# Supplementary material for: The ATPase hCINAP regulates 18S rRNA processing and is essential for embryogenesis and tumour growth
Source: Nat Commun. 2016 Aug 1;7:12310. doi: 10.1038/ncomms12310 (PMC4974663; doi:10.1038/ncomms12310)
Supplement: Supplementary Data 1 — The IHC scores of hCINAP expression in human breast cancer and colorectal adenocarcinoma. Paired cancer tissue and cancer adjacent tissue from the cancer patients were used. The staining of hCINAP was performed with anti-human hCINAP antibody (1:4000) and visualized by incubating with 3, 3'-diaminobenzidine. The percentage of hCINAP-positive cells was obtained by dividing the hCINAP-positive area by the total area and scored as follows: 0, 0-5% positive cells; 1, 6-25% positive cells; 2, 26-50% positive cells; 3, 51-75% positive cells; 4, 76-100% positive cells. hCINAP intensity was scored as follows: 0, no staining; 1, weak staining; 2, mild staining; and 3, dark staining. [file ncomms12310-s2.xls]

## Sheet: Supplementary Data 1
Supplementary Data 1. IHC scores of hCINAP expression in human breast cancer and colorectal adenocarcinoma tissue arrays.
Breast cancer tissue array
Position	Pathology Diagnosis	Cytoplasm		Nuclear
		hCINAP staining Intensity	Percentage of hCINAP Positive	hCINAP staining Intensity	Percentage of hCINAP Positive
A1	infiltrating ductal carcinoma	1	3	1	3
A2	breast tissue	0	0	0	0
A3	infiltrating ductal carcinoma	2	3	1	1
A4	breast tissue	1	2	2	1
A5	infiltrating ductal carcinoma	1	3	2	3
A6	breast disease	2	3	2	2
A7	infiltrating ductal carcinoma	2	3	1	1
A8	breast tissue	2	2	2	2
A9	infiltrating ductal carcinoma	3	3	2	3
A10	breast tissue	0	0	0	0
B1	infiltrating ductal carcinoma	2	3	1	0
B2	local ductal papilloma hyperplasia	2	3	1	2
B3	infiltrating ductal carcinoma	2	3	0	0
B4	breast tissue	1	2	1	0
B5	infiltrating ductal carcinoma	2	3	0	0
B6	breast tissue	1	0	1	0
B7	infiltrating ductal carcinoma	1	2	1	2
B8	breast tissue	1	2	1	0
B9	infiltrating ductal carcinoma	2	3	2	0
B10	breast tissue	1	3	2	1
C1	infiltrating ductal carcinoma	1	3	2	3
C2	breast disease and tissue calcification	2	2	2	1
C3	infiltrating ductal carcinoma	2	3	0	0
C4	breast tissue	1	0	2	0
C5	infiltrating ductal carcinoma	1	3	0	0
C6	atrophic breast tissue	2	2	2	1
C7	infiltrating ductal carcinoma	3	3	2	3
C8	breast tissue	2	3	2	2
C9	infiltrating ductal carcinoma	2	3	0	0
C10	breast tissue	1	2	1	1
D1	infiltrating ductal carcinoma	2	3	2	3
D2	atrophic breast tissue	2	2	2	1
D3	infiltrating ductal carcinoma	2	3	0	0
D4	breast tissue	1	2	1	1
D5	infiltrating ductal carcinoma	2	3	2	2
D6	breast tissue	2	3	2	2
D7	infiltrating ductal carcinoma	3	3	2	3
D8	breast tissue	1	3	1	1
D9	infiltrating ductal carcinoma	2	3	2	4
D10	breast tissue	3	3	3	3
E1	infiltrating ductal carcinoma	3	3	0	0
E2	breast tissue	2	3	2	1
E3	infiltrating ductal carcinoma	2	3	2	2
E4	breast tissue	1	1	0	0
E5	infiltrating ductal carcinoma	1	1	2	3
E6	atrpphy and ductal epithelial hyperplasia	1	1	1	0
E7	infiltrating ductal carcinoma	1	3	0	0
E8	breast tissue	1	3	1	1
E9	infiltrating ductal carcinoma	1	2	1	2
E10	atrophic breast tissue	1	1	1	1
F1	infiltrating ductal carcinoma	3	3	3	4
F2	breast tissue	2	3	2	1
F3	infiltrating ductal carcinoma	2	3	0	0
F4	breast tissue	2	3	3	2
F5	infiltrating ductal carcinoma	1	3	1	1
F6	breast tissue	1	1	1	0
F7	infiltrating ductal carcinoma	1	1	1	1
F8	breast tissue	1	3	1	2
F9	infiltrating ductal carcinoma	2	3	1	1
F10	breast tissue	1	1	1	0
G1	infiltrating ductal carcinoma	1	2	1	2
G2	breast tissue	2	1	2	0
Colorectal adenocarcinoma tissue array
Position	Pathology Diagnosis	Cytoplasm		Nuclear
		hCINAP staining Intensity	Percentage of hCINAP Positive	hCINAP staining Intensity	Percentage of hCINAP Positive
A1	tubular adenocarcinoma	2	4	0	0
A2	mucosa tissue adjacent to colorectal cancer	1	3	0	0
A3	tubular adenocarcinoma			0	0
A4	mucosa tissue adjacent to colorectal cancer	1	0	1	0
A5	tubular adenocarcinoma	1	3	0	0
A6	mucosa tissue adjacent to colorectal cancer	1	0	1	1
A7	tubular and parts of musinous adenocarcinoma	1	3	1	3
A8	mucosa tissue adjacent to colorectal cancer	2	2	1	0
A9	tubular adenocarcinoma			0	0
A10	mucosa tissue adjacent to colorectal cancer	1	0	0	0
A11	tubular and parts of musinous adenocarcinoma	1	4	0	0
A12	mucosa tissue adjacent to colorectal cancer	1	3	1	3
A13	tubular adenocarcinoma	2	4	0	0
A14	mucosa tissue adjacent to colorectal cancer	1	1	1	0
A15	tubular adenocarcinoma	2	4	0	0
A16	mucosa tissue adjacent to colorectal cancer	1	0	0	0
A17	tubular and parts of musinous adenocarcinoma	1	4	0	0
A18	mucosa tissue adjacent to colorectal cancer	1	1	1	2
B1	tubular adenocarcinoma	2	4	1	1
B2	mucosa tissue adjacent to colorectal cancer	1	4	1	1
B3	tubular adenocarcinoma	1	2	1	4
B4	mucosa tissue adjacent to colorectal cancer			0	0
B5	musinous adenocarcinoma			1	0
B6	mucosa tissue adjacent to colorectal cancer			0	0
B7	tubular adenocarcinoma	1	4	1	1
B8	mucosa tissue adjacent to colorectal cancer	1	4	1	0
B9	tubular adenocarcinoma	2	4	1	0
B10	mucosa tissue adjacent to colorectal cancer	1	0	1	0
B11	tubular adenocarcinoma	1	4	0	0
B12	mucosa tissue adjacent to colorectal cancer	1	2	0	0
B13	tubular adenocarcinoma	1	3	1	3
B14	mucosa tissue adjacent to colorectal cancer	1	1	1	1
B15	adenocarcinoma	1	4	0	0
B16	mucosa tissue adjacent to colorectal cancer	2	2	1	0
B17	adenocarcinoma	1	2	0	0
B18	mucosa tissue adjacent to colorectal cancer	1	1	1	0
C1	musinous adenocarcinoma	1	3	1	3
C2	mucosa tissue adjacent to colorectal cancer			0	0
C3	tubular adenocarcinoma	1	1	1	1
C4	mucosa tissue adjacent to colorectal cancer	2	1	1	0
C5	tubular adenocarcinoma	2	4	1	1
C6	mucosa tissue adjacent to colorectal cancer			0	0
C7	tubular adenocarcinoma	1	4	1	0
C8	mucosa tissue adjacent to colorectal cancer	1	4	0	0
C9	adenocarcinoma	1	3	1	3
C10	mucosa tissue adjacent to colorectal cancer	1	1	1	0
C11	adenocarcinoma	1	3	1	0
C12	mucosa tissue adjacent to colorectal cancer			0	0
C13	tubular adenocarcinoma	2	4	0	0
C14	mucosa tissue adjacent to colorectal cancer	1	0	1	0
C15	tubular adenocarcinoma	3	4	0	0
C16	mucosa tissue adjacent to colorectal cancer	1	0	1	0
C17	tubular adenocarcinoma	1	3	1	0
C18	mucosa tissue adjacent to colorectal cancer	1	1	1	0
D1	adenocarcinoma	1	4	0	0
D2	mucosa tissue adjacent to colorectal cancer	1	2	1	0
D3	tubular adenocarcinoma	1	1	1	1
D4	mucosa tissue adjacent to colorectal cancer	1	1	1	0
D5	adenocarcinoma	1	3	1	0
D6	mucosa tissue adjacent to colorectal cancer	1	1	1	1
D7	adenocarcinoma			0	0
D8	mucosa tissue adjacent to colorectal cancer			0	0
D9	adenocarcinoma	2	4	0	0
D10	mucosa tissue adjacent to colorectal cancer	3	4	0	0
D11	adenocarcinoma	1	2	1	1
D12	mucosa tissue adjacent to colorectal cancer	1	0	0	0
D13	adenocarcinoma	2	4	0	0
D14	mucosa tissue adjacent to colorectal cancer	1	1	0	0
D15	tubular adenocarcinoma	2	4	0	0
D16	mucosa tissue adjacent to colorectal cancer	2	4	0	0
D17	adenocarcinoma	3	4	0	0
D18	mucosa tissue adjacent to colorectal cancer	1	0	0	0
E1	adenocarcinoma	1	4	1	1
E2	mucosa tissue adjacent to colorectal cancer	1	2	1	0
E3	musinous adenocarcinoma			1	1
E4	mucosa tissue adjacent to colorectal cancer	1	0	0	0
E5	tubular adenocarcinoma	1	4	0	0
E6	mucosa tissue adjacent to colorectal cancer	1	1	0	0
E7	adenocarcinoma	1	2	1	2
E8	mucosa tissue adjacent to colorectal cancer	2	2	1	0
E9	tubular adenocarcinoma	1	3	1	0
E10	mucosa tissue adjacent to colorectal cancer	1	0	1	0
E11	adenocarcinoma	1	2	1	1
E12	mucosa tissue adjacent to colorectal cancer			0	0
E13	tubular and parts of musinous adenocarcinoma	1	3	1	0
E14	mucosa tissue adjacent to colorectal cancer	1	2	0	0
E15	adenocarcinoma			0	0
E16	mucosa tissue adjacent to colorectal cancer	1	1	0	0
E17	tubular adenocarcinoma	1	4	0	0
E18	mucosa tissue adjacent to colorectal cancer		1	1	0
F1	tubular adenocarcinoma	1	2	1	1
F2	mucosa tissue adjacent to colorectal cancer	1	0	1	0
F3	adenocarcinoma	2	3	1	3
F4	mucosa tissue adjacent to colorectal cancer			0	0
F5	tubular adenocarcinoma	3	4	0	0
F6	mucosa tissue adjacent to colorectal cancer	2	3	0	0
F7	tubular adenocarcinoma	2	4	0	0
F8	mucosa tissue adjacent to colorectal cancer	1	0	1	0
F9	adenocarcinoma	1	4	0	0
F10	mucosa tissue adjacent to colorectal cancer	2	4	0	0
F11	papillary adenocarcinoma	2	4	1	0
F12	mucosa tissue adjacent to colorectal cancer	1	3	1	1
F13	tubular adenocarcinoma	1	2	0	0
F14	mucosa tissue adjacent to colorectal cancer			0	0
F15	musinous adenocarcinoma			1	1
F16	mucosa tissue adjacent to colorectal cancer			0	0
F17	adenocarcinoma	1	3	0	0
F18	mucosa tissue adjacent to colorectal cancer	1	1	0	0
G1	adenocarcinoma	1	4	0	0
G2	mucosa tissue adjacent to colorectal cancer	1	0	1	0
G3	adenocarcinoma	2	4	0	0
G4	mucosa tissue adjacent to colorectal cancer	1	1	0	0
G5	adenocarcinoma	1	4	0	0
G6	mucosa tissue adjacent to colorectal cancer	1	3	1	0
G7	adenocarcinoma	1	3	0	0
G8	mucosa tissue adjacent to colorectal cancer			0	0
G9	adenocarcinoma			1	1
G10	mucosa tissue adjacent to colorectal cancer			1	0
G11	adenocarcinoma	2	4	1	0
G12	mucosa tissue adjacent to colorectal cancer	1	1	1	0
G13	adenocarcinoma	1	4	0	0
G14	mucosa tissue adjacent to colorectal cancer	1	0	0	0
G15	tubular adenocarcinoma	1	0	0	0
G16	mucosa tissue adjacent to colorectal cancer			0	0
G17	adenocarcinoma	1	3	0	0
G18	mucosa tissue adjacent to colorectal cancer	1	0	0	0
H1	adenocarcinoma	2	4	0	0
H2	mucosa tissue adjacent to colorectal cancer	2	4	1	0
H3	adenocarcinoma	2	4	1	0
H4	mucosa tissue adjacent to colorectal cancer			0	0
H5	tubular adenocarcinoma	1	0	0	0
H6	mucosa tissue adjacent to colorectal cancer	1	0	2	0
H7	adenocarcinoma	1	4	0	0
H8	mucosa tissue adjacent to colorectal cancer	1	1	1	0
H9	adenocarcinoma	1	2	0	2
H10	mucosa tissue adjacent to colorectal cancer			0	0
H11	adenocarcinoma	1	1	0	0
H12	mucosa tissue adjacent to colorectal cancer	1	3	0	0
H13	tubular adenocarcinoma	3	4	0	0
H14	mucosa tissue adjacent to colorectal cancer			0	0
H15	tubular adenocarcinoma	1	3	0	0
H16	mucosa tissue adjacent to colorectal cancer			0	0
H17	adenocarcinoma	1	3	0	0
H18	mucosa tissue adjacent to colorectal cancer	1	0	0	0
I1	adenocarcinoma	1	2	0	0
I2	mucosa tissue adjacent to colorectal cancer	1	0	0	0
I3	adenocarcinoma			0	0
I4	mucosa tissue adjacent to colorectal cancer	2	4	1	0
I5	adenocarcinoma	3	4	0	0
I6	mucosa tissue adjacent to colorectal cancer			0	0
I7	adenocarcinoma	1	2	0	0
I8	mucosa tissue adjacent to colorectal cancer			0	0
I9	adenocarcinoma	1	3	0	0
I10	mucosa tissue adjacent to colorectal cancer	2	0	0	0
I11	adenocarcinoma	2	4	0	0
I12	mucosa tissue adjacent to colorectal cancer			0	0
I13	adenocarcinoma	2	4	0	0
I14	mucosa tissue adjacent to colorectal cancer	1	0	0	0
I15	musinous adenocarcinoma	1	4	1	1
I16	mucosa tissue adjacent to colorectal cancer	1	2	1	1
I17	adenocarcinoma	1	4	0	0
I18	mucosa tissue adjacent to colorectal cancer	2	0	1	0
J1	adenocarcinoma	2	4	0	0
J2	mucosa tissue adjacent to colorectal cancer	2	4	0	0
J3	adenocarcinoma	2	4	0	0
J4	mucosa tissue adjacent to colorectal cancer	1	1	1	1
J5	adenocarcinoma			1	1
J6	mucosa tissue adjacent to colorectal cancer	1	0	0	0
J7	adenocarcinoma	2	2	1	2
J8	mucosa tissue adjacent to colorectal cancer	1	1	1	0
J9	adenocarcinoma	2	3	1	3
J10	mucosa tissue adjacent to colorectal cancer	1	1	1	0
J11	musinous adenocarcinoma	1	2	1	0
J12	mucosa tissue adjacent to colorectal cancer	1	1	1	1
J13	adenocarcinoma	1	2	1	1
J14	mucosa tissue adjacent to colorectal cancer	1	0	1	0
J15	musinous adenocarcinoma	1	3	1	1
J16	mucosa tissue adjacent to colorectal cancer	1	1	0	0
J17	adenocarcinoma	3	4	0	0
J18	mucosa tissue adjacent to colorectal cancer	2	2	0	0
