# Supplementary material for: The ATPase hCINAP regulates 18S rRNA processing and is essential for embryogenesis and tumour growth
Source: Nat Commun. 2016 Aug 1;7:12310. doi: 10.1038/ncomms12310 (PMC4974663; doi:10.1038/ncomms12310)
Supplement: Supplementary Data 2 — Gene list for Polysome-RNA seq with cells expressing GFP-hCINAP or GFP-vector [file ncomms12310-s3.xlsx]

## Sheet: Supplementary Data 2. Gene list
Supplementary Data 2. Gene list for Polysome RNA-seq
Symbol.x	Control.Monosome.Expression	control.Polysome.Expression	Control.Monosome.FPKM	control.Polysome.FPKM	Recruitment to the polysome (%)	hCINAP.Monosome.Expression	hCINAP.Polysome.Expression	hCINAP.Monosome.FPKM	hCINAP.Polysome.FPKM	Recruitment to the polysome (%)	Description.x	KEGG.Orthology.x	GO.Component.x	GO.Function.x	GO.Process.x	Blast.nr.x
ADA	120	309	12.57	33.02	72.4282	83	228	8.64	24.7	74.0852	adenosine deaminase	K01488	GO:0005615//extracellular space;GO:0005764//lysosome;GO:0005829//cytosol;GO:0009897//external side of plasma membrane;GO:0030054//cell junction;GO:0032839//dendrite cytoplasm;GO:0043025//neuronal cell body;GO:0060205//cytoplasmic membrane-bounded vesicle lumen	GO:0001883//purine nucleoside binding;GO:0004000//adenosine deaminase activity;GO:0005515//protein binding;GO:0008270//zinc ion binding	GO:0001666//response to hypoxia;GO:0001821//histamine secretion;GO:0001829//trophectodermal cell differentiation;GO:0001889//liver development;GO:0001890//placenta development;GO:0002314//germinal center B cell differentiation;GO:0002636//positive regulation of germinal center formation;GO:0002686//negative regulation of leukocyte migration;GO:0002906//negative regulation of mature B cell apoptot…	gi|119596310|gb|EAW75904.1|/0/adenosine deaminase, isoform CRA_a, partial [Homo sapiens]
CDH2	20	16	0.74	0.6	44.7761	11	33	0.4	1.26	75.9036	cadherin 2, type 1, N-cadherin (neuronal)	K06736	GO:0005916//fascia adherens;GO:0016021//integral component of membrane;GO:0016324//apical plasma membrane;GO:0016342//catenin complex;GO:0030027//lamellipodium;GO:0045202//synapse	GO:0005509//calcium ion binding;GO:0008013//beta-catenin binding;GO:0019903//protein phosphatase binding;GO:0045294//alpha-catenin binding;GO:0045295//gamma-catenin binding	GO:0007156//homophilic cell adhesion via plasma membrane adhesion molecules;GO:0007157//heterophilic cell-cell adhesion via plasma membrane cell adhesion molecules;GO:0016339//calcium-dependent cell-cell adhesion via plasma membrane cell adhesion molecules;GO:0016477//cell migration;GO:0034329//cell junction assembly;GO:0034332//adherens junction organization;GO:0043410//positive regulation of MA…	gi|14589889|ref|NP_001783.2|/0/cadherin-2 preproprotein [Homo sapiens]
AKT3	66	124	1.5	2.87	65.6751	88	213	1.99	5.35	72.8883	v-akt murine thymoma viral oncogene homolog 3	K04456	GO:0005634//nucleus;GO:0005794//Golgi apparatus;GO:0005886//plasma membrane	GO:0004674//protein serine/threonine kinase activity;GO:0005080//protein kinase C binding;GO:0005524//ATP binding	GO:0000002//mitochondrial genome maintenance;GO:0007165//signal transduction;GO:0010765//positive regulation of sodium ion transport;GO:0018105//peptidyl-serine phosphorylation;GO:0018107//peptidyl-threonine phosphorylation;GO:0032869//cellular response to insulin stimulus	gi|617554660|ref|XP_007534726.1|/0/PREDICTED: RAC-gamma serine/threonine-protein kinase isoform X2 [Erinaceus europaeus]
RNA5-8S5	110.07	74.26	147.03	101.17	40.7615	92.82	45.56	123.12	62.94	33.8278	RNA, 5.8S ribosomal 5	-	-	-	-	-
RNA18S5	18469	9453.71	1615.05	843.15	34.2995	25060.6	6760.04	2176.31	611.32	21.9297	RNA, 18S ribosomal 5	K13157;K05692	-	-	-	gi|296473176|tpg|DAA15291.1|/4.17441e-85/TPA: hypothetical protein BOS_23236 [Bos taurus]
RNA28S5	46138.3	25139	1469.1	816.4	35.7208	33173.9	24294.7	1049	799.98	43.266	RNA, 28S ribosomal 5	K06236;K05287	-	GO:0003690//double-stranded DNA binding;GO:0003700//sequence-specific DNA binding transcription factor activity;GO:0008134//transcription factor binding	GO:0006355//regulation of transcription, DNA-templated;GO:0008283//cell proliferation;GO:0009303//rRNA transcription	gi|488594651|ref|XP_004482538.1|/8.88582e-131/PREDICTED: uncharacterized protein LOC101444772, partial [Dasypus novemcinctus]
ZBTB11-AS1	25.38	60.88	1.48	3.62	70.9804	22.78	76.3	1.32	4.6	77.7027	ZBTB11 antisense RNA 1	K10498	GO:0005634//nucleus	GO:0003677//DNA binding;GO:0046872//metal ion binding	GO:0006355//regulation of transcription, DNA-templated	gi|560971484|ref|XP_006208094.1|/4.33779e-89/PREDICTED: zinc finger and BTB domain-containing protein 11 [Vicugna pacos]
MED6	96.12	169.42	6.56	11.79	64.2507	87.49	192.96	6.16	13.6	68.8259	mediator complex subunit 6	K15128	GO:0016592//mediator complex	GO:0001104//RNA polymerase II transcription cofactor activity;GO:0003677//DNA binding;GO:0003713//transcription coactivator activity;GO:0008134//transcription factor binding	GO:0006367//transcription initiation from RNA polymerase II promoter;GO:0019827//stem cell maintenance;GO:0045944//positive regulation of transcription from RNA polymerase II promoter	gi|545746385|ref|NP_001271140.1|/2.76341e-146/mediator of RNA polymerase II transcription subunit 6 isoform 4 [Homo sapiens]
NAALAD2	0	4	0.001	0.21	99.5261	4	4	0.21	0.22	51.1628	N-acetylated alpha-linked acidic dipeptidase 2	K01301	GO:0016021//integral component of membrane	GO:0004180//carboxypeptidase activity;GO:0008236//serine-type peptidase activity;GO:0008237//metallopeptidase activity;GO:0008239//dipeptidyl-peptidase activity;GO:0016805//dipeptidase activity;GO:0046872//metal ion binding;GO:0050129//N-formylglutamate deformylase activity	GO:0006508//proteolysis;GO:0042135//neurotransmitter catabolic process	gi|397485370|ref|XP_003813821.1|/0/PREDICTED: N-acetylated-alpha-linked acidic dipeptidase 2 [Pan paniscus]
DDTL	1274.83	1192.87	127.32	121.5	48.8305	1172.58	820.19	116.29	84.71	42.1443	D-dopachrome tautomerase-like	K10028	GO:0005737//cytoplasm;GO:0070062//extracellular exosome	GO:0004167//dopachrome isomerase activity;GO:0033981//D-dopachrome decarboxylase activity	GO:0042438//melanin biosynthetic process	gi|395757136|ref|XP_002834758.2|/2.13006e-71/PREDICTED: D-dopachrome decarboxylase-like protein-like isoform 1 [Pongo abelii]
CDKN2B-AS1	18.47	28.06	1.21	2.33	65.8192	11.89	27.19	1.26	2.55	66.9291	CDKN2B antisense RNA 1	K09228;K11853;K14443;K00797	GO:0005576//extracellular region	-	-	gi|390458020|ref|XP_003732039.1|/8.30294e-33/PREDICTED: uncharacterized protein LOC100894407 [Callithrix jacchus]
SIGLEC14	0	2.25	0.001	0.18	99.4475	5.86	0	0.45	0.001	0.221729	sialic acid binding Ig-like lectin 14	K06549	GO:0005886//plasma membrane;GO:0016021//integral component of membrane	-	GO:0007155//cell adhesion;GO:0045087//innate immune response	gi|119592440|gb|EAW72034.1|/0/hCG2040636, partial [Homo sapiens]
LOC100049716	29	61	2.02	4.33	68.189	27	60	1.87	4.32	69.79	uncharacterized LOC100049716	-	-	-	-	gi|119609367|gb|EAW88961.1|/3.45538e-44/hCG2038549, partial [Homo sapiens]
ACOT8	186	677	25.88	96.07	78.7782	243	508	33.58	73.1	68.5227	acyl-CoA thioesterase 8	K11992	GO:0005739//mitochondrion;GO:0005782//peroxisomal matrix	GO:0005102//receptor binding;GO:0016290//palmitoyl-CoA hydrolase activity;GO:0033882//choloyl-CoA hydrolase activity;GO:0052815//medium-chain acyl-CoA hydrolase activity	GO:0006637//acyl-CoA metabolic process;GO:0006699//bile acid biosynthetic process;GO:0016032//viral process;GO:0016559//peroxisome fission;GO:0033540//fatty acid beta-oxidation using acyl-CoA oxidase;GO:0036109//alpha-linolenic acid metabolic process;GO:0043649//dicarboxylic acid catabolic process	gi|34577075|ref|NP_005460.2|/0/acyl-coenzyme A thioesterase 8 [Homo sapiens]
ABI1	81	339	3.76	15.67	80.6485	108	486	5.4	22.96	80.9591	abl-interactor 1	K05751	GO:0005634//nucleus;GO:0005737//cytoplasm;GO:0005783//endoplasmic reticulum;GO:0005829//cytosol;GO:0014069//postsynaptic density;GO:0030027//lamellipodium;GO:0030054//cell junction;GO:0030175//filopodium;GO:0030426//growth cone;GO:0031209//SCAR complex;GO:0043005//neuron projection;GO:0045211//postsynaptic membrane;GO:0070062//extracellular exosome	GO:0008092//cytoskeletal protein binding;GO:0030296//protein tyrosine kinase activator activity;GO:0032403//protein complex binding	GO:0001756//somitogenesis;GO:0006928//movement of cell or subcellular component;GO:0007169//transmembrane receptor protein tyrosine kinase signaling pathway;GO:0008154//actin polymerization or depolymerization;GO:0008285//negative regulation of cell proliferation;GO:0018108//peptidyl-tyrosine phosphorylation;GO:0035855//megakaryocyte development;GO:0038096//Fc-gamma receptor signaling pathway inv…	gi|62088116|dbj|BAD92505.1|/0/Abl-interactor 1 variant [Homo sapiens]
GNPDA1	82	208	5.78	14.95	72.1177	99	174	6.93	12.68	64.6609	glucosamine-6-phosphate deaminase 1	K02564	GO:0005737//cytoplasm;GO:0070062//extracellular exosome	GO:0004342//glucosamine-6-phosphate deaminase activity;GO:0016787//hydrolase activity	GO:0005975//carbohydrate metabolic process;GO:0006043//glucosamine catabolic process;GO:0006044//N-acetylglucosamine metabolic process;GO:0006091//generation of precursor metabolites and energy;GO:0007338//single fertilization	gi|530380347|ref|XP_005268405.1|/1.68567e-168/PREDICTED: glucosamine-6-phosphate isomerase 1 isoform X1 [Homo sapiens]
KCNE3	9.51	11.61	0.5	0.63	55.7522	15.23	13.59	0.8	0.74	48.0519	potassium channel, voltage gated subfamily E regulatory beta subunit 3	K04897	GO:0008076//voltage-gated potassium channel complex	GO:0005249//voltage-gated potassium channel activity;GO:0015459//potassium channel regulator activity	GO:0034765//regulation of ion transmembrane transport;GO:0043266//regulation of potassium ion transport;GO:0071805//potassium ion transmembrane transport	gi|297268742|ref|XP_001115704.2|/8.90228e-59/PREDICTED: potassium voltage-gated channel subfamily E member 3-like [Macaca mulatta]
ZBTB33	82	150	2.53	4.69	64.9584	85	148	2.61	4.73	64.4414	zinc finger and BTB domain containing 33	K10507	GO:0005730//nucleolus;GO:0005737//cytoplasm;GO:0005886//plasma membrane	GO:0005515//protein binding;GO:0008327//methyl-CpG binding;GO:0046872//metal ion binding	GO:0016055//Wnt signaling pathway;GO:0035556//intracellular signal transduction;GO:0045892//negative regulation of transcription, DNA-templated	gi|5803229|ref|NP_006768.1|/0/transcriptional regulator Kaiso [Homo sapiens]
SNHG8	1982	678	636.83	205.15	24.3652	1666	687	533	205.6	27.8364	small nucleolar RNA host gene 8	-	-	-	-	gi|119626721|gb|EAX06316.1|/1.67324e-21/hCG39909 [Homo sapiens]
GTF2IP4	387.24	374.15	17.2	16.95	49.634	90.36	565.05	3.99	25.95	86.6733	general transcription factor II, i, pseudogene	K03121	GO:0005634//nucleus;GO:0005737//cytoplasm;GO:0042995//cell projection;GO:0043025//neuronal cell body	GO:0003677//DNA binding;GO:0003700//sequence-specific DNA binding transcription factor activity;GO:0051019//mitogen-activated protein kinase binding	GO:0006367//transcription initiation from RNA polymerase II promoter;GO:0007165//signal transduction;GO:0009790//embryo development;GO:0016525//negative regulation of angiogenesis;GO:0051481//negative regulation of cytosolic calcium ion concentration	gi|1870688|gb|AAB48826.1|/0/Bruton's tyrosine kinase-associated protein-135 [Homo sapiens]
GS1-600G8.3	0	1	0.001	0.07	98.5915	0	2	0.001	0.15	99.3377	unknown transcript	K11863	GO:0005634//nucleus	GO:0004843//ubiquitin-specific protease activity;GO:0008242//omega peptidase activity	GO:0006355//regulation of transcription, DNA-templated;GO:0016579//protein deubiquitination	gi|426395171|ref|XP_004063849.1|/2.77509e-124/PREDICTED: LOW QUALITY PROTEIN: putative ataxin-3-like protein [Gorilla gorilla gorilla]
CDH3	8.05	9	0.3	0.35	53.8462	1	15	0.04	0.59	93.6508	cadherin 3, type 1, P-cadherin (placental)	K06796	GO:0005737//cytoplasm;GO:0005901//caveola;GO:0005913//cell-cell adherens junction;GO:0016021//integral component of membrane;GO:0031594//neuromuscular junction	GO:0005509//calcium ion binding	GO:0007156//homophilic cell adhesion via plasma membrane adhesion molecules;GO:0007601//visual perception;GO:0034329//cell junction assembly;GO:0034332//adherens junction organization;GO:0042060//wound healing;GO:0042493//response to drug;GO:0051149//positive regulation of muscle cell differentiation	gi|14589891|ref|NP_001784.2|/0/cadherin-3 preproprotein [Homo sapiens]
TANK	47	92	3.94	7.43	65.3474	70	125	6.54	10.24	61.025	TRAF family member-associated NFKB activator	K12650	GO:0005829//cytosol	GO:0031625//ubiquitin protein ligase binding;GO:0046872//metal ion binding	GO:0007249//I-kappaB kinase/NF-kappaB signaling;GO:0045087//innate immune response	gi|530369621|ref|XP_005246264.1|/7.5359e-66/PREDICTED: TRAF family member-associated NF-kappa-B activator isoform X2 [Homo sapiens]
LOC100101148	0	2	0.001	0.39	99.7442	0	0.76	0.001	0.15	99.3377	FK506 binding protein 6, 36kDa pseudogene	K09572;K506	GO:0000795//synaptonemal complex;GO:0005829//cytosol;GO:0016020//membrane	GO:0003755//peptidyl-prolyl cis-trans isomerase activity;GO:0005528//FK506 binding;GO:0051879//Hsp90 protein binding	GO:0006457//protein folding;GO:0007126//meiotic nuclear division;GO:0007283//spermatogenesis;GO:0018208//peptidyl-proline modification;GO:0030154//cell differentiation;GO:0031047//gene silencing by RNA;GO:0034587//piRNA metabolic process;GO:0043046//DNA methylation involved in gamete generation	gi|74751568|sp|Q8WW08.1|FKB6L_HUMAN/8.71464e-45/RecName: Full=Putative FK506-binding protein 6-like
POM121C	142.59	392.16	3.92	11	73.7265	127.36	475.35	3.48	13.52	79.5294	POM121 transmembrane nucleoporin C	K14316	GO:0005643//nuclear pore;GO:0005789//endoplasmic reticulum membrane;GO:0031965//nuclear membrane	-	GO:0005975//carbohydrate metabolic process;GO:0007077//mitotic nuclear envelope disassembly;GO:0010827//regulation of glucose transport;GO:0015031//protein transport;GO:0016032//viral process;GO:0019221//cytokine-mediated signaling pathway;GO:0044281//small molecule metabolic process;GO:0051028//mRNA transport;GO:0055085//transmembrane transport	gi|578813833|ref|XP_005250139.2|/0/PREDICTED: nuclear envelope pore membrane protein POM 121C isoform X1 [Homo sapiens]
PMS2P7	40.72	31.13	10.33	8.05	43.7976	37.04	39.65	9.33	10.4	52.7116	postmeiotic segregation increased 2 pseudogene 7	K10858	GO:0032389//MutLalpha complex	GO:0003697//single-stranded DNA binding;GO:0016887//ATPase activity;GO:0032407//MutSalpha complex binding	GO:0006200;GO:0006298//mismatch repair;GO:0007131//reciprocal meiotic recombination;GO:0016446//somatic hypermutation of immunoglobulin genes	gi|51094586|gb|EAL23838.1|/3.39405e-81/postmeiotic segregation increased 2-like 1 [Homo sapiens]
ZSCAN30	7.01	27.02	0.33	1.08	76.5957	10.04	25	0.39	1.01	72.1429	zinc finger and SCAN domain containing 30	K09230	GO:0005634//nucleus	GO:0003677//DNA binding;GO:0003700//sequence-specific DNA binding transcription factor activity;GO:0046872//metal ion binding	GO:0006355//regulation of transcription, DNA-templated	gi|578832281|ref|XP_006722435.1|/0/PREDICTED: zinc finger and SCAN domain-containing protein 30 isoform X3 [Homo sapiens]
MCTS2P	15.2	61.94	3.03	12.61	80.6266	5.39	71.2	1.07	14.7	93.215	malignant T cell amplified sequence 2, pseudogene	K07575	GO:0005791//rough endoplasmic reticulum;GO:0071458//integral component of cytoplasmic side of endoplasmic reticulum membrane;GO:0071556//integral component of lumenal side of endoplasmic reticulum membrane	GO:0003723//RNA binding;GO:0042500//aspartic endopeptidase activity, intramembrane cleaving;GO:0042803//protein homodimerization activity	GO:0006355//regulation of transcription, DNA-templated;GO:0006974//cellular response to DNA damage stimulus;GO:0007049//cell cycle;GO:0008284//positive regulation of cell proliferation;GO:0033619//membrane protein proteolysis;GO:0040008//regulation of growth	gi|556716146|ref|XP_005953999.1|/3.30815e-104/PREDICTED: malignant T-cell-amplified sequence 1-like isoform X1 [Pantholops hodgsonii]
SRA1	304	519	32.49	50.5	60.8507	366	453	41.81	45.45	52.0857	steroid receptor RNA activator 1	K14005;K14398	GO:0005634//nucleus;GO:0005667//transcription factor complex;GO:0030529//ribonucleoprotein complex;GO:0031252//cell leading edge	GO:0003677//DNA binding;GO:0003713//transcription coactivator activity;GO:0003723//RNA binding;GO:0005515//protein binding;GO:0010861//thyroid hormone receptor activator activity;GO:0019904//protein domain specific binding;GO:0030374//ligand-dependent nuclear receptor transcription coactivator activity	GO:0006397//mRNA processing;GO:0008283//cell proliferation;GO:0008380//RNA splicing;GO:0010467//gene expression;GO:0016070//RNA metabolic process;GO:0030154//cell differentiation;GO:0042981//regulation of apoptotic process;GO:0045944//positive regulation of transcription from RNA polymerase II promoter;GO:0097194//execution phase of apoptosis;GO:2000273//positive regulation of receptor activity	gi|403285265|ref|XP_003933952.1|/9.03097e-131/PREDICTED: steroid receptor RNA activator 1 isoform 1 [Saimiri boliviensis boliviensis]
UCKL1-AS1	28.61	61.74	1.3	2.86	68.75	29.85	26.76	1.34	1.26	48.4615	UCKL1 antisense RNA 1	K11447;K00939	GO:0000228//nuclear chromosome;GO:0005654//nucleoplasm;GO:0016363//nuclear matrix;GO:0032993//protein-DNA complex;GO:0035985//senescence-associated heterochromatin focus;GO:0071141//SMAD protein complex	GO:0000988//protein binding transcription factor activity;GO:0001047//core promoter binding;GO:0001077//RNA polymerase II core promoter proximal region sequence-specific DNA binding transcription factor activity involved in positive regulation of transcription;GO:0001078//RNA polymerase II core promoter proximal region sequence-specific DNA binding transcription factor activity involved in negati…	GO:0000082//G1/S transition of mitotic cell cycle;GO:0000122//negative regulation of transcription from RNA polymerase II promoter;GO:0000737//DNA catabolic process, endonucleolytic;GO:0001701//in utero embryonic development;GO:0001837//epithelial to mesenchymal transition;GO:0002062//chondrocyte differentiation;GO:0003131//mesodermal-endodermal cell signaling;GO:0006284//base-excision repair;GO:…	gi|74711057|sp|Q6ZR49.1|UK1AS_HUMAN/4.25227e-92/RecName: Full=Uncharacterized protein UCKL1AS; AltName: Full=UCKL1 antisense RNA; AltName: Full=Uridine/cytidine kinase-like 1 opposite strand transcript protein
TMEM170B	18.09	46.34	0.35	0.9	72	11.27	42.6	0.21	0.84	80	transmembrane protein 170B	K14693;K11447;K01539;K08857;K00939	GO:0016021//integral component of membrane	-	-	gi|612008339|ref|XP_001377246.3|/2.07589e-71/PREDICTED: transmembrane protein 170B [Monodelphis domestica]
FAM138E	0.83	0.26	0.12	0.04	25	1.62	0	0.24	0.001	0.414938	family with sequence similarity 138, member E	K03956	-	-	-	gi|77539440|ref|NP_001029271.1|/3.42793e-93/uncharacterized protein LOC619439 [Pan troglodytes]
HOTAIR	25	33	1.74	2.34	57.3529	10	64	0.68	4.55	86.9981	HOX transcript antisense RNA	-	-	-	-	-
ZGLP1	6	5	0.49	0.42	46.1538	15	2	1.22	0.17	12.2302	zinc finger, GATA-like protein 1	K09182	GO:0005634//nucleus	GO:0003700//sequence-specific DNA binding transcription factor activity;GO:0008270//zinc ion binding;GO:0043565//sequence-specific DNA binding	GO:0000122//negative regulation of transcription from RNA polymerase II promoter;GO:0007275//multicellular organismal development;GO:0007283//spermatogenesis;GO:0048599//oocyte development	gi|157266269|ref|NP_001096637.1|/6.80607e-163/GATA-type zinc finger protein 1 [Homo sapiens]
FAM86JP	200.07	66.03	16.33	5.58	25.4678	126.41	70.45	10.4	5.86	36.0394	family with sequence similarity 86, member A pseudogene	K03842	-	-	-	gi|153251811|ref|NP_001093123.1|/8.0473e-67/protein FAM86C1 isoform 3 [Homo sapiens]
FMR1-AS1	0	1	0.001	0.06	98.3607	0	2.01	0.001	0.11	99.0991	FMR1 antisense RNA 1	K10705;K15516	-	-	-	gi|431907757|gb|ELK11367.1|/1.65006e-62/Fragile X mental retardation 1 protein [Pteropus alecto]
LINC00322	4	10	0.74	1.88	71.7557	3	17	0.55	3.24	85.4881	long intergenic non-protein coding RNA 322	-	-	-	-	-
LOC100126784	10	38	0.43	1.67	79.5238	4	45	0.17	2.01	92.2018	uncharacterized LOC100126784	K03129;K12491;K03626	-	-	-	gi|402894042|ref|XP_003910183.1|/8.0584e-142/PREDICTED: uncharacterized protein LOC101023934 [Papio anubis]
SLCO4A1-AS1	45	40	5.14	4.66	47.551	12	65	1.36	7.67	84.9391	SLCO4A1 antisense RNA 1	K14354	GO:0005886//plasma membrane	-	GO:0043252//sodium-independent organic anion transport;GO:0055085//transmembrane transport	gi|19263727|gb|AAH25345.1|/1.2999e-37/LOC100135777 protein [Homo sapiens]
KRT73-AS1	3.17	8.2	0.13	0.36	73.4694	16.61	18.97	0.7	0.83	54.2484	KRT73 antisense RNA 1	K07605	GO:0005634//nucleus;GO:0005882//intermediate filament;GO:0070062//extracellular exosome	-	-	gi|635065492|ref|XP_008001533.1|/6.04911e-36/PREDICTED: keratin, type II cytoskeletal 73 [Chlorocebus sabaeus]
LOC100128006	6.73	8.66	0.29	0.38	56.7164	21.97	13.09	0.94	0.58	38.1579	uncharacterized LOC100128006	K11447;K01875;K01539;K00939	GO:0005634//nucleus	GO:0001046//core promoter sequence-specific DNA binding;GO:0001076//RNA polymerase II transcription factor binding transcription factor activity;GO:0001077//RNA polymerase II core promoter proximal region sequence-specific DNA binding transcription factor activity involved in positive regulation of transcription;GO:0008134//transcription factor binding;GO:0019904//protein domain specific binding	GO:0001666//response to hypoxia;GO:0003257//positive regulation of transcription from RNA polymerase II promoter involved in myocardial precursor cell differentiation;GO:0008285//negative regulation of cell proliferation;GO:0035065//regulation of histone acetylation;GO:0045736//negative regulation of cyclin-dependent protein serine/threonine kinase activity;GO:0045987//positive regulation of smoo…	gi|226423889|ref|NP_001139784.1|/7.85647e-105/myocardin isoform 1 [Homo sapiens]
WWTR1-AS1	8.06	11.69	0.78	1.15	59.5855	6.42	9.21	0.61	0.92	60.1307	WWTR1 antisense RNA 1	K14209;K11447;K00939	-	-	-	gi|584088039|ref|XP_006763679.1|/3.27368e-22/PREDICTED: WW domain-containing transcription regulator protein 1-like [Myotis davidii]
PLCE1-AS1	0	1	0.001	0.12	99.1736	0	1	0.001	0.12	99.1736	PLCE1 antisense RNA 1	K05860	GO:0000139//Golgi membrane;GO:0005829//cytosol;GO:0005886//plasma membrane	GO:0004435//phosphatidylinositol phospholipase C activity;GO:0005057//receptor signaling protein activity;GO:0005085//guanyl-nucleotide exchange factor activity;GO:0005509//calcium ion binding;GO:0017016//Ras GTPase binding	GO:0000187//activation of MAPK activity;GO:0001558//regulation of cell growth;GO:0006644//phospholipid metabolic process;GO:0006651//diacylglycerol biosynthetic process;GO:0006940//regulation of smooth muscle contraction;GO:0007010//cytoskeleton organization;GO:0007173//epidermal growth factor receptor signaling pathway;GO:0007200//phospholipase C-activating G-protein coupled receptor signaling p…	gi|119570429|gb|EAW50044.1|/6.44386e-42/hCG2044978 [Homo sapiens]
SMARCA5-AS1	3	3	0.43	0.44	50.5747	1	16	0.14	2.39	94.4664	SMARCA5 antisense RNA 1	K11654	GO:0000793//condensed chromosome;GO:0005654//nucleoplasm;GO:0005677//chromatin silencing complex;GO:0005730//nucleolus;GO:0016589//NURF complex;GO:0031213//RSF complex;GO:0043596//nuclear replication fork	GO:0003677//DNA binding;GO:0004386//helicase activity;GO:0005524//ATP binding;GO:0016887//ATPase activity;GO:0031491//nucleosome binding;GO:0042393//histone binding	GO:0000183//chromatin silencing at rDNA;GO:0006200;GO:0006302//double-strand break repair;GO:0006352//DNA-templated transcription, initiation;GO:0006357//regulation of transcription from RNA polymerase II promoter;GO:0009790//embryo development;GO:0016584//nucleosome positioning;GO:0034080//CENP-A containing nucleosome assembly	gi|397500077|ref|XP_003820753.1|/3.53287e-61/PREDICTED: uncharacterized protein LOC100992667 [Pan paniscus]
FAM229A	4	4	0.94	0.96	50.5263	3	5	0.7	1.22	63.5417	family with sequence similarity 229, member A	K04418	-	-	-	gi|266455838|ref|NP_001161148.1|/2.65455e-69/protein FAM229A [Homo sapiens]
JAZF1-AS1	1	1	0.14	0.14	50	1	11	0.14	1.57	91.8129	JAZF1 antisense RNA 1	-	-	-	-	gi|221039528|dbj|BAH11527.1|/4.53063e-91/unnamed protein product [Homo sapiens]
STAU2-AS1	57.8	60.94	4.53	4.88	51.8597	63.1	56.63	4.92	4.59	48.265	STAU2 antisense RNA 1	K09228;K11447;K06817;K00939	-	-	-	gi|297299586|ref|XP_002805424.1|/2.72426e-52/PREDICTED: hypothetical protein LOC100423183 [Macaca mulatta]
LOC100128164	0.98	2.1	0.03	0.06	66.6667	2.07	0.67	0.05	0.02	28.5714	four and a half LIM domains 1 pseudogene	K14365	GO:0005634//nucleus;GO:0005829//cytosol;GO:0005886//plasma membrane	GO:0008270//zinc ion binding;GO:0044325//ion channel binding	GO:0003254//regulation of membrane depolarization;GO:0007517//muscle organ development;GO:0009887//organ morphogenesis;GO:0010972//negative regulation of G2/M transition of mitotic cell cycle;GO:0030154//cell differentiation;GO:0030308//negative regulation of cell growth;GO:0043268//positive regulation of potassium ion transport;GO:1901016//regulation of potassium ion transmembrane transporter ac…	gi|635084003|ref|XP_007970325.1|/2.36917e-07/PREDICTED: LOW QUALITY PROTEIN: translocation protein SEC62 [Chlorocebus sabaeus]
TMPO-AS1	41	190	2.1	9.94	82.5581	32	167	1.63	8.86	84.4614	TMPO antisense RNA 1	-	GO:0000785//chromatin;GO:0005635//nuclear envelope	GO:0005521//lamin binding	-	gi|297263320|ref|XP_002798789.1|/1.44128e-128/PREDICTED: hypothetical protein LOC100431074 [Macaca mulatta]
LOC100128233	16.1	15.11	1.84	1.76	48.8889	26.98	22.39	3.06	2.64	46.3158	uncharacterized LOC100128233	K11447;K01539;K00939;K00591	-	-	-	gi|395742649|ref|XP_003777786.1|/2.30667e-26/PREDICTED: putative uncharacterized protein C14orf165-like [Pongo abelii]
LOC100128239	6	5	0.42	0.36	46.1538	5	3	0.35	0.22	38.5965	uncharacterized LOC100128239	-	-	-	-	gi|74712079|sp|Q6ZUU8.1|YK029_HUMAN/1.11367e-79/RecName: Full=Putative uncharacterized protein FLJ43312
HTR5A-AS1	0	1.13	0.001	0.07	98.5915	4.34	4.05	0.26	0.25	49.0196	HTR5A antisense RNA 1	K04161	GO:0005791//rough endoplasmic reticulum;GO:0005794//Golgi apparatus;GO:0005887//integral component of plasma membrane;GO:0030425//dendrite;GO:0043204//perikaryon	GO:0004993//serotonin receptor activity	GO:0007187//G-protein coupled receptor signaling pathway, coupled to cyclic nucleotide second messenger;GO:0007210//serotonin receptor signaling pathway;GO:0019933//cAMP-mediated signaling;GO:0021766//hippocampus development;GO:0032355//response to estradiol	gi|13236497|ref|NP_076917.1|/2.08183e-96/5-hydroxytryptamine receptor 5A [Homo sapiens]
DNM1P35	8.87	13.9	0.4	0.64	61.5385	19.2	8.87	0.87	0.42	32.5581	DNM1 pseudogene 35	K01528	-	-	-	gi|545804608|ref|XP_005660537.1|/1.42601e-55/PREDICTED: dynamin-1 isoform X17 [Sus scrofa]
LOC100128288	5.91	7.21	0.45	0.56	55.4455	9.66	13.94	0.73	1.1	60.1093	uncharacterized LOC100128288	K11447;K01875;K00939	-	-	-	gi|119610464|gb|EAW90058.1|/3.73991e-74/hCG1985372 [Homo sapiens]
DLG5-AS1	12.68	28.88	0.68	1.58	69.9115	26.2	23.51	1.39	1.3	48.3271	DLG5 antisense RNA 1	K11447;K00939	-	-	-	gi|332834511|ref|XP_003312699.1|/4.28732e-114/PREDICTED: uncharacterized protein LOC740039 [Pan troglodytes]
FAM83H-AS1	32.14	61.91	1.9	3.74	66.3121	67.88	46.86	3.99	2.87	41.8367	FAM83H antisense RNA 1 (head to head)	K11447	GO:0005634//nucleus	GO:0003677//DNA binding;GO:0046872//metal ion binding	GO:0006355//regulation of transcription, DNA-templated	gi|119602607|gb|EAW82201.1|/9.2349e-68/hCG1995004 [Homo sapiens]
LOC100128361	0	7	0.001	0.47	99.7877	4	5	0.26	0.34	56.6667	uncharacterized LOC100128361	K10572	-	-	-	gi|119583232|gb|EAW62828.1|/1.06951e-107/hCG1985411, partial [Homo sapiens]
LINC00696	1.03	1.82	0.06	0.1	62.5	8.79	0	0.47	0.001	0.212314	long intergenic non-protein coding RNA 696	K11447;K08857;K00939	GO:0016363//nuclear matrix	GO:0005515//protein binding	GO:0000122//negative regulation of transcription from RNA polymerase II promoter;GO:0006338//chromatin remodeling;GO:0007596//blood coagulation;GO:0009790//embryo development;GO:0045624//positive regulation of T-helper cell differentiation;GO:0045944//positive regulation of transcription from RNA polymerase II promoter;GO:0051571//positive regulation of histone H3-K4 methylation;GO:0051574//posit…	gi|74711261|sp|Q6ZRV3.1|CC074_HUMAN/3.1795e-93/RecName: Full=Putative uncharacterized protein encoded by LINC00696
LOC100128398	4.42	11.35	0.38	1	72.4638	15.07	12.52	1.29	1.12	46.473	uncharacterized LOC100128398	K09228;K11447;K01539;K00939	-	-	-	gi|119592955|gb|EAW72549.1|/1.61828e-57/hCG1811579 [Homo sapiens]
LOC100128494	5.17	93.8	0.2	3.65	94.8052	3.83	117.38	0.15	4.64	96.8685	uncharacterized LOC100128494	K10388	GO:0000922//spindle pole;GO:0005654//nucleoplasm;GO:0005694//chromosome;GO:0005829//cytosol;GO:0005876//spindle microtubule;GO:0016363//nuclear matrix;GO:0030425//dendrite;GO:0043025//neuronal cell body;GO:0045177//apical part of cell	GO:0005198//structural molecule activity;GO:0008017//microtubule binding	GO:0000086//G2/M transition of mitotic cell cycle;GO:0000090//mitotic anaphase;GO:0000132//establishment of mitotic spindle orientation;GO:0006997//nucleus organization;GO:0007067//mitotic nuclear division;GO:0051321//meiotic cell cycle;GO:0060487//lung epithelial cell differentiation	gi|71361682|ref|NP_006176.2|/0/nuclear mitotic apparatus protein 1 isoform 1 [Homo sapiens]
NEBL-AS1	1	3	0.33	0.99	75	3	6	0.97	1.91	66.3194	NEBL antisense RNA 1	-	-	-	-	gi|544456192|ref|XP_005564823.1|/2.24343e-71/PREDICTED: AT-rich interactive domain-containing protein 1B-like [Macaca fascicularis]
LOC100128531	12.15	3.09	2.08	0.54	20.6107	6.07	11.95	1.03	2.11	67.1975	uncharacterized LOC100128531	K11447;K01539;K00939;K00591	-	-	-	gi|119580089|gb|EAW59685.1|/9.11346e-49/hCG1776667 [Homo sapiens]
MYHAS	3	0	0.12	0.001	0.826446	0	3	0.001	0.13	99.2366	myosin heavy chain gene cluster antisense RNA	-	-	-	-	gi|119610408|gb|EAW90002.1|/4.97546e-49/hCG2038352, partial [Homo sapiens]
LOC100128568	2	1	0.53	0.27	33.75	5	1	1.32	0.27	16.9811	uncharacterized LOC100128568	-	-	-	-	gi|441628628|ref|XP_004089381.1|/1.06967e-41/PREDICTED: uncharacterized protein LOC101176884 [Nomascus leucogenys]
C19orf71	11	23	2.78	5.92	68.046	3	22	0.75	5.74	88.4438	chromosome 19 open reading frame 71	K10955;K11318;K13911;K06568	-	-	-	gi|207442677|ref|NP_001129052.1|/3.74183e-128/uncharacterized protein C19orf71 [Homo sapiens]
LOC100128573	7.5	6.6	2.46	2.21	47.3233	2.66	12.26	0.86	4.15	82.8343	uncharacterized LOC100128573	K09228;K14693;K11447;K12795	GO:0016363//nuclear matrix	GO:0003677//DNA binding;GO:0003682//chromatin binding;GO:0003700//sequence-specific DNA binding transcription factor activity;GO:0005515//protein binding	GO:0000082//G1/S transition of mitotic cell cycle;GO:0000122//negative regulation of transcription from RNA polymerase II promoter;GO:0001701//in utero embryonic development;GO:0006338//chromatin remodeling;GO:0006816//calcium ion transport;GO:0007596//blood coagulation;GO:0030183//B cell differentiation;GO:0045624//positive regulation of T-helper cell differentiation;GO:0045944//positive regulat…	gi|578833725|ref|XP_006723000.1|/3.37119e-16/PREDICTED: peroxisomal membrane protein 11C isoform X3 [Homo sapiens]
LOC100128593	1.05	4.02	0.06	0.25	80.6452	3.85	5.88	0.23	0.37	61.6667	uncharacterized LOC100128593	K09187	-	-	-	gi|119608668|gb|EAW88262.1|/3.43722e-75/hCG27638 [Homo sapiens]
CDC42P3	0	1.07	0.001	0.1	99.0099	0	3.25	0.001	0.3	99.6678	cell division cycle 42 pseudogene 3	K04393	GO:0000139//Golgi membrane;GO:0005815//microtubule organizing center;GO:0005829//cytosol;GO:0005886//plasma membrane;GO:0005911//cell-cell junction;GO:0005912//adherens junction;GO:0030141//secretory granule;GO:0030175//filopodium;GO:0030496//midbody;GO:0043005//neuron projection;GO:0043025//neuronal cell body;GO:0045177//apical part of cell;GO:0051233//spindle midzone;GO:0070062//extracellular e…	GO:0003924//GTPase activity;GO:0005525//GTP binding;GO:0030742//GTP-dependent protein binding;GO:0031435//mitogen-activated protein kinase kinase kinase binding;GO:0031996//thioesterase binding;GO:0034191//apolipoprotein A-I receptor binding;GO:0042802//identical protein binding	GO:0002040//sprouting angiogenesis;GO:0003161//cardiac conduction system development;GO:0003334//keratinocyte development;GO:0006184;GO:0007030//Golgi organization;GO:0007088//regulation of mitotic nuclear division;GO:0007097//nuclear migration;GO:0007266//Rho protein signal transduction;GO:0007411//axon guidance;GO:0007596//blood coagulation;GO:0009749//response to glucose;GO:0010628//positive r…	gi|512967347|ref|XP_004845851.1|/1.25226e-99/PREDICTED: cell division control protein 42 homolog [Heterocephalus glaber]
ACVR2B-AS1	8	6.03	0.52	0.4	43.4783	10.5	10.43	0.67	0.7	51.0949	ACVR2B antisense RNA 1	K11447;K00939	-	-	-	gi|297671705|ref|XP_002813975.1|/8.64807e-65/PREDICTED: uncharacterized protein LOC100459489 [Pongo abelii]
HPN-AS1	4.83	10.98	0.56	0.83	59.7122	10.24	8.87	1.27	0.62	32.8042	HPN antisense RNA 1	K11447;K08665;K06236;K00939	-	-	-	gi|34530655|dbj|BAC85944.1|/2.56894e-92/unnamed protein product [Homo sapiens]
LINC01531	24.72	30.17	1.21	1.51	55.5147	33.1	22.51	1.61	1.14	41.4545	long intergenic non-protein coding RNA 1531	K11447	-	-	-	gi|34535305|dbj|BAC87274.1|/1.70517e-180/unnamed protein product [Homo sapiens]
OST4	2317	870	785.18	300.69	27.6912	2749	1035	925.14	362.71	28.164	oligosaccharyltransferase 4 homolog (S. cerevisiae)	K13355	GO:0005789//endoplasmic reticulum membrane;GO:0016021//integral component of membrane	GO:0016740//transferase activity	GO:0008152//metabolic process	gi|119621053|gb|EAX00648.1|/2.12778e-33/hCG23722, partial [Homo sapiens]
RBPMS-AS1	13	5	2.3	0.9	28.125	27	8	4.75	1.47	23.6334	RBPMS antisense RNA 1	-	-	-	-	gi|426359268|ref|XP_004046902.1|/3.26933e-56/PREDICTED: uncharacterized protein LOC101123761 [Gorilla gorilla gorilla]
LINC00476	229.52	66.9	26.24	7.31	21.7884	197.29	105.11	21.38	10.47	32.8728	long intergenic non-protein coding RNA 476	K11447;K00939	-	-	-	gi|426393434|ref|XP_004063026.1|/1.63685e-41/PREDICTED: histone demethylase UTY-like [Gorilla gorilla gorilla]
SRRM2-AS1	6.54	20.39	0.79	2.7	77.3639	23.21	15.53	2.87	2.11	42.3695	SRRM2 antisense RNA 1	K11447;K01539;K00939;K00591	-	-	-	gi|410049837|ref|XP_003952820.1|/2.54817e-120/PREDICTED: uncharacterized protein LOC747263 [Pan troglodytes]
LINC01003	30	44	3.43	5.13	59.9299	21	59	2.38	6.98	74.5726	long intergenic non-protein coding RNA 1003	K13911	-	-	-	gi|426358566|ref|XP_004046578.1|/1.78465e-95/PREDICTED: uncharacterized protein LOC101134951 [Gorilla gorilla gorilla]
VPS9D1-AS1	250	388	23.34	36.94	61.2807	248	229	22.99	22.11	49.0244	VPS9D1 antisense RNA 1	K11661;K14398	-	-	-	gi|545828943|ref|XP_005653275.1|/6.27485e-58/PREDICTED: VPS9 domain-containing protein 1 isoform X2 [Sus scrofa]
GATA6-AS1	5	1	0.46	0.09	16.3636	4	5	0.36	0.47	56.6265	GATA6 antisense RNA 1 (head to head)	-	-	-	-	gi|119621541|gb|EAX01136.1|/1.78412e-42/hCG1654289 [Homo sapiens]
ZBTB42	111	112	4.92	5.06	50.7014	80	125	3.52	5.73	61.9459	zinc finger and BTB domain containing 42	K10490	GO:0005654//nucleoplasm;GO:0005737//cytoplasm	GO:0003677//DNA binding;GO:0046872//metal ion binding	GO:0000122//negative regulation of transcription from RNA polymerase II promoter	gi|119602291|gb|EAW81885.1|/0/hCG1802417, isoform CRA_b [Homo sapiens]
LOC100129034	507	1206	14.31	34.72	70.8138	614	1249	17.21	36.46	67.9337	uncharacterized LOC100129034	K02739	GO:0005654//nucleoplasm;GO:0005829//cytosol;GO:0005839//proteasome core complex	GO:0004175//endopeptidase activity;GO:0005515//protein binding	GO:0000209//protein polyubiquitination;GO:0002479//antigen processing and presentation of exogenous peptide antigen via MHC class I, TAP-dependent;GO:0006521//regulation of cellular amino acid metabolic process;GO:0006977//DNA damage response, signal transduction by p53 class mediator resulting in cell cycle arrest;GO:0016032//viral process;GO:0016071//mRNA metabolic process;GO:0031145//anaphase-…	gi|119607990|gb|EAW87584.1|/8.8559e-119/hCG2021239 [Homo sapiens]
LOC100129046	2	4	0.21	0.43	67.1875	0	8	0.001	0.87	99.8852	uncharacterized LOC100129046	-	-	-	-	gi|297279288|ref|XP_002801721.1|/2.77033e-105/PREDICTED: hypothetical protein LOC100425747 [Macaca mulatta]
KTN1-AS1	16	15	1.74	1.66	48.8235	16	31	1.73	3.48	66.7946	KTN1 antisense RNA 1	-	-	-	-	gi|332842510|ref|XP_001149049.2|/1.27772e-83/PREDICTED: uncharacterized protein LOC744369 [Pan troglodytes]
LOC100129138	12.1	21.41	1.63	2.95	64.4105	14.43	11.46	1.93	1.6	45.3258	THAP domain containing, apoptosis associated protein 3 pseudogene	K09228;K00939;K00797	-	GO:0003677//DNA binding;GO:0005515//protein binding;GO:0046872//metal ion binding	-	gi|307691225|ref|NP_001182681.1|/2.134e-65/THAP domain-containing protein 3 isoform 1 [Homo sapiens]
LOC100129148	11	47	4.13	17.99	81.3291	8	43	2.98	16.69	84.85	uncharacterized LOC100129148	K13212	GO:0005685//U1 snRNP;GO:0016607//nuclear speck	GO:0003729//mRNA binding;GO:0019899//enzyme binding	GO:0006376//mRNA splice site selection	gi|119604325|gb|EAW83919.1|/1.10209e-32/hCG2041329 [Homo sapiens]
ZSCAN16-AS1	69	39.04	5.6	3.18	36.2187	66.03	36.49	5.38	2.93	35.2587	ZSCAN16 antisense RNA 1	K09230	GO:0005634//nucleus	GO:0003677//DNA binding;GO:0003700//sequence-specific DNA binding transcription factor activity;GO:0046872//metal ion binding	GO:0006355//regulation of transcription, DNA-templated	gi|34534997|dbj|BAC87176.1|/7.50986e-86/unnamed protein product [Homo sapiens]
MATN1-AS1	6	13	0.47	1.05	69.0789	8	8	0.63	0.65	50.7812	MATN1 antisense RNA 1	K06238	GO:0005578//proteinaceous extracellular matrix	GO:0005201//extracellular matrix structural constituent;GO:0005515//protein binding	GO:0003429//growth plate cartilage chondrocyte morphogenesis;GO:0006461//protein complex assembly;GO:0030198//extracellular matrix organization;GO:0030500//regulation of bone mineralization	gi|402853673|ref|XP_003891515.1|/6.3509e-77/PREDICTED: uncharacterized protein LOC101019684 isoform 2 [Papio anubis]
LOC100129203	2	0	0.17	0.001	0.584795	0	2	0.001	0.17	99.4152	uncharacterized LOC100129203	K13095;K05747	-	-	-	gi|119587365|gb|EAW66961.1|/1.09877e-48/hCG1731690 [Homo sapiens]
SLC39A12-AS1	0	1	0.001	0.08	98.7654	1	1	0.08	0.09	52.9412	SLC39A12 antisense RNA 1	K14718	GO:0016021//integral component of membrane	GO:0046873//metal ion transmembrane transporter activity	GO:0006829//zinc II ion transport	gi|119606609|gb|EAW86203.1|/2.35907e-67/hCG2017501, partial [Homo sapiens]
TOPORS-AS1	36	11	10.83	3.23	22.973	36	3	11.06	0.96	7.98669	TOPORS antisense RNA 1	K02311	GO:0000790//nuclear chromatin;GO:0005654//nucleoplasm;GO:0005829//cytosol	GO:0003677//DNA binding;GO:0004516//nicotinate phosphoribosyltransferase activity;GO:0004536//deoxyribonuclease activity;GO:0019899//enzyme binding	GO:0006309//apoptotic DNA fragmentation;GO:0007420//brain development;GO:0030263//apoptotic chromosome condensation	gi|635112207|ref|XP_007979032.1|/2.2148e-66/PREDICTED: DNA fragmentation factor subunit beta isoform X1 [Chlorocebus sabaeus]
LINC01160	45.25	57.83	4.82	6.28	56.5766	37.2	74.13	3.93	8.16	67.4938	long intergenic non-protein coding RNA 1160	K00939;K08595	-	-	-	gi|119568399|gb|EAW48014.1|/4.73578e-33/hCG2030582 [Homo sapiens]
LOC100129316	3	4	0.09	0.13	59.0909	1	5	0.03	0.16	84.2105	uncharacterized LOC100129316	-	-	-	-	gi|119583193|gb|EAW62789.1|/2.81701e-79/hCG2045162 [Homo sapiens]
SMIM10L1	120	273	4	9.29	69.9022	85	271	2.82	9.35	76.8283	small integral membrane protein 10 like 1	-	-	-	-	gi|296487241|tpg|DAA29354.1|/1.53097e-31/TPA: hypothetical protein BOS_5846 [Bos taurus]
GABPB1-AS1	56.52	55.93	2.21	2.23	50.2252	31.8	91.3	1.23	3.69	75	GABPB1 antisense RNA 1	K11447;K00939	-	-	-	gi|119597802|gb|EAW77396.1|/1.18577e-109/hCG2042213, partial [Homo sapiens]
MSTO2P	54.04	73.33	3.95	5.46	58.0234	24.99	30.79	1.81	2.33	56.2802	misato family member 2, pseudogene	-	-	-	-	gi|403293719|ref|XP_003937860.1|/0/PREDICTED: protein misato homolog 1 isoform 1 [Saimiri boliviensis boliviensis]
RPL19P12	2.12	4.14	0.31	0.62	66.6667	3.54	2.08	0.51	0.31	37.8049	ribosomal protein L19 pseudogene 12	K02885	GO:0022625//cytosolic large ribosomal subunit	GO:0003735//structural constituent of ribosome;GO:0044822//poly(A) RNA binding	GO:0000184//nuclear-transcribed mRNA catabolic process, nonsense-mediated decay;GO:0006413//translational initiation;GO:0006414//translational elongation;GO:0006415//translational termination;GO:0006614//SRP-dependent cotranslational protein targeting to membrane;GO:0019083//viral transcription	gi|390478044|ref|XP_002761325.2|/6.06231e-98/PREDICTED: 60S ribosomal protein L19-like [Callithrix jacchus]
LOC100129434	39.39	96.9	2.23	5.6	71.5198	33.33	180.38	1.88	10.58	84.9117	uncharacterized LOC100129434	K08017;K06478;K05025;K05658;K11849	-	-	-	gi|2072972|gb|AAC51276.1|/0/putative p150 [Homo sapiens]
DPY19L1P1	15.59	29.24	1.33	2.55	65.7216	42	27.62	3.56	2.44	40.6667	DPY19L1 pseudogene 1	K09228;K01539;K08857;K00939;K00591	GO:0016021//integral component of membrane	GO:0016757//transferase activity, transferring glycosyl groups	-	gi|297288548|ref|XP_001105427.2|/6.08479e-159/PREDICTED: protein dpy-19 homolog 1 isoform 4 [Macaca mulatta]
LOC100129461	11.03	9.9	1.37	1.19	46.4844	8.68	24.34	1.15	3.22	73.6842	uncharacterized LOC100129461	K14530	-	-	-	gi|55743132|ref|NP_006629.2|/5.12898e-09/ribonuclease P protein subunit p40 isoform a [Homo sapiens]
MKRN2OS	5.97	4.39	0.91	0.69	43.125	5.83	2.62	0.89	0.41	31.5385	MKRN2 opposite strand	K11447;K01539;K00939;K00591	-	-	-	gi|305632810|ref|NP_001182208.1|/1.09087e-133/putative uncharacterized protein C3orf83 [Homo sapiens]
ZNF37BP	41.82	85.97	0.77	1.62	67.7824	23.05	73.52	0.42	1.4	76.9231	zinc finger protein 37B, pseudogene	K09228	-	-	-	gi|119606290|gb|EAW85884.1|/0/zinc finger protein 37a (KOX 21), isoform CRA_a [Homo sapiens]
LOC100129518	1.96	8.08	0.19	0.79	80.6122	2.09	4.37	0.2	0.43	68.254	uncharacterized LOC100129518	K11447;K00626;K00939	-	-	-	gi|119568006|gb|EAW47621.1|/1.48e-46/hCG2029803, partial [Homo sapiens]
LOC100129534	145	168	10.51	12.42	54.1648	160	108	11.51	8.09	41.2755	small nuclear ribonucleoprotein polypeptide N pseudogene	K11086;K11100	GO:0005683//U7 snRNP;GO:0005685//U1 snRNP;GO:0005686//U2 snRNP;GO:0005689//U12-type spliceosomal complex;GO:0005737//cytoplasm;GO:0019013//viral nucleocapsid;GO:0071013//catalytic step 2 spliceosome;GO:0071204//histone pre-mRNA 3'end processing complex	GO:0005515//protein binding;GO:0071208//histone pre-mRNA DCP binding	GO:0008380//RNA splicing;GO:0009725//response to hormone	gi|441617090|ref|XP_003277213.2|/4.63594e-30/PREDICTED: small nuclear ribonucleoprotein-associated protein N-like [Nomascus leucogenys]
LOC100129550	14.14	29.94	0.39	0.83	68.0328	19.34	52.4	0.52	1.48	74	uncharacterized LOC100129550	K11447;K00939	-	-	-	gi|390459029|ref|XP_003732219.1|/1.04057e-29/PREDICTED: uncharacterized protein LOC100896524 [Callithrix jacchus]
FAM47E	1	0	0.11	0.001	0.900901	0	1.46	0.001	0.15	99.3377	family with sequence similarity 47, member E	-	-	GO:2001070//starch binding	-	gi|339515660|ref|NP_001229865.1|/3.85911e-174/protein FAM47E isoform b [Homo sapiens]
LINC00462	14	2	2.27	0.33	12.6923	7	2	1.13	0.34	23.1293	long intergenic non-protein coding RNA 462	-	-	-	-	gi|544503738|ref|XP_005585899.1|/1.19433e-110/PREDICTED: uncharacterized protein LOC102115837 [Macaca fascicularis]
LOC100129636	1	12	0.23	2.84	92.5081	4	4	0.92	0.96	51.0638	uncharacterized LOC100129636	K07953	GO:0005794//Golgi apparatus;GO:0016529//sarcoplasmic reticulum	GO:0005525//GTP binding	GO:0006886//intracellular protein transport;GO:1901303//negative regulation of cargo loading into COPII-coated vesicle	gi|308818124|ref|NP_001182131.1|/3.03969e-76/uncharacterized protein LOC100129636 [Homo sapiens]
TCF24	3	5	0.2	0.34	62.963	3	2	0.2	0.14	41.1765	transcription factor 24	K09072	GO:0005634//nucleus	GO:0003677//DNA binding;GO:0046983//protein dimerization activity	GO:0006355//regulation of transcription, DNA-templated	gi|301897298|ref|NP_001180431.1|/2.58482e-90/transcription factor 24 [Homo sapiens]
FGF13-AS1	0.26	0	0.05	0.001	1.96078	0	1	0.001	0.2	99.5025	FGF13 antisense RNA 1	K08857;K04006;K11504;K14720	-	-	-	gi|426397592|ref|XP_004064995.1|/1.7875e-31/PREDICTED: uncharacterized protein LOC101128143 [Gorilla gorilla gorilla]
ARRDC3-AS1	14.77	20.9	0.96	1.39	59.1489	4.46	14.65	0.29	0.98	77.1654	ARRDC3 antisense RNA 1	K00543;K09299;K04257;K11290	-	-	-	gi|7959778|gb|AAF71061.1|AF116721_38/5.82495e-39/PRO1546 [Homo sapiens]
C9orf173-AS1	1	0	0.1	0.001	0.990099	0	1	0.001	0.1	99.0099	C9orf173 antisense RNA 1	K06236	-	-	-	gi|375493557|ref|NP_001243629.1|/2.64103e-72/uncharacterized protein C9orf173 isoform b [Homo sapiens]
CCDC152	29	21.72	1.35	1.03	43.2773	31.01	36.01	1.43	1.73	54.7468	coiled-coil domain containing 152	K11447;K08857;K00939;K11504	-	-	-	gi|71052195|gb|AAH39102.1|/3.94723e-143/CCDC152 protein [Homo sapiens]
SLC25A21-AS1	4	8	0.36	0.73	66.9725	4	6	0.36	0.56	60.8696	SLC25A21 antisense RNA 1	-	-	-	-	gi|119586256|gb|EAW65852.1|/3.10134e-42/hCG1804255 [Homo sapiens]
MRVI1-AS1	7	2	1.77	0.51	22.3684	5	1	1.25	0.28	18.3007	MRVI1 antisense RNA 1	-	-	-	-	gi|20380203|gb|AAH28123.1|/9.22146e-10/LOC100129827 protein [Homo sapiens]
ZNF737	14	33.44	0.27	0.65	70.6522	9.69	26.22	0.18	0.52	74.2857	zinc finger protein 737	K09228	GO:0005634//nucleus	GO:0003677//DNA binding;GO:0003700//sequence-specific DNA binding transcription factor activity;GO:0008270//zinc ion binding	GO:0006355//regulation of transcription, DNA-templated	gi|226530355|ref|NP_001152765.1|/0/zinc finger protein 737 [Homo sapiens]
PCOLCE-AS1	4	12	0.26	0.78	75	2	6	0.13	0.4	75.4717	PCOLCE antisense RNA 1	K10304	GO:0000151//ubiquitin ligase complex	GO:0004842//ubiquitin-protein transferase activity	GO:0016567//protein ubiquitination	gi|397483550|ref|XP_003812964.1|/4.54212e-138/PREDICTED: uncharacterized protein LOC100985299 [Pan paniscus]
SCOC-AS1	4	5	0.32	0.41	56.1644	1	0	0.08	0.001	1.23457	SCOC antisense RNA 1	-	-	-	-	gi|21754832|dbj|BAC04571.1|/2.04871e-74/unnamed protein product [Homo sapiens]
LOC100129917	3	8.1	0.29	2.28	88.716	8.42	7.54	2.31	1.58	40.617	uncharacterized LOC100129917	K11447;K01539;K00939	GO:0005829//cytosol;GO:0014069//postsynaptic density;GO:0015629//actin cytoskeleton;GO:0016020//membrane	GO:0003779//actin binding;GO:0005080//protein kinase C binding;GO:0042805//actinin binding	GO:0051963//regulation of synapse assembly;GO:0061001//regulation of dendritic spine morphogenesis	gi|119603056|gb|EAW82650.1|/7.17555e-78/hCG1982013, partial [Homo sapiens]
LOC100129931	173.15	278.74	6.51	10.69	62.1512	133.59	256.04	4.99	9.95	66.5997	uncharacterized LOC100129931	K09228;K00797	-	GO:0016746//transferase activity, transferring acyl groups	GO:0008152//metabolic process	gi|119602780|gb|EAW82374.1|/1.7018e-34/hCG2040570, partial [Homo sapiens]
LOC100129935	2.24	5.62	0.2	0.51	71.831	10.99	7.47	0.97	0.69	41.5663	lectin, galactoside-binding, soluble, 14 pseudogene	K10096;K10097	-	-	-	gi|395751174|ref|XP_003780372.1|/1.49129e-51/PREDICTED: LOW QUALITY PROTEIN: galactoside-binding soluble lectin 13-like [Pongo abelii]
LOC100129940	21.62	39.07	3.5	6.32	64.3585	35.3	18.62	5.52	2.98	35.0588	uncharacterized LOC100129940	K06264;K01539;K00939;K09057	-	-	-	gi|635372908|ref|NP_001278953.1|/3.62588e-83/uncharacterized protein LOC100129940 isoform 2 [Homo sapiens]
CCNT2-AS1	8	2	0.93	0.24	20.5128	1	5	0.11	0.6	84.507	CCNT2 antisense RNA 1	K03392	-	-	-	gi|194382002|dbj|BAG64370.1|/7.6747e-67/unnamed protein product [Homo sapiens]
LOC100129973	4	8	0.43	0.88	67.1756	1	7	0.11	0.78	87.6404	uncharacterized LOC100129973	K10357	GO:0016459//myosin complex	GO:0003774//motor activity;GO:0003779//actin binding;GO:0005516//calmodulin binding;GO:0005524//ATP binding	-	gi|119597851|gb|EAW77445.1|/6.6167e-80/hCG2002436, partial [Homo sapiens]
HDAC6	91	146	3.59	5.87	62.0507	54	125	2.12	5.1	70.6371	histone deacetylase 6	K11407	GO:0000118//histone deacetylase complex;GO:0005829//cytosol;GO:0005881//cytoplasmic microtubule;GO:0005901//caveola;GO:0016235//aggresome;GO:0030286//dynein complex;GO:0030424//axon;GO:0030425//dendrite;GO:0031252//cell leading edge;GO:0043204//perikaryon;GO:0048471//perinuclear region of cytoplasm	GO:0003779//actin binding;GO:0008013//beta-catenin binding;GO:0008017//microtubule binding;GO:0008270//zinc ion binding;GO:0031593//polyubiquitin binding;GO:0032041//NAD-dependent histone deacetylase activity (H3-K14 specific);GO:0042826//histone deacetylase binding;GO:0042903//tubulin deacetylase activity;GO:0043014//alpha-tubulin binding;GO:0046969//NAD-dependent histone deacetylase activity (H…	GO:0000209//protein polyubiquitination;GO:0006515//misfolded or incompletely synthesized protein catabolic process;GO:0007026//negative regulation of microtubule depolymerization;GO:0009636//response to toxic substance;GO:0009967//positive regulation of signal transduction;GO:0010469//regulation of receptor activity;GO:0010634//positive regulation of epithelial cell migration;GO:0010727//negative…	gi|40788979|dbj|BAA74924.2|/0/KIAA0901 protein [Homo sapiens]
URAHP	93	157	11.05	19.01	63.2402	84	117	9.9	14.37	59.2089	urate (hydroxyiso-) hydrolase, pseudogene	K07127	-	-	-	gi|397466596|ref|XP_003805038.1|/7.87839e-106/PREDICTED: uncharacterized protein LOC100983107 [Pan paniscus]
FTLP10	1.06	6.06	0.12	0.68	85	3.3	1.17	0.36	0.13	26.5306	ferritin, light polypeptide pseudogene 10	K13625	GO:0005737//cytoplasm;GO:0008043//intracellular ferritin complex;GO:0070062//extracellular exosome	GO:0005506//iron ion binding;GO:0042802//identical protein binding	GO:0006879//cellular iron ion homeostasis;GO:0010288//response to lead ion	gi|332819598|ref|XP_003310395.1|/1.07765e-66/PREDICTED: uncharacterized protein LOC100613662 [Pan troglodytes]
LOC100130093	53	208.7	3.64	14.76	80.2174	58.14	192.32	3.92	13.71	77.7652	uncharacterized LOC100130093	K11323	-	GO:0005515//protein binding	-	gi|544400811|ref|XP_005541104.1|/1.30185e-70/PREDICTED: jmjC domain-containing protein 4 isoform X1 [Macaca fascicularis]
LINC00861	1.52	1.48	0.05	0.05	50	7.15	1.52	0.21	0.05	19.2308	long intergenic non-protein coding RNA 861	K11447;K00939;K00591	-	-	-	gi|34531772|dbj|BAC86222.1|/1.27888e-28/unnamed protein product [Homo sapiens]
LOC100130238	5	12	0.21	0.51	70.8333	3	15	0.12	0.64	84.2105	uncharacterized LOC100130238	-	-	-	-	gi|34528587|dbj|BAC85537.1|/2.84951e-73/unnamed protein product [Homo sapiens]
CCDC166	0	4	0.001	0.51	99.8043	1	0	0.12	0.001	0.826446	coiled-coil domain containing 166	K03626	-	-	-	gi|242332545|ref|NP_001156386.1|/0/coiled-coil domain-containing protein 166 [Homo sapiens]
TFAP2A-AS1	17	23	2.14	2.95	57.9568	20	19	2.5	2.47	49.6982	TFAP2A antisense RNA 1	-	-	-	-	gi|397515045|ref|XP_003827774.1|/3.2892e-61/PREDICTED: uncharacterized protein LOC100978873 [Pan paniscus]
C17orf107	3	0	0.16	0.001	0.621118	1	0	0.05	0.001	1.96078	chromosome 17 open reading frame 107	K04817	-	-	-	gi|544496455|ref|XP_005582646.1|/1.57434e-114/PREDICTED: uncharacterized protein C17orf107 homolog isoform X2 [Macaca fascicularis]
LOC100130357	3.33	0	0.23	0.001	0.4329	0	1.76	0.001	0.13	99.2366	uncharacterized LOC100130357	K09228;K03914;K08857;K00939;K00591	-	-	-	gi|119575726|gb|EAW55322.1|/2.10218e-86/hCG2038897, partial [Homo sapiens]
LOC100130370	1	1	0.22	0.22	50	5	0	1.09	0.001	0.091659	uncharacterized LOC100130370	-	-	-	-	gi|530411248|ref|XP_005256959.1|/7.7747e-65/PREDICTED: uncharacterized protein LOC100130370 isoform X1 [Homo sapiens]
LOC100130417	34	77	3.71	8.63	69.9352	39	53	4.22	5.98	58.6275	uncharacterized LOC100130417	-	-	-	-	gi|426327345|ref|XP_004024479.1|/4.93104e-77/PREDICTED: uncharacterized protein LOC101129586 [Gorilla gorilla gorilla]
CECR7	28	54	1.67	3.28	66.2626	15	83	0.89	5.11	85.1667	cat eye syndrome chromosome region, candidate 7 (non-protein coding)	K01896	GO:0005759//mitochondrial matrix;GO:0070062//extracellular exosome;GO:0072562//blood microparticle	GO:0003996//acyl-CoA ligase activity;GO:0005524//ATP binding;GO:0005525//GTP binding;GO:0015645//fatty acid ligase activity;GO:0046872//metal ion binding;GO:0047760//butyrate-CoA ligase activity	GO:0006633//fatty acid biosynthetic process;GO:0006805//xenobiotic metabolic process;GO:0015980//energy derivation by oxidation of organic compounds;GO:0018874//benzoate metabolic process;GO:0019395//fatty acid oxidation;GO:0019605//butyrate metabolic process;GO:0042632//cholesterol homeostasis	gi|119578141|gb|EAW57737.1|/1.55929e-75/hCG2038826, partial [Homo sapiens]
LOC100130451	8.09	3	0.77	0.29	27.3585	1	8.77	0.09	0.86	90.5263	uncharacterized LOC100130451	-	-	-	-	gi|336088620|ref|NP_001229504.1|/2.20136e-82/uncharacterized protein LOC100130451 [Homo sapiens]
CAND1.11	0.9	4	0.15	0.67	81.7073	8.19	7.21	1.33	1.22	47.8431	uncharacterized LOC100130460	-	-	-	-	gi|397494682|ref|XP_003818202.1|/6.43566e-125/PREDICTED: uncharacterized protein LOC100987005 [Pan paniscus]
LOC100130476	20	17	1.66	1.44	46.4516	32	19	2.64	1.63	38.1733	uncharacterized LOC100130476	-	-	-	-	gi|297679262|ref|XP_002817459.1|/1.70636e-66/PREDICTED: uncharacterized protein LOC100459770 [Pongo abelii]
NFYC-AS1	19.33	18.22	0.99	0.95	48.9691	17.59	22.13	0.89	1.17	56.7961	NFYC antisense RNA 1	K11447;K00939;K08066	-	-	-	gi|74729710|sp|Q8N9K3.1|YA015_HUMAN/5.80499e-69/RecName: Full=Putative uncharacterized protein FLJ37004
LINC00910	68.85	55.77	3.86	3.19	45.2482	92.59	100.58	5.27	5.78	52.3077	long intergenic non-protein coding RNA 910	K11447;K00939	GO:0005737//cytoplasm;GO:0008023//transcription elongation factor complex;GO:0016591//DNA-directed RNA polymerase II, holoenzyme;GO:0033588//Elongator holoenzyme complex	GO:0000978//RNA polymerase II core promoter proximal region sequence-specific DNA binding;GO:0004402//histone acetyltransferase activity;GO:0005515//protein binding;GO:0008607//phosphorylase kinase regulator activity;GO:0046872//metal ion binding;GO:0051864//histone demethylase activity (H3-K36 specific)	GO:0001701//in utero embryonic development;GO:0006357//regulation of transcription from RNA polymerase II promoter;GO:0006368//transcription elongation from RNA polymerase II promoter;GO:0007507//heart development;GO:0016573//histone acetylation;GO:0031935//regulation of chromatin silencing;GO:0045184//establishment of protein localization;GO:0045859//regulation of protein kinase activity;GO:0055…	gi|119572068|gb|EAW51683.1|/8.98114e-88/hCG1749101 [Homo sapiens]
LOC100130673	7	1	0.72	0.1	12.1951	1	4	0.1	0.42	80.7692	phosphoribosyl pyrophosphate synthetase 2 pseudogene	K00948	GO:0043234//protein complex	GO:0016772//transferase activity, transferring phosphorus-containing groups;GO:0032550;GO:0032559;GO:0043168//anion binding;GO:0046872//metal ion binding	GO:0009156//ribonucleoside monophosphate biosynthetic process;GO:0009165//nucleotide biosynthetic process;GO:0046390//ribose phosphate biosynthetic process	gi|119614394|gb|EAW93988.1|/1.52971e-74/hCG1804306, isoform CRA_a [Homo sapiens]
LOC100130691	3.45	8.11	0.11	0.26	70.2703	10.04	16.07	0.31	0.51	62.1951	uncharacterized LOC100130691	K05610	-	-	-	gi|193806631|sp|Q86TA4.2|YB049_HUMAN/1.05705e-102/RecName: Full=Putative uncharacterized protein FLJ44553
LOC100130705	3	8	0.13	0.35	72.9167	4	6	0.17	0.26	60.4651	uncharacterized LOC100130705	K06236	-	-	-	gi|578844316|ref|XP_006726510.1|/2.98821e-160/PREDICTED: uncharacterized protein LOC101930056 [Homo sapiens]
CECR5-AS1	4	2	1.72	1.02	37.2263	8	1	3.61	0.52	12.5908	CECR5 antisense RNA 1	-	-	-	-	gi|119578153|gb|EAW57749.1|/7.10636e-57/hCG1804364 [Homo sapiens]
LOC100130744	185	50	11.48	3.16	21.5847	167	54	10.29	3.47	25.218	uncharacterized LOC100130744	-	GO:0005887//integral component of plasma membrane;GO:0019867//outer membrane	GO:0005315//inorganic phosphate transmembrane transporter activity;GO:0015114//phosphate ion transmembrane transporter activity;GO:0030504//inorganic diphosphate transmembrane transporter activity	GO:0001501//skeletal system development;GO:0007626//locomotory behavior;GO:0030500//regulation of bone mineralization;GO:0030505//inorganic diphosphate transport;GO:0035435//phosphate ion transmembrane transport	gi|18027384|gb|AAL55774.1|AF289590_1/2.54922e-59/unknown [Homo sapiens]
EFCAB10	3	5	0.64	1.08	62.7907	2	10	0.42	2.2	83.9695	EF-hand calcium binding domain 10	-	-	GO:0005509//calcium ion binding	-	gi|635115461|ref|XP_007980695.1|/3.43744e-71/PREDICTED: EF-hand calcium-binding domain-containing protein 10 [Chlorocebus sabaeus]
AGAP2-AS1	95	211	9.95	22.53	69.3658	71	120	7.38	12.99	63.7703	AGAP2 antisense RNA 1	K12491	GO:0044424	GO:0000166//nucleotide binding;GO:0046872//metal ion binding	GO:0007165//signal transduction;GO:0043087//regulation of GTPase activity	gi|119617458|gb|EAW97052.1|/1.71577e-155/hCG2014417, isoform CRA_a, partial [Homo sapiens]
SBK3	3	10	0.39	1.32	77.193	0	14	0.001	1.88	99.9468	SH3 domain binding kinase family, member 3	K08858	-	GO:0004674//protein serine/threonine kinase activity;GO:0005524//ATP binding	-	gi|315259113|ref|NP_001186753.1|/0/uncharacterized serine/threonine-protein kinase SBK3 [Homo sapiens]
USP3-AS1	14	22	1.28	2.05	61.5616	4	29	0.36	2.74	88.3871	USP3 antisense RNA 1	K11986	GO:0000790//nuclear chromatin	GO:0004221;GO:0004843//ubiquitin-specific protease activity;GO:0008270//zinc ion binding;GO:0042393//histone binding	GO:0000278//mitotic cell cycle;GO:0006281//DNA repair;GO:0006511//ubiquitin-dependent protein catabolic process;GO:0016578//histone deubiquitination;GO:0031647//regulation of protein stability	gi|530405724|ref|XP_005254378.1|/6.14618e-35/PREDICTED: F-box and leucine-rich protein 22 isoform X2 [Homo sapiens]
LOC100130872	290.65	535.69	9.38	17.64	65.285	301.79	584.97	9.68	19.53	66.8607	uncharacterized LOC100130872	K11447;K00939	GO:0016363//nuclear matrix	GO:0003677//DNA binding;GO:0003682//chromatin binding;GO:0003700//sequence-specific DNA binding transcription factor activity;GO:0005515//protein binding	GO:0000082//G1/S transition of mitotic cell cycle;GO:0000122//negative regulation of transcription from RNA polymerase II promoter;GO:0001701//in utero embryonic development;GO:0006338//chromatin remodeling;GO:0006816//calcium ion transport;GO:0007596//blood coagulation;GO:0030183//B cell differentiation;GO:0045624//positive regulation of T-helper cell differentiation;GO:0045944//positive regulat…	gi|410037987|ref|XP_003950315.1|/4.85892e-89/PREDICTED: uncharacterized protein LOC100612906 [Pan troglodytes]
ATE1-AS1	2	3	0.34	0.53	60.9195	2	0	0.34	0.001	0.293255	ATE1 antisense RNA 1 (head to head)	K00685	-	-	-	gi|431907295|gb|ELK11276.1|/6.37848e-59/hypothetical protein PAL_GLEAN10003437 [Pteropus alecto]
PSORS1C3	6	8	1.71	2.32	57.5682	5	4	1.41	1.18	45.5598	psoriasis susceptibility 1 candidate 3 (non-protein coding)	K09367;K06751	-	-	-	gi|395832527|ref|XP_003789318.1|/1.22986e-38/PREDICTED: zinc-alpha-2-glycoprotein-like [Otolemur garnettii]
TSTD3	39.16	34.15	3.32	2.95	47.0494	47.67	25.92	4.01	2.27	36.1465	thiosulfate sulfurtransferase (rhodanese)-like domain containing 3	K11447;K00939	-	-	-	gi|426354065|ref|XP_004044490.1|/1.73208e-50/PREDICTED: thiosulfate sulfurtransferase/rhodanese-like domain-containing protein 3 isoform 2 [Gorilla gorilla gorilla]
VAC14-AS1	2.01	11.8	0.15	0.88	85.4369	6.24	11.34	0.45	0.86	65.6489	VAC14 antisense RNA 1	K11447;K01539;K00939	GO:0005615//extracellular space;GO:0030175//filopodium;GO:0030426//growth cone	GO:0015485//cholesterol binding;GO:0042803//protein homodimerization activity	GO:0001666//response to hypoxia;GO:0006958//complement activation, classical pathway;GO:0007568//aging;GO:0010288//response to lead ion;GO:0042060//wound healing;GO:0045471//response to ethanol;GO:0051258//protein polymerization;GO:0071277//cellular response to calcium ion;GO:1900006//positive regulation of dendrite development	gi|119572181|gb|EAW51796.1|/9.10525e-79/hCG1998535 [Homo sapiens]
LOC100130899	2.25	7.8	0.09	0.3	76.9231	7.82	14.06	0.3	0.55	64.7059	uncharacterized LOC100130899	K11447	-	-	-	gi|355564363|gb|EHH20863.1|/2.12256e-29/hypothetical protein EGK_03802, partial [Macaca mulatta]
SMIM6	11	9	2.19	1.83	45.5224	12	12	2.37	2.47	51.0331	small integral membrane protein 6	-	GO:0016021//integral component of membrane	-	-	gi|244790353|ref|NP_001156469.1|/4.07664e-28/small integral membrane protein 6 [Homo sapiens]
LOC100130950	15	12	1.41	1.15	44.9219	7	5	0.65	0.48	42.4779	uncharacterized LOC100130950	-	GO:0001772//immunological synapse;GO:0016021//integral component of membrane;GO:0031256//leading edge membrane;GO:0031259//uropod membrane;GO:0097197//tetraspanin-enriched microdomain	GO:0005515//protein binding	GO:0070374//positive regulation of ERK1 and ERK2 cascade	gi|119610752|gb|EAW90346.1|/4.11482e-52/hCG1991536, isoform CRA_a [Homo sapiens]
LINC01502	9.3	7.69	0.62	0.52	45.614	8.86	13.36	0.59	0.92	60.9272	long intergenic non-protein coding RNA 1502	K09228;K11447;K00939;K00797	-	-	-	gi|119608575|gb|EAW88169.1|/8.31642e-51/hCG2021566, partial [Homo sapiens]
SYCE1L	86.02	140.01	16.39	27.22	62.4169	73.01	52	13.82	10.25	42.5841	synaptonemal complex central element protein 1-like	K03129;K03626	GO:0000795//synaptonemal complex	-	GO:0007130//synaptonemal complex assembly	gi|194018732|ref|NP_001123451.1|/2.75042e-131/synaptonemal complex central element protein 1-like [Homo sapiens]
C6orf99	33.05	24.49	8.38	6.43	43.4166	23.76	21	5.72	5.27	47.9527	chromosome 6 open reading frame 99	-	-	-	-	gi|74753914|sp|Q4VX62.1|CF099_HUMAN/2.17542e-77/RecName: Full=Putative uncharacterized protein C6orf99 [Homo sapiens]
LOC100130987	44	27	8.66	5.42	38.4943	14	24	2.74	4.89	64.0891	uncharacterized LOC100130987	-	-	-	-	gi|332249859|ref|XP_003274072.1|/2.30764e-71/PREDICTED: uncharacterized protein LOC100586315 [Nomascus leucogenys]
ZNF316	81.1	201.83	1.8	4.58	71.7868	63.64	129.74	1.41	2.99	67.9545	zinc finger protein 316	K09228	GO:0005634//nucleus	GO:0003677//DNA binding;GO:0046872//metal ion binding	GO:0006355//regulation of transcription, DNA-templated	gi|635140169|ref|XP_008016948.1|/0/PREDICTED: zinc finger protein 316 isoform X1 [Chlorocebus sabaeus]
CKMT2-AS1	33.54	29.19	2.64	2.34	46.988	45.2	53.35	3.15	4.03	56.1281	CKMT2 antisense RNA 1	K09228;K11447;K00939;K00797	-	-	-	gi|119616275|gb|EAW95869.1|/7.07809e-60/hCG2016141 [Homo sapiens]
SRP14-AS1	87.33	55.82	9.83	3.52	26.367	54.97	49.02	4.74	4.18	46.861	SRP14 antisense RNA1 (head to head)	K11447;K01539;K00939	-	-	-	gi|635127927|ref|XP_007985368.1|/3.26895e-34/PREDICTED: uncharacterized protein LOC103229289 [Chlorocebus sabaeus]
DPP9-AS1	3	13	0.16	0.7	81.3953	2	24	0.1	1.31	92.9078	DPP9 antisense RNA 1	K08656	GO:0005829//cytosol;GO:0016020//membrane	GO:0004177//aminopeptidase activity;GO:0008236//serine-type peptidase activity;GO:0042802//identical protein binding	GO:0006508//proteolysis	gi|34532464|dbj|BAC86437.1|/4.17631e-141/unnamed protein product [Homo sapiens]
TNRC6C-AS1	7.99	19.58	0.41	1.02	71.3287	10.17	21.3	0.51	1.12	68.7117	TNRC6C antisense RNA 1	K11447;K00939	-	-	-	gi|37547457|gb|AAM98767.1|/4.17894e-59/unknown [Homo sapiens]
CCDC183-AS1	4	17	0.27	1.18	81.3793	4	24	0.27	1.69	86.2245	CCDC183 antisense RNA 1	K03260	-	-	-	gi|16550302|dbj|BAB70952.1|/1.3455e-160/unnamed protein product [Homo sapiens]
SNAP25-AS1	9	5	0.49	0.28	36.3636	1	3	0.05	0.17	77.2727	SNAP25 antisense RNA 1	-	-	-	-	gi|119630759|gb|EAX10354.1|/1.60782e-57/hCG2045825 [Homo sapiens]
NEMP2	10	7	0.45	0.32	41.5584	6	8	0.27	0.37	57.8125	transmembrane protein 194B	-	GO:0016021//integral component of membrane	-	-	gi|217416356|ref|NP_001136117.1|/0/transmembrane protein 194B precursor [Homo sapiens]
ZNF503-AS2	57	122	3.84	9.62	71.471	52	95	3.51	6.54	65.0746	ZNF503 antisense RNA 2	-	-	-	-	gi|332834504|ref|XP_003312697.1|/1.44812e-130/PREDICTED: putative uncharacterized protein encoded by ZNF503-AS2-like [Pan troglodytes]
LOC100131257	36.46	94.88	0.28	0.74	72.549	121.37	98.99	0.92	0.78	45.8824	zinc finger protein 655 pseudogene	K09228	-	-	-	gi|2981631|dbj|BAA25253.1|/0/unnamed protein product [Canis lupus familiaris]
RAB6C-AS1	4	41.27	0.26	2.77	91.4191	0	44.4	0.001	3.02	99.9669	RAB6C antisense RNA 1	K07895;K07893	GO:0005813//centrosome	GO:0003924//GTPase activity	GO:0006184;GO:0007264//small GTPase mediated signal transduction;GO:0010824//regulation of centrosome duplication;GO:0042493//response to drug	gi|6808528|gb|AAF28422.1|AF124200_1/1.11694e-32/Rab6-like protein [Homo sapiens]
LOC100131347	5.26	1.93	0.37	0.14	27.451	10.92	9.41	0.77	0.69	47.2603	RAD52 motif containing 1 pseudogene	K09228;K11447;K08857;K00797	-	-	-	gi|441660729|ref|XP_004091448.1|/2.45148e-24/PREDICTED: uncharacterized protein LOC101177536 [Nomascus leucogenys]
LINC00605	0	1	0.001	0.11	99.0991	0	1	0.001	0.11	99.0991	long intergenic non-protein coding RNA 605	-	-	-	-	gi|119602213|gb|EAW81807.1|/1.89043e-69/hCG2038607, partial [Homo sapiens]
C11orf91	2	4	0.37	0.75	66.9643	5	0	0.92	0.001	0.108578	chromosome 11 open reading frame 91	K04008;K06273;K09216	-	-	-	gi|262359907|ref|NP_001160164.1|/6.30634e-110/uncharacterized protein C11orf91 [Homo sapiens]
SP9	1	7	0.11	0.81	88.0435	0	3.25	0.001	0.38	99.7375	Sp9 transcription factor	K09199	GO:0005634//nucleus	GO:0003677//DNA binding;GO:0046872//metal ion binding	GO:0006355//regulation of transcription, DNA-templated;GO:0030326//embryonic limb morphogenesis	gi|223646113|ref|NP_001138722.1|/0/transcription factor Sp9 [Homo sapiens]
LINC00893	7	0	0.48	0.001	0.2079	7	1.72	0.48	0.12	20	long intergenic non-protein coding RNA 893	-	-	-	-	gi|194382806|dbj|BAG64573.1|/2.92575e-91/unnamed protein product [Homo sapiens]
DBIL5P	6	5	0.32	0.28	46.6667	1	4	0.05	0.22	81.4815	diazepam binding inhibitor-like 5, pseudogene	K08762	-	GO:0000062//fatty-acyl-CoA binding	-	gi|119611058|gb|EAW90652.1|/1.4288e-69/hCG1646635, isoform CRA_b [Homo sapiens]
LOC100131496	0	1.18	0.001	0.09	98.9011	0	1.2	0.001	0.09	98.9011	uncharacterized LOC100131496	K09228;K14693;K11447;K01875;K00939	-	-	-	gi|119596124|gb|EAW75718.1|/7.73921e-110/hCG2018772, partial [Homo sapiens]
LINC00887	35.7	88.97	1.92	4.87	71.7231	48.22	118.36	2.57	6.57	71.8818	long intergenic non-protein coding RNA 887	K09228;K11447;K00939	-	-	-	gi|426343366|ref|XP_004038280.1|/1.10809e-45/PREDICTED: uncharacterized protein LOC101139392 [Gorilla gorilla gorilla]
LOC100131564	23.75	46.96	0.95	1.92	66.899	39.56	43.23	1.58	1.79	53.1157	uncharacterized LOC100131564	K11447;K00939	-	-	-	gi|106322|pir||B34087/8.8164e-48/hypothetical protein (L1H 3' region) - human
LOC100131626	3.01	1.54	1	0.52	34.2105	1.98	1.76	0.65	0.61	48.4127	uncharacterized LOC100131626	K10596	GO:0000151//ubiquitin ligase complex;GO:0005737//cytoplasm	GO:0005515//protein binding;GO:0034450//ubiquitin-ubiquitin ligase activity	GO:0000209//protein polyubiquitination;GO:0006511//ubiquitin-dependent protein catabolic process	gi|119587778|gb|EAW67374.1|/2.43474e-30/hCG1799448 [Homo sapiens]
LOC100131655	2.07	4.63	0.26	0.59	69.4118	7.78	3.9	0.97	0.51	34.4595	uncharacterized LOC100131655	K11447;K01539;K00939	-	-	-	gi|119586989|gb|EAW66585.1|/5.29792e-27/hCG2045206 [Homo sapiens]
MZF1-AS1	13.3	12.9	0.82	0.82	50	24.61	17.89	1.52	1.15	43.0712	MZF1 antisense RNA 1	K09228;K11447;K01875;K00939	-	-	-	gi|426390567|ref|XP_004061671.1|/7.59414e-88/PREDICTED: uncharacterized protein LOC101142143 [Gorilla gorilla gorilla]
FAM83A-AS1	1	9	0.14	1.29	90.2098	4	5	0.56	0.73	56.5891	FAM83A antisense RNA 1	-	-	-	-	gi|33114707|gb|AAP57214.1|/6.31899e-37/HCC-related HCC-C11_v3 [Homo sapiens]
ARMCX4	57	125	1.53	3.46	69.3387	104	82	2.82	2.26	44.4882	armadillo repeat containing, X-linked 4	K11661;K01352;K12465	GO:0016021//integral component of membrane	-	-	gi|441675914|ref|XP_004092633.1|/3.14195e-42/PREDICTED: LOW QUALITY PROTEIN: uncharacterized protein LOC100583666 [Nomascus leucogenys]
PET100	111	304	53.37	153.32	74.1787	177	229	87.52	117.16	57.2406	PET100 homolog (S. cerevisiae)	-	GO:0005739//mitochondrion;GO:0016021//integral component of membrane	-	-	gi|403294619|ref|XP_003938271.1|/9.92306e-42/PREDICTED: uncharacterized protein LOC101027493 [Saimiri boliviensis boliviensis]
ZNF717	9	50	1.22	6.61	84.4189	21	82	2.65	11.17	80.8249	zinc finger protein 717	K09228	GO:0005634//nucleus	GO:0003677//DNA binding;GO:0003700//sequence-specific DNA binding transcription factor activity;GO:0046872//metal ion binding	GO:0006355//regulation of transcription, DNA-templated	gi|589269120|ref|NP_001277139.1|/1.24553e-59/zinc finger protein 717 isoform c [Homo sapiens]
FAM27E3	52.65	19.65	5.68	2.16	27.551	27.84	33.18	2.98	3.7	55.3892	family with sequence similarity 27, member E3	-	-	-	-	gi|410058423|ref|XP_003954389.1|/1.20558e-75/PREDICTED: LOW QUALITY PROTEIN: protein FAM27D1-like [Pan troglodytes]
RRN3P3	10.41	25.34	0.68	1.69	71.308	11.83	31.56	0.77	2.13	73.4483	RNA polymerase I transcription factor homolog (S. cerevisiae) pseudogene 3	K15216	GO:0005730//nucleolus	GO:0003743//translation initiation factor activity;GO:0070063//RNA polymerase binding	GO:0001701//in utero embryonic development;GO:0006361//transcription initiation from RNA polymerase I promoter;GO:0006413//translational initiation;GO:0007000//nucleolus organization;GO:0007028//cytoplasm organization;GO:0008283//cell proliferation;GO:0042254//ribosome biogenesis;GO:0045893//positive regulation of transcription, DNA-templated;GO:0048872//homeostasis of number of cells;GO:1902254/…	gi|410050078|ref|XP_003315055.2|/1.74557e-134/PREDICTED: putative RRN3-like protein FLJ77916-like [Pan troglodytes]
LOC100132057	9	11.01	1	1.24	55.3571	11	8.5	1.21	0.97	44.4954	phosphodiesterase 4D interacting protein pseudogene	-	-	-	-	gi|426331215|ref|XP_004026578.1|/2.21692e-49/PREDICTED: uncharacterized protein LOC101148230 [Gorilla gorilla gorilla]
FOXO6	24	124	1.63	8.62	84.0976	22	85.98	1.49	6.06	80.2649	forkhead box O6	K09408	GO:0005634//nucleus;GO:0005829//cytosol	GO:0003700//sequence-specific DNA binding transcription factor activity;GO:0008301//DNA binding, bending;GO:0019901//protein kinase binding;GO:0043565//sequence-specific DNA binding	GO:0006974//cellular response to DNA damage stimulus;GO:0007389//pattern specification process;GO:0008286//insulin receptor signaling pathway;GO:0009790//embryo development;GO:0009888//tissue development;GO:0042127//regulation of cell proliferation;GO:0045944//positive regulation of transcription from RNA polymerase II promoter;GO:0048513//organ development	gi|602617456|ref|NP_001278210.1|/0/forkhead box protein O6 [Homo sapiens]
LOC100132077	6.83	17.93	0.52	1.38	72.6316	7.73	38.62	0.58	3.01	83.844	uncharacterized LOC100132077	K11447;K01539;K00939;K00591	-	-	-	gi|441671540|ref|XP_004092281.1|/8.37436e-25/PREDICTED: putative uncharacterized protein C3orf66-like [Nomascus leucogenys]
HERC2P7	19.61	13.06	1.8	1.23	40.5941	12.18	9.29	1.11	0.88	44.2211	hect domain and RLD 2 pseudogene 7	K10595	GO:0005634//nucleus;GO:0005743//mitochondrial inner membrane;GO:0005814//centriole	GO:0004842//ubiquitin-protein transferase activity;GO:0005085//guanyl-nucleotide exchange factor activity;GO:0008270//zinc ion binding;GO:0020037//heme binding;GO:0031625//ubiquitin protein ligase binding;GO:0032183//SUMO binding	GO:0006281//DNA repair;GO:0006886//intracellular protein transport;GO:0007283//spermatogenesis;GO:0042787//protein ubiquitination involved in ubiquitin-dependent protein catabolic process;GO:0043087//regulation of GTPase activity	gi|441617074|ref|XP_004088418.1|/1.85768e-63/PREDICTED: LOW QUALITY PROTEIN: E3 ubiquitin-protein ligase HERC2-like [Nomascus leucogenys]
LOC100132111	7	1	1.55	0.23	12.9213	2	7	0.44	1.6	78.4314	uncharacterized LOC100132111	-	-	-	-	gi|544402496|ref|XP_005541908.1|/4.21511e-47/PREDICTED: pre-mRNA-splicing factor CWC22-like isoform X1 [Macaca fascicularis]
ACTA2-AS1	85.11	93.78	6.8	7.64	52.9086	26.34	102.44	2.09	8.46	80.1896	ACTA2 antisense RNA 1	K10354;K12313;K12315	GO:0001725//stress fiber;GO:0005865//striated muscle thin filament;GO:0031674//I band;GO:0042643//actomyosin, actin portion;GO:0070062//extracellular exosome	GO:0005524//ATP binding;GO:0016887//ATPase activity;GO:0017022//myosin binding	GO:0006200;GO:0030240//skeletal muscle thin filament assembly;GO:0033275//actin-myosin filament sliding;GO:0043066//negative regulation of apoptotic process;GO:0048741//skeletal muscle fiber development;GO:0055003//cardiac myofibril assembly;GO:0055008//cardiac muscle tissue morphogenesis;GO:0060047//heart contraction	gi|21752184|dbj|BAC04137.1|/2.15629e-71/unnamed protein product [Homo sapiens]
CALML3-AS1	4.85	2.8	0.22	0.13	37.1429	5.63	2.23	0.25	0.1	28.5714	CALML3 antisense RNA 1	K02183;K03539;K09131	-	-	-	gi|426363900|ref|XP_004049066.1|/1.98065e-100/PREDICTED: uncharacterized protein LOC101152930 [Gorilla gorilla gorilla]
PHKA2-AS1	16	32	1.98	4.04	67.1096	5	15	0.61	1.92	75.8893	PHKA2 antisense RNA 1	K07190	GO:0005829//cytosol;GO:0005886//plasma membrane;GO:0005964//phosphorylase kinase complex	GO:0004553//hydrolase activity, hydrolyzing O-glycosyl compounds;GO:0004689//phosphorylase kinase activity;GO:0005516//calmodulin binding	GO:0005980//glycogen catabolic process;GO:0006006//glucose metabolic process;GO:0006468//protein phosphorylation;GO:0044281//small molecule metabolic process	gi|513009570|ref|XP_004866206.1|/1.46285e-32/PREDICTED: phosphorylase b kinase regulatory subunit alpha, liver isoform isoform X2 [Heterocephalus glaber]
WASIR2	11.76	19.46	1.88	3.17	62.7723	40.31	24.21	6.4	4	38.4615	WASH and IL9R antisense RNA 2	K14693;K11447;K01539;K00939	GO:0016363//nuclear matrix	GO:0003677//DNA binding;GO:0003682//chromatin binding;GO:0003700//sequence-specific DNA binding transcription factor activity;GO:0005515//protein binding	GO:0000082//G1/S transition of mitotic cell cycle;GO:0000122//negative regulation of transcription from RNA polymerase II promoter;GO:0001701//in utero embryonic development;GO:0006338//chromatin remodeling;GO:0006816//calcium ion transport;GO:0007596//blood coagulation;GO:0030183//B cell differentiation;GO:0045624//positive regulation of T-helper cell differentiation;GO:0045944//positive regulat…	gi|119576291|gb|EAW55887.1|/1.3884e-106/hCG1742852 [Homo sapiens]
LOC100132215	2	13	0.17	1.12	86.8217	2	18	0.17	1.58	90.2857	uncharacterized LOC100132215	-	GO:0005737//cytoplasm	-	-	gi|221040694|dbj|BAH12024.1|/1.726e-84/unnamed protein product [Homo sapiens]
NPIPB5	74.4	64.11	3.15	2.76	46.7005	46.82	63.67	1.97	2.78	58.5263	nuclear pore complex interacting protein family, member B5	K09187	GO:0016021//integral component of membrane	-	-	gi|209529739|ref|NP_001129337.1|/0/nuclear pore complex interacting protein family member [Homo sapiens]
NDUFA6-AS1	17	30	1.66	2.99	64.3011	10.01	26.03	0.97	2.63	73.0556	NDUFA6 antisense RNA 1 (head to head)	K11447;K14835;K08857;K00939;K00591	-	-	-	gi|426394656|ref|XP_004063605.1|/1.79871e-73/PREDICTED: uncharacterized protein LOC101136027 isoform 2 [Gorilla gorilla gorilla]
LOC100132287	0	15.88	0.001	0.6	99.8336	0	26.55	0.001	1.02	99.9021	uncharacterized LOC100132287	K11661;K03626	-	-	-	gi|194375846|dbj|BAG57267.1|/0/unnamed protein product [Homo sapiens]
TEKT4P2	25.18	75.24	4.98	14.52	74.4615	58.9	22.85	12.73	5.38	29.7073	tektin 4 pseudogene 2	K09189;K04688	GO:0005634//nucleus;GO:0005737//cytoplasm;GO:0005874//microtubule;GO:0005929//cilium	-	GO:0000226//microtubule cytoskeleton organization;GO:0030030//cell projection organization	gi|332813778|ref|XP_003309168.1|/4.30718e-63/PREDICTED: tektin-4 [Pan troglodytes]
CLUHP3	3	5	0.27	0.47	63.5135	6	12	0.54	1.13	67.6647	clustered mitochondria (cluA/CLU1) homolog pseudogene 3	K03255	-	-	-	gi|74732632|sp|Q96NS8.1|CLUP3_HUMAN/1.14298e-89/RecName: Full=Putative protein CLUHP3; AltName: Full=Clustered mitochondria (cluA/CLU1) homolog pseudogene 3; AltName: Full=KIAA0664-like protein 3
FRG1HP	23.33	20.61	2.99	2.69	47.3592	31.65	48.3	4.03	6.4	61.3615	FSHD region gene 1 pseudogene	K13122	GO:0005730//nucleolus;GO:0015030//Cajal body;GO:0016607//nuclear speck;GO:0071013//catalytic step 2 spliceosome	GO:0005515//protein binding;GO:0044822//poly(A) RNA binding	GO:0000398//mRNA splicing, via spliceosome;GO:0006364//rRNA processing	gi|410058503|ref|XP_003954400.1|/5.475e-61/PREDICTED: uncharacterized protein LOC101059395 [Pan troglodytes]
LINC01512	9	19	0.64	1.38	68.3168	9	9	0.64	0.66	50.7692	long intergenic non-protein coding RNA 1512	-	-	-	-	gi|119624642|gb|EAX04237.1|/4.32694e-84/hCG2038198, partial [Homo sapiens]
LOC100132356	7	3.1	0.64	0.29	31.1828	18.34	2.08	1.66	0.2	10.7527	uncharacterized LOC100132356	K11447;K06264;K08857;K00939	-	-	-	gi|426384822|ref|XP_004058946.1|/6.25576e-118/PREDICTED: uncharacterized protein LOC101142633 [Gorilla gorilla gorilla]
NBPF10	1.99	7.74	0.03	0.12	80	0	30.71	0.001	0.45	99.7783	neuroblastoma breakpoint family, member 10	K14721;K10421;K10388;K08282	-	-	-	gi|478247001|ref|NP_001034792.4|/0/neuroblastoma breakpoint family member 10 [Homo sapiens]
FGD5P1	8.07	3.76	0.39	0.18	31.5789	2.88	7.68	0.14	0.38	73.0769	FYVE, RhoGEF and PH domain containing 5 pseudogene 1	K05724	GO:0001726//ruffle;GO:0005794//Golgi apparatus;GO:0030027//lamellipodium	GO:0005085//guanyl-nucleotide exchange factor activity;GO:0031267//small GTPase binding	GO:0008360//regulation of cell shape;GO:0030036//actin cytoskeleton organization;GO:0043088;GO:0046847//filopodium assembly	gi|397511835|ref|XP_003826270.1|/2.24485e-154/PREDICTED: FYVE, RhoGEF and PH domain-containing protein 5 isoform 1 [Pan paniscus]
TAT-AS1	1	0	0.25	0.001	0.398406	4	4	0.98	1.02	51	TAT antisense RNA 1	K00815	GO:0005739//mitochondrion;GO:0005829//cytosol	GO:0004838//L-tyrosine:2-oxoglutarate aminotransferase activity;GO:0016597//amino acid binding;GO:0030170//pyridoxal phosphate binding;GO:0080130//L-phenylalanine:2-oxoglutarate aminotransferase activity	GO:0006103//2-oxoglutarate metabolic process;GO:0006536//glutamate metabolic process;GO:0006559//L-phenylalanine catabolic process;GO:0006572//tyrosine catabolic process;GO:0006979//response to oxidative stress;GO:0009058//biosynthetic process;GO:0034641//cellular nitrogen compound metabolic process;GO:0046689//response to mercury ion;GO:0051384//response to glucocorticoid	gi|297284383|ref|XP_002802611.1|/3.43503e-59/PREDICTED: hypothetical protein LOC100429269 [Macaca mulatta]
PGAM1P5	4.27	0	0.32	0.001	0.311526	0	2.02	0.001	0.16	99.3789	phosphoglycerate mutase 1 pseudogene 5	K01834	GO:0005829//cytosol;GO:0070062//extracellular exosome	GO:0004619//phosphoglycerate mutase activity;GO:0019901//protein kinase binding	GO:0006094//gluconeogenesis;GO:0006110//regulation of glycolytic process;GO:0043456//regulation of pentose-phosphate shunt;GO:0045730//respiratory burst	gi|507572648|ref|XP_004669914.1|/1.21351e-77/PREDICTED: phosphoglycerate mutase 1 [Jaculus jaculus]
ZRANB2-AS1	13	10	1.27	1	44.0529	29	14	2.81	1.41	33.4123	ZRANB2 antisense RNA 1	K04260	GO:0005635//nuclear envelope;GO:0005887//integral component of plasma membrane	GO:0004879//ligand-activated sequence-specific DNA binding RNA polymerase II transcription factor activity;GO:0004957//prostaglandin E receptor activity	GO:0006351//transcription, DNA-templated;GO:0007188//adenylate cyclase-modulating G-protein coupled receptor signaling pathway;GO:0007200//phospholipase C-activating G-protein coupled receptor signaling pathway;GO:0007204//positive regulation of cytosolic calcium ion concentration;GO:0008219//cell death;GO:0015701//bicarbonate transport;GO:0030522//intracellular receptor signaling pathway;GO:0031…	gi|296208254|ref|XP_002751062.1|/0/PREDICTED: prostaglandin E2 receptor EP3 subtype, partial [Callithrix jacchus]
BSN-AS2	14.14	14.92	0.88	0.95	51.9126	17.95	25.48	1.11	1.65	59.7826	BSN antisense RNA 2 (head to head)	K11447;K00939	-	-	-	gi|21755868|dbj|BAC04774.1|/4.5967e-69/unnamed protein product [Homo sapiens]
PAXIP1-AS2	11	25	1.33	2.92	68.7059	6	26	0.57	3.06	84.2975	PAXIP1 antisense RNA 2	K14972	-	-	-	gi|119624928|gb|EAX04523.1|/8.08332e-53/hCG1999107 [Homo sapiens]
KDM4A-AS1	31.07	28.41	3.24	3.02	48.2428	33.54	33.4	3.47	3.6	50.9194	KDM4A antisense RNA 1	K11447;K00939	-	-	-	gi|426329276|ref|XP_004025667.1|/2.2546e-46/PREDICTED: uncharacterized protein LOC101125731 [Gorilla gorilla gorilla]
IPO5P1	68.65	72.58	2.01	2.17	51.9139	83.82	133.93	2.45	4.05	62.3077	importin 5 pseudogene 1	K00939	GO:0005643//nuclear pore;GO:0005737//cytoplasm	GO:0005095//GTPase inhibitor activity;GO:0008536//Ran GTPase binding;GO:0008565//protein transporter activity;GO:0044822//poly(A) RNA binding	GO:0006607//NLS-bearing protein import into nucleus;GO:0006610//ribosomal protein import into nucleus;GO:0016032//viral process;GO:0042307//positive regulation of protein import into nucleus;GO:0043086//negative regulation of catalytic activity;GO:0071230//cellular response to amino acid stimulus	gi|355560594|gb|EHH17280.1|/8.96101e-41/hypothetical protein EGK_13646, partial [Macaca mulatta]
PMS2P9	35.96	58.18	2.51	4.14	62.2556	18.97	32.65	1.32	2.36	64.1304	postmeiotic segregation increased 2 pseudogene 9	K10858	GO:0032389//MutLalpha complex	GO:0003697//single-stranded DNA binding;GO:0005524//ATP binding;GO:0016301//kinase activity;GO:0016887//ATPase activity;GO:0030983//mismatched DNA binding;GO:0032407//MutSalpha complex binding	GO:0006200;GO:0006298//mismatch repair;GO:0007131//reciprocal meiotic recombination;GO:0016446//somatic hypermutation of immunoglobulin genes	gi|426356480|ref|XP_004045595.1|/6.56828e-95/PREDICTED: postmeiotic segregation increased 4-like protein-like [Gorilla gorilla gorilla]
MSC-AS1	3	2	0.12	0.08	40	1	1	0.04	0.04	50	MSC antisense RNA 1	K04984	GO:0005887//integral component of plasma membrane;GO:0032421//stereocilium bundle	GO:0005262//calcium channel activity	GO:0009409//response to cold;GO:0042493//response to drug;GO:0042542//response to hydrogen peroxide;GO:0048265//response to pain;GO:0050955//thermoception;GO:0050966//detection of mechanical stimulus involved in sensory perception of pain;GO:0050968//detection of chemical stimulus involved in sensory perception of pain;GO:0070588//calcium ion transmembrane transport	gi|410041946|ref|XP_528162.3|/2.81954e-50/PREDICTED: LOW QUALITY PROTEIN: musculin [Pan troglodytes]
DPH3P1	25.23	48.6	2.54	5	66.313	127.01	61.69	12.72	6.43	33.577	diphthamide biosynthesis 3 pseudogene 1	K15455	GO:0005634//nucleus;GO:0005737//cytoplasm	GO:0005515//protein binding;GO:0046872//metal ion binding	GO:0017183//peptidyl-diphthamide biosynthetic process from peptidyl-histidine;GO:0050709//negative regulation of protein secretion;GO:0051099//positive regulation of binding	gi|635019722|ref|XP_008009778.1|/1.67133e-51/PREDICTED: LOW QUALITY PROTEIN: putative DPH3 homolog B [Chlorocebus sabaeus]
FAM223A	0	1	0.001	0.24	99.5851	0.5	1.5	0.12	0.37	75.5102	family with sequence similarity 223, member A (non-protein coding)	-	-	-	-	gi|119593082|gb|EAW72676.1|/4.04698e-78/hCG2042244, partial [Homo sapiens]
GOLGA8DP	8.62	4.17	0.26	0.13	33.3333	8	0	0.24	0.001	0.414938	golgin A8 family, member D, pseudogene	K10352;K05702	GO:0005794//Golgi apparatus	-	-	gi|397515763|ref|XP_003828113.1|/0/PREDICTED: LOW QUALITY PROTEIN: putative golgin subfamily A member 8C-like [Pan paniscus]
FAM95B1	1.49	1	0.16	0.11	40.7407	1	1	0.11	0.11	50	family with sequence similarity 95, member B1	K00490	-	-	-	gi|119628600|gb|EAX08195.1|/4.72657e-49/hCG1793603, isoform CRA_b, partial [Homo sapiens]
LOC100133077	0	3.4	0.001	0.17	99.4152	2.03	1	0.1	0.05	33.3333	uncharacterized LOC100133077	K09189;K11447;K06817;K00939	-	GO:0016491//oxidoreductase activity	GO:0008152//metabolic process;GO:0044707;GO:0044763	gi|34535774|dbj|BAC87428.1|/1.76046e-89/unnamed protein product [Homo sapiens]
LOC100133091	77.55	157.91	4.65	9.65	67.4825	47.29	224.5	2.81	13.91	83.1938	uncharacterized LOC100133091	K14316	-	-	-	gi|332866112|ref|XP_003318591.1|/3.45092e-75/PREDICTED: uncharacterized protein LOC100608118 [Pan troglodytes]
FAM27B	113.01	149.4	27.16	36.62	57.4161	131	138.55	31.26	34.43	52.4128	family with sequence similarity 27, member B	-	-	-	-	gi|441594452|ref|XP_004087168.1|/1.66277e-52/PREDICTED: uncharacterized protein LOC101176329 [Nomascus leucogenys]
LOC100133286	21	151	2.84	20.83	88.0017	9	150	1.21	20.98	94.5471	uncharacterized LOC100133286	K00079	GO:0005829//cytosol;GO:0070062//extracellular exosome	GO:0004090//carbonyl reductase (NADPH) activity;GO:0016655//oxidoreductase activity, acting on NAD(P)H, quinone or similar compound as acceptor;GO:0047021//15-hydroxyprostaglandin dehydrogenase (NADP+) activity;GO:0050221//prostaglandin-E2 9-reductase activity	GO:0017144//drug metabolic process;GO:0019371//cyclooxygenase pathway;GO:0030855//epithelial cell differentiation;GO:0042373//vitamin K metabolic process;GO:0055114//oxidation-reduction process	gi|221044810|dbj|BAH14082.1|/5.2162e-82/unnamed protein product [Homo sapiens]
RSU1P2	0	1.01	0.001	0.09	98.9011	0	2.36	0.001	0.21	99.5261	Ras suppressor protein 1 pseudogene 2	K12603;K11447;K01875;K01539;K00939	-	-	GO:0007265//Ras protein signal transduction	gi|297686364|ref|XP_002820723.1|/3.51565e-37/PREDICTED: ras suppressor protein 1-like [Pongo abelii]
HOXA-AS3	40	49	1.65	2.02	55.0409	47	42	1.93	1.79	48.1183	HOXA cluster antisense RNA 3	K09307	GO:0005634//nucleus	GO:0003700//sequence-specific DNA binding transcription factor activity;GO:0008134//transcription factor binding;GO:0043565//sequence-specific DNA binding	GO:0000122//negative regulation of transcription from RNA polymerase II promoter;GO:0001525//angiogenesis;GO:0001953//negative regulation of cell-matrix adhesion;GO:0002686//negative regulation of leukocyte migration;GO:0009952//anterior/posterior pattern specification;GO:0045617//negative regulation of keratinocyte differentiation;GO:0045656//negative regulation of monocyte differentiation;GO:00…	gi|578813472|ref|XP_006715779.1|/2.32612e-62/PREDICTED: homeobox protein Hox-A6 isoform X1 [Homo sapiens]
LOC100133315	5	4	0.65	0.53	44.9153	0	7	0.001	0.95	99.8948	transient receptor potential cation channel, subfamily C, member 2-like	K04965	-	-	-	gi|119595212|gb|EAW74806.1|/1.69258e-99/hCG1640299 [Homo sapiens]
LOC100133331	39.79	45.65	1.51	1.76	53.8226	86.92	56.12	3.27	2.2	40.2194	uncharacterized LOC100133331	K11661;K03626	-	-	-	gi|194375846|dbj|BAG57267.1|/0/unnamed protein product [Homo sapiens]
MRPL23-AS1	7	5	0.6	0.44	42.3077	3	2	0.26	0.18	40.9091	MRPL23 antisense RNA 1	K13744;K13911;K15542	-	-	-	gi|119622880|gb|EAX02475.1|/1.90614e-82/hCG2045710 [Homo sapiens]
LINC01134	7.5	13.85	0.62	1.17	65.3631	7.25	9.71	0.6	0.83	58.042	long intergenic non-protein coding RNA 1134	K09228;K11447;K01539;K00939	-	-	-	gi|355757172|gb|EHH60697.1|/1.99483e-25/hypothetical protein EGM_18538, partial [Macaca fascicularis]
LOC100133669	15	10	3.57	2.43	40.5	10	4	2.37	0.99	29.4643	uncharacterized LOC100133669	K06846	-	-	-	gi|119602697|gb|EAW82291.1|/6.59126e-89/hCG1994695 [Homo sapiens]
CD24	662.12	695.17	46.71	49.58	51.4903	779.13	1186.26	55	85.48	60.8485	CD24 molecule	K11447;K06469	GO:0005886//plasma membrane;GO:0009986//cell surface;GO:0031225//anchored component of membrane;GO:0045121//membrane raft	GO:0004871//signal transducer activity;GO:0019901//protein kinase binding;GO:0030296//protein tyrosine kinase activator activity	GO:0001666//response to hypoxia;GO:0001959//regulation of cytokine-mediated signaling pathway;GO:0002237//response to molecule of bacterial origin;GO:0002768//immune response-regulating cell surface receptor signaling pathway;GO:0007204//positive regulation of cytosolic calcium ion concentration;GO:0007411//axon guidance;GO:0016055//Wnt signaling pathway;GO:0016337//single organismal cell-cell ad…	gi|619329010|ref|NP_001278668.1|/5.96408e-68/signal transducer CD24 isoform b [Homo sapiens]
UXT-AS1	37	24	11.21	7.42	39.8282	22	31	6.62	9.71	59.4611	UXT antisense RNA 1	-	GO:0000930//gamma-tubulin complex;GO:0005634//nucleus;GO:0005813//centrosome;GO:0016272//prefoldin complex	GO:0001106//RNA polymerase II transcription corepressor activity;GO:0003682//chromatin binding;GO:0008017//microtubule binding;GO:0048487//beta-tubulin binding;GO:0051015//actin filament binding;GO:0051082//unfolded protein binding	GO:0000122//negative regulation of transcription from RNA polymerase II promoter;GO:0006457//protein folding;GO:0047497//mitochondrion transport along microtubule;GO:0051297//centrosome organization	gi|221041022|dbj|BAH12188.1|/1.98433e-45/unnamed protein product [Homo sapiens]
LOC100133985	50	27	12.82	7.06	35.5131	46	27	11.72	7.16	37.9237	uncharacterized LOC100133985	-	-	-	-	gi|119620238|gb|EAW99832.1|/7.68627e-62/hCG1812972 [Homo sapiens]
MAP3K14-AS1	11	13	1.73	2.41	58.2126	3	20	0.54	3.44	86.4322	MAP3K14 antisense RNA 1	K04466	-	GO:0004672//protein kinase activity;GO:0005515//protein binding	GO:0002376//immune system process;GO:0043123//positive regulation of I-kappaB kinase/NF-kappaB signaling;GO:0044763;GO:0050794//regulation of cellular process;GO:0051716//cellular response to stimulus;GO:0071260//cellular response to mechanical stimulus	gi|635091692|ref|XP_008010514.1|/5.48897e-32/PREDICTED: mitogen-activated protein kinase kinase kinase 14 isoform X2 [Chlorocebus sabaeus]
UBOX5-AS1	2	3	0.18	0.28	60.8696	8	3	0.72	0.28	28	UBOX5 antisense RNA 1	-	-	-	-	gi|119630958|gb|EAX10553.1|/6.43304e-08/hCG2020297, partial [Homo sapiens]
JHDM1D-AS1	80.69	164.53	5.48	11.39	67.5163	76.95	145.76	5.19	10.23	66.3424	JHDM1D antisense RNA 1 (head to head)	K11447;K04650;K00939	-	-	-	gi|403276533|ref|XP_003929951.1|/3.82025e-30/PREDICTED: lysine-specific demethylase 7 [Saimiri boliviensis boliviensis]
LINC01119	0	3	0.001	0.42	99.7625	7	7	0.95	0.99	51.0309	long intergenic non-protein coding RNA 1119	-	-	-	-	gi|119620639|gb|EAX00234.1|/3.61645e-27/hCG1987718 [Homo sapiens]
LOC100134368	3.04	3.06	0.31	0.32	50.7937	5.42	1.99	0.55	0.21	27.6316	uncharacterized LOC100134368	K12756;K14693;K11447;K00939	-	-	-	gi|119606228|gb|EAW85822.1|/1.32431e-102/hCG1644121, isoform CRA_b, partial [Homo sapiens]
KCNJ18	5.44	32.17	0.4	2.44	85.9155	15.93	43.61	1.17	3.35	74.115	potassium channel, inwardly rectifying subfamily J, member 18	K05005	GO:0005886//plasma membrane;GO:0016021//integral component of membrane	GO:0005242//inward rectifier potassium channel activity	GO:0006936//muscle contraction;GO:0007268//synaptic transmission;GO:0008016//regulation of heart contraction;GO:0034765//regulation of ion transmembrane transport;GO:0051289//protein homotetramerization;GO:0071805//potassium ion transmembrane transport	gi|530430174|ref|XP_005276976.1|/0/PREDICTED: inward rectifier potassium channel 18 isoform X1 [Homo sapiens]
NDUFB2-AS1	9.17	36.29	0.91	3.68	80.1743	21.72	30.19	2.15	3.1	59.0476	NDUFB2 antisense RNA 1	K08869;K09131;K08857;K09057	-	-	-	gi|426358178|ref|XP_004046397.1|/5.68657e-48/PREDICTED: uncharacterized protein LOC101125221 [Gorilla gorilla gorilla]
LOC100134868	29.14	32.13	3.05	3.43	52.9321	33.36	65.29	3.47	7.06	67.0465	uncharacterized LOC100134868	K09228;K11447	GO:0016363//nuclear matrix	GO:0003677//DNA binding;GO:0005515//protein binding;GO:0046872//metal ion binding	GO:0000122//negative regulation of transcription from RNA polymerase II promoter;GO:0006338//chromatin remodeling;GO:0007596//blood coagulation;GO:0009790//embryo development;GO:0045624//positive regulation of T-helper cell differentiation;GO:0045944//positive regulation of transcription from RNA polymerase II promoter;GO:0051571//positive regulation of histone H3-K4 methylation;GO:0051574//posit…	gi|355786564|gb|EHH66747.1|/7.72627e-39/hypothetical protein EGM_03796, partial [Macaca fascicularis]
UBE2Q2P2	20.34	6.18	2.17	0.67	23.5915	9.27	9.06	0.98	1	50.5051	ubiquitin-conjugating enzyme E2Q family member 2 pseudogene 2	K10582	-	-	-	gi|426380093|ref|XP_004056716.1|/9.24588e-37/PREDICTED: uncharacterized protein LOC101138315 [Gorilla gorilla gorilla]
TEN1	229.74	83	37.81	13.93	26.9231	249	84.48	40.69	14.38	26.1122	TEN1 CST complex subunit	-	GO:0070188//Stn1-Ten1 complex	GO:0003677//DNA binding;GO:0005515//protein binding	-	gi|635090456|ref|XP_008009892.1|/2.73935e-68/PREDICTED: CST complex subunit TEN1, partial [Chlorocebus sabaeus]
UPK3BL	104.85	88.12	12.69	10.88	46.1604	79.49	82.59	9.56	10.34	51.9598	uroplakin 3B-like	K11447;K01539;K00939	GO:0016021//integral component of membrane	GO:0004601//peroxidase activity;GO:0020037//heme binding	GO:0006979//response to oxidative stress;GO:0055114//oxidation-reduction process	gi|578814913|ref|XP_006716282.1|/3.03992e-158/PREDICTED: uroplakin-3b-like protein-like isoform X1 [Homo sapiens]
JMJD7	52	77.06	5.94	8.98	60.1877	36	80.04	4.08	9.46	69.8671	jumonji domain containing 7	K01047	-	-	-	gi|167860114|ref|NP_001108104.1|/0/jmjC domain-containing protein 7 [Homo sapiens]
PLA2G4B	41	15.08	2.42	0.91	27.3273	25	0	1.47	0.001	0.067981	phospholipase A2, group IVB (cytosolic)	K01047	GO:0005576//extracellular region;GO:0005743//mitochondrial inner membrane;GO:0005829//cytosol;GO:0031901//early endosome membrane	GO:0004622//lysophospholipase activity;GO:0005509//calcium ion binding;GO:0005544//calcium-dependent phospholipid binding;GO:0047498//calcium-dependent phospholipase A2 activity	GO:0006654//phosphatidic acid biosynthetic process;GO:0006954//inflammatory response;GO:0006987//activation of signaling protein activity involved in unfolded protein response;GO:0007567//parturition;GO:0019369//arachidonic acid metabolic process;GO:0019722//calcium-mediated signaling;GO:0036148//phosphatidylglycerol acyl-chain remodeling;GO:0036150//phosphatidylserine acyl-chain remodeling;GO:00…	gi|167860120|ref|NP_001108105.1|/0/cytosolic phospholipase A2 beta [Homo sapiens]
HDAC5	396	790	12	24.42	67.0511	288	1047	8.67	32.82	79.1034	histone deacetylase 5	K11406	GO:0000118//histone deacetylase complex;GO:0005829//cytosol;GO:0016604//nuclear body	GO:0003714//transcription corepressor activity;GO:0005080//protein kinase C binding;GO:0032041//NAD-dependent histone deacetylase activity (H3-K14 specific);GO:0044212//transcription regulatory region DNA binding;GO:0046872//metal ion binding;GO:0046969//NAD-dependent histone deacetylase activity (H3-K9 specific);GO:0046970//NAD-dependent histone deacetylase activity (H4-K16 specific);GO:0070491/…	GO:0000122//negative regulation of transcription from RNA polymerase II promoter;GO:0002076//osteoblast development;GO:0006338//chromatin remodeling;GO:0006342//chromatin silencing;GO:0006954//inflammatory response;GO:0007219//Notch signaling pathway;GO:0007507//heart development;GO:0010832//negative regulation of myotube differentiation;GO:0016575//histone deacetylation;GO:0030183//B cell differ…	gi|62750349|ref|NP_001015053.1|/0/histone deacetylase 5 isoform 3 [Homo sapiens]
C17orf99	6	3	0.91	0.47	34.058	5	2	0.76	0.31	28.972	chromosome 17 open reading frame 99	K06568;K06727	GO:0005576//extracellular region	-	-	gi|251823704|ref|NP_001156547.1|/1.92944e-154/uncharacterized protein C17orf99 precursor [Homo sapiens]
CTAGE8	28.17	50.19	1.46	2.65	64.4769	5.58	35.54	0.29	1.91	86.8182	CTAGE family, member 8	K06267;K11499;K11849	GO:0016021//integral component of membrane	-	-	gi|511772982|ref|NP_001265436.1|/0/cTAGE family member 8 [Homo sapiens]
LOC100144595	9.69	12.54	0.67	0.88	56.7742	8.43	27.54	0.58	1.96	77.1654	uncharacterized LOC100144595	K11447;K00939	-	-	-	gi|119631868|gb|EAX11463.1|/3.82695e-75/hCG2038403, partial [Homo sapiens]
EPHA5-AS1	1	0	0.14	0.001	0.70922	5	2	0.68	0.29	29.8969	EPHA5 antisense RNA 1	-	-	-	-	gi|17389354|gb|AAH17721.1|/3.80801e-13/LOC100144602 protein [Homo sapiens]
CHKB-AS1	12	11	3.19	3.02	48.6312	9	7	2.36	1.91	44.7307	CHKB antisense RNA 1 (head to head)	K04435	-	-	-	gi|441618171|ref|XP_004088497.1|/2.309e-49/PREDICTED: uncharacterized protein LOC101177910 [Nomascus leucogenys]
KLLN	10.43	14.1	0.39	0.54	58.0645	23.16	46.32	0.87	1.81	67.5373	killin, p53-regulated DNA replication inhibitor	K11447;K01539;K00939	GO:0005634//nucleus	GO:0003677//DNA binding	GO:0006915//apoptotic process;GO:0007049//cell cycle	gi|395741786|ref|XP_003780700.1|/3.93302e-116/PREDICTED: LOW QUALITY PROTEIN: killin [Pongo abelii]
LOC100147773	1.07	7.09	0.08	0.55	87.3016	7.42	6.37	0.56	0.5	47.1698	uncharacterized LOC100147773	K09228;K14693;K11447;K00939	-	-	-	gi|635127927|ref|XP_007985368.1|/1.0751e-36/PREDICTED: uncharacterized protein LOC103229289 [Chlorocebus sabaeus]
PDCD6IP	100.91	143.34	2.72	3.95	59.2204	79	203.06	2.12	5.87	73.4668	programmed cell death 6 interacting protein	K12200	GO:0001772//immunological synapse;GO:0005815//microtubule organizing center;GO:0005829//cytosol;GO:0042470//melanosome;GO:0070062//extracellular exosome	GO:0017124//SH3 domain binding;GO:0046983//protein dimerization activity;GO:0048306//calcium-dependent protein binding	GO:0006915//apoptotic process;GO:0007049//cell cycle;GO:0015031//protein transport;GO:0019058//viral life cycle;GO:0051301//cell division	gi|371875427|ref|NP_001243121.1|/2.57064e-151/programmed cell death 6-interacting protein isoform 3 [Homo sapiens]
PDCD6	1146.13	4023.44	164.12	590.39	78.2481	892.03	2954.54	138.06	438.36	76.0487	programmed cell death 6	K07359;K14209;K06264;K00939;K13510;K08583;K08585;K08584;K11447	GO:0005634//nucleus;GO:0005768//endosome;GO:0005783//endoplasmic reticulum;GO:0005789//endoplasmic reticulum membrane;GO:0031410//cytoplasmic vesicle;GO:0031965//nuclear membrane;GO:0070062//extracellular exosome	GO:0004198//calcium-dependent cysteine-type endopeptidase activity;GO:0005509//calcium ion binding;GO:0042803//protein homodimerization activity;GO:0048306//calcium-dependent protein binding;GO:0060090//binding, bridging	GO:0001938//positive regulation of endothelial cell proliferation;GO:0006886//intracellular protein transport;GO:0006919//activation of cysteine-type endopeptidase activity involved in apoptotic process;GO:0010595//positive regulation of endothelial cell migration;GO:0030948//negative regulation of vascular endothelial growth factor receptor signaling pathway;GO:0032007//negative regulation of TO…	gi|389565485|ref|NP_001254486.1|/1.74919e-65/programmed cell death protein 6 isoform 3 [Homo sapiens]
RNA5S1	0.31	0.5	0.59	0.96	61.9355	0.18	0.82	0.33	1.61	82.9897	RNA, 5S ribosomal 1	-	-	-	-	gi|556097745|gb|ESO86397.1|/2.53447e-08/hypothetical protein LOTGIDRAFT_129268, partial [Lottia gigantea]
RNA5S2	0.31	0.5	0.59	0.96	61.9355	0.18	0.82	0.33	1.61	82.9897	RNA, 5S ribosomal 2	-	-	-	-	gi|556097745|gb|ESO86397.1|/2.53447e-08/hypothetical protein LOTGIDRAFT_129268, partial [Lottia gigantea]
RNA5S3	0.31	0.5	0.59	0.96	61.9355	0.18	0.82	0.33	1.61	82.9897	RNA, 5S ribosomal 3	-	-	-	-	gi|556097745|gb|ESO86397.1|/2.53447e-08/hypothetical protein LOTGIDRAFT_129268, partial [Lottia gigantea]
RNA5S4	0.31	0.5	0.59	0.96	61.9355	0.18	0.82	0.33	1.61	82.9897	RNA, 5S ribosomal 4	-	-	-	-	gi|556097745|gb|ESO86397.1|/2.53447e-08/hypothetical protein LOTGIDRAFT_129268, partial [Lottia gigantea]
RNA5S5	0.31	0.5	0.59	0.96	61.9355	0.18	0.82	0.33	1.61	82.9897	RNA, 5S ribosomal 5	-	-	-	-	gi|556097745|gb|ESO86397.1|/2.53447e-08/hypothetical protein LOTGIDRAFT_129268, partial [Lottia gigantea]
RNA5S6	0.31	0.5	0.59	0.96	61.9355	0.18	0.82	0.33	1.61	82.9897	RNA, 5S ribosomal 6	-	-	-	-	gi|556097745|gb|ESO86397.1|/2.53447e-08/hypothetical protein LOTGIDRAFT_129268, partial [Lottia gigantea]
RNA5S7	0.31	0.5	0.59	0.96	61.9355	0.18	0.82	0.33	1.61	82.9897	RNA, 5S ribosomal 7	-	-	-	-	gi|556097745|gb|ESO86397.1|/2.53447e-08/hypothetical protein LOTGIDRAFT_129268, partial [Lottia gigantea]
RNA5S8	0.31	0.5	0.59	0.96	61.9355	0.18	0.82	0.33	1.61	82.9897	RNA, 5S ribosomal 8	-	-	-	-	gi|556097745|gb|ESO86397.1|/2.53447e-08/hypothetical protein LOTGIDRAFT_129268, partial [Lottia gigantea]
RNA5S10	0.31	0.5	0.59	0.96	61.9355	0.18	0.82	0.33	1.61	82.9897	RNA, 5S ribosomal 10	-	-	-	-	gi|556097745|gb|ESO86397.1|/2.53447e-08/hypothetical protein LOTGIDRAFT_129268, partial [Lottia gigantea]
RNA5S11	0.31	0.5	0.59	0.96	61.9355	0.18	0.82	0.33	1.61	82.9897	RNA, 5S ribosomal 11	-	-	-	-	gi|556097745|gb|ESO86397.1|/2.53447e-08/hypothetical protein LOTGIDRAFT_129268, partial [Lottia gigantea]
RNA5S12	0.31	0.5	0.59	0.96	61.9355	0.18	0.82	0.33	1.61	82.9897	RNA, 5S ribosomal 12	-	-	-	-	gi|556097745|gb|ESO86397.1|/2.53447e-08/hypothetical protein LOTGIDRAFT_129268, partial [Lottia gigantea]
RNA5S13	0.31	0.5	0.59	0.96	61.9355	0.18	0.82	0.33	1.61	82.9897	RNA, 5S ribosomal 13	-	-	-	-	gi|556097745|gb|ESO86397.1|/2.53447e-08/hypothetical protein LOTGIDRAFT_129268, partial [Lottia gigantea]
RNA5S14	0.31	0.5	0.59	0.96	61.9355	0.18	0.82	0.33	1.61	82.9897	RNA, 5S ribosomal 14	-	-	-	-	gi|556097745|gb|ESO86397.1|/2.53447e-08/hypothetical protein LOTGIDRAFT_129268, partial [Lottia gigantea]
RNA5S15	0.31	0.5	0.59	0.96	61.9355	0.18	0.82	0.33	1.61	82.9897	RNA, 5S ribosomal 15	-	-	-	-	gi|556097745|gb|ESO86397.1|/2.53447e-08/hypothetical protein LOTGIDRAFT_129268, partial [Lottia gigantea]
RNA5S16	0.31	0.5	0.59	0.96	61.9355	0.18	0.82	0.33	1.61	82.9897	RNA, 5S ribosomal 16	-	-	-	-	gi|556097745|gb|ESO86397.1|/2.53447e-08/hypothetical protein LOTGIDRAFT_129268, partial [Lottia gigantea]
RNA5S17	0.31	0.5	0.59	0.96	61.9355	0.18	0.82	0.33	1.61	82.9897	RNA, 5S ribosomal 17	-	-	-	-	gi|556097745|gb|ESO86397.1|/2.53447e-08/hypothetical protein LOTGIDRAFT_129268, partial [Lottia gigantea]
DBIL5P2	1.94	3.29	0.19	0.32	62.7451	2.1	5.6	0.2	0.56	73.6842	diazepam binding inhibitor-like 5 pseudogene 2	K08762	GO:0005737//cytoplasm	GO:0000062//fatty-acyl-CoA binding;GO:0008289//lipid binding	GO:0006810//transport	gi|8777847|gb|AAF79121.1|AF229803_1/1.11458e-30/endozepine-like protein type 1 mutant [Homo sapiens]
SRRM5	25	38	1.68	2.61	60.8392	15	39	1	2.72	73.1183	serine/arginine repetitive matrix 5	K13172	-	-	-	gi|194388488|dbj|BAG60212.1|/0/unnamed protein product [Homo sapiens]
C17orf96	356	523	17.85	26.75	59.9776	201	455	10.01	23.6	70.2172	chromosome 17 open reading frame 96	K03626	-	-	-	gi|397477059|ref|XP_003809902.1|/0/PREDICTED: LOW QUALITY PROTEIN: uncharacterized protein C17orf96 homolog [Pan paniscus]
BCL2L11	133	295.01	7.08	12.3	63.4675	107.99	385.09	4.33	20.42	82.5051	BCL2-like 11 (apoptosis facilitator)	K09228;K11447;K05746;K00591;K02184;K09304;K10367	GO:0005741//mitochondrial outer membrane;GO:0005829//cytosol;GO:0005874//microtubule;GO:0012505//endomembrane system;GO:0019898//extrinsic component of membrane;GO:0097140//BIM-BCL-xl complex;GO:0097141//BIM-BCL-2 complex	GO:0008017//microtubule binding	GO:0001701//in utero embryonic development;GO:0001782//B cell homeostasis;GO:0001783//B cell apoptotic process;GO:0001822//kidney development;GO:0002262//myeloid cell homeostasis;GO:0006919//activation of cysteine-type endopeptidase activity involved in apoptotic process;GO:0007160//cell-matrix adhesion;GO:0007283//spermatogenesis;GO:0007420//brain development;GO:0008584//male gonad development;G…	gi|74188054|dbj|BAE37144.1|/7.04937e-54/unnamed protein product [Mus musculus]
TOMM6	1564	1127	296.68	218.04	42.3609	1508	1219	284.08	239.13	45.7044	translocase of outer mitochondrial membrane 6 homolog (yeast)	-	GO:0005741//mitochondrial outer membrane	-	GO:0006626//protein targeting to mitochondrion;GO:0044267//cellular protein metabolic process	gi|197927201|ref|NP_001127965.1|/4.85483e-35/mitochondrial import receptor subunit TOM6 homolog [Homo sapiens]
HECTD2-AS1	43.71	28.06	6.99	4.58	39.5851	48.86	11.55	7.76	1.91	19.7518	HECTD2 antisense RNA 1	-	-	-	-	gi|410044159|ref|XP_003951759.1|/3.49188e-33/PREDICTED: uncharacterized protein LOC101057191 [Pan troglodytes]
LINC00092	16.42	30.78	1.49	2.84	65.5889	33.17	5.66	2.98	0.53	15.0997	long intergenic non-protein coding RNA 92	K11447;K01539;K00939;K00591	-	-	-	gi|426362409|ref|XP_004048357.1|/5.27873e-127/PREDICTED: uncharacterized protein LOC101139719 [Gorilla gorilla gorilla]
DNMBP-AS1	0	7.2	0.001	0.45	99.7783	2.83	13.14	0.17	0.83	83	DNMBP antisense RNA 1	K11447;K00939	GO:0005795//Golgi stack;GO:0005856//cytoskeleton;GO:0030054//cell junction;GO:0045202//synapse	GO:0005089//Rho guanyl-nucleotide exchange factor activity;GO:0005515//protein binding	GO:0035556//intracellular signal transduction	gi|39930351|ref|NP_056036.1|/3.58945e-77/dynamin-binding protein [Homo sapiens]
SH2B3	45.13	72.25	1.62	2.5	60.6796	24.75	155.85	0.85	5.34	86.2682	SH2B adaptor protein 3	K12459	GO:0005829//cytosol	GO:0004871//signal transducer activity;GO:0032403//protein complex binding;GO:0042301//phosphate ion binding	GO:0007596//blood coagulation;GO:0030154//cell differentiation;GO:0035162//embryonic hemopoiesis;GO:0035556//intracellular signal transduction	gi|611435019|ref|NP_001278353.1|/0/SH2B adapter protein 3 isoform 2 [Homo sapiens]
RAMP2-AS1	19.21	45.62	0.95	2.7	73.9726	39.34	36.86	2.19	2.43	52.5974	RAMP2 antisense RNA 1	K11447;K01539;K00939;K00591	GO:0000228//nuclear chromosome;GO:0005654//nucleoplasm;GO:0032993//protein-DNA complex;GO:0035985//senescence-associated heterochromatin focus;GO:0071141//SMAD protein complex	GO:0000988//protein binding transcription factor activity;GO:0001047//core promoter binding;GO:0001077//RNA polymerase II core promoter proximal region sequence-specific DNA binding transcription factor activity involved in positive regulation of transcription;GO:0001078//RNA polymerase II core promoter proximal region sequence-specific DNA binding transcription factor activity involved in negati…	GO:0000122//negative regulation of transcription from RNA polymerase II promoter;GO:0000737//DNA catabolic process, endonucleolytic;GO:0001837//epithelial to mesenchymal transition;GO:0002062//chondrocyte differentiation;GO:0003131//mesodermal-endodermal cell signaling;GO:0006284//base-excision repair;GO:0007067//mitotic nuclear division;GO:0007095//mitotic G2 DNA damage checkpoint;GO:0007283//sp…	gi|21619859|gb|AAH33118.1|/7.2659e-83/Unknown (protein for IMAGE:3658774), partial [Homo sapiens]
TPT1-AS1	134.51	122.08	13.95	12.92	48.0834	72.26	170.66	7.45	18.31	71.0792	TPT1 antisense RNA 1	K09228;K14693;K11447;K06817	GO:0005788//endoplasmic reticulum lumen	GO:0005509//calcium ion binding;GO:0005515//protein binding	GO:0001701//in utero embryonic development;GO:0043010//camera-type eye development	gi|119629141|gb|EAX08736.1|/6.58079e-62/hCG1815546, isoform CRA_a [Homo sapiens]
LOC100190940	1.63	1.81	0.08	0.09	52.9412	9.32	1.74	0.47	0.09	16.0714	uncharacterized LOC100190940	K11447;K01539;K08857;K00939	-	-	-	gi|34534757|dbj|BAC87102.1|/1.34045e-97/unnamed protein product [Homo sapiens]
LOC100190986	16.3	23.6	1.08	1.6	59.7015	55.89	38.17	3.68	2.62	41.5873	uncharacterized LOC100190986	K00939	-	-	-	gi|119574298|gb|EAW53913.1|/7.59483e-42/hCG1813653 [Homo sapiens]
C2CD4D	4	3	0.38	0.29	43.2836	0	1	0.001	0.1	99.0099	C2 calcium-dependent domain containing 4D	K03129;K08534	-	-	-	gi|209862787|ref|NP_001129475.1|/0/C2 calcium-dependent domain-containing protein 4D [Homo sapiens]
PPIAP30	0	1.04	0.001	0.29	99.6564	1.02	0	0.27	0.001	0.369004	peptidylprolyl isomerase A (cyclophilin A) pseudogene 30	K03767	-	-	-	gi|187957304|gb|AAI57832.1|/3.4241e-98/Unknown (protein for MGC:189726) [Homo sapiens]
FLJ16779	0	4	0.001	0.09	98.9011	0	1	0.001	0.02	95.2381	uncharacterized LOC100192386	K13911	-	-	-	gi|578846837|ref|XP_006726859.1|/5.4999e-172/PREDICTED: uncharacterized protein LOC102723774 [Homo sapiens]
FLJ41941	3.12	15.8	0.21	1.1	83.9695	16.54	21.39	1.12	1.51	57.4144	uncharacterized LOC100192420	K11447;K06264;K01539;K00939	GO:0016363//nuclear matrix	GO:0005515//protein binding	GO:0000122//negative regulation of transcription from RNA polymerase II promoter;GO:0006338//chromatin remodeling;GO:0007596//blood coagulation;GO:0009790//embryo development;GO:0045624//positive regulation of T-helper cell differentiation;GO:0045944//positive regulation of transcription from RNA polymerase II promoter;GO:0051571//positive regulation of histone H3-K4 methylation;GO:0051574//posit…	gi|11493483|gb|AAG35515.1|AF130117_48/1.02998e-35/PRO2550 [Homo sapiens]
CDH4	0	5	0.001	0.13	99.2366	0	1	0.001	0.03	96.7742	cadherin 4, type 1, R-cadherin (retinal)	K06797	GO:0005887//integral component of plasma membrane	GO:0005509//calcium ion binding	GO:0007156//homophilic cell adhesion via plasma membrane adhesion molecules;GO:0007157//heterophilic cell-cell adhesion via plasma membrane cell adhesion molecules;GO:0007411//axon guidance;GO:0034329//cell junction assembly;GO:0034332//adherens junction organization;GO:0045773//positive regulation of axon extension	gi|356640221|ref|NP_001239267.1|/0/cadherin-4 isoform 2 [Homo sapiens]
GNE	102.11	281.55	3.29	9.26	73.7849	156.07	334.55	5.04	10.82	68.2219	glucosamine (UDP-N-acetyl)-2-epimerase/N-acetylmannosamine kinase	K12409	GO:0005829//cytosol	GO:0005524//ATP binding;GO:0008761//UDP-N-acetylglucosamine 2-epimerase activity;GO:0009384//N-acylmannosamine kinase activity;GO:0016787//hydrolase activity;GO:0046872//metal ion binding	GO:0006045//N-acetylglucosamine biosynthetic process;GO:0006047//UDP-N-acetylglucosamine metabolic process;GO:0007155//cell adhesion;GO:0009103//lipopolysaccharide biosynthetic process;GO:0046380//N-acetylneuraminate biosynthetic process;GO:0046835//carbohydrate phosphorylation	gi|544493496|ref|XP_005581375.1|/0/PREDICTED: bifunctional UDP-N-acetylglucosamine 2-epimerase/N-acetylmannosamine kinase isoform X5 [Macaca fascicularis]
LINC00704	2	1	0.24	0.12	33.3333	2	1	0.23	0.12	34.2857	long intergenic non-protein coding RNA 704	-	-	-	-	gi|544455624|ref|XP_005564586.1|/1.85949e-37/PREDICTED: uncharacterized protein LOC102136410 [Macaca fascicularis]
FAR2P2	8.11	179.88	0.5	11.27	95.7519	19.63	142.14	1.2	9.03	88.2698	fatty acyl CoA reductase 2 pseudogene 2	K13356	GO:0005777//peroxisome;GO:0016020//membrane;GO:0043231//intracellular membrane-bounded organelle;GO:0044425;GO:0044444//cytoplasmic part;GO:0044446;GO:0098588//bounding membrane of organelle	GO:0050062//long-chain-fatty-acyl-CoA reductase activity;GO:0080019//fatty-acyl-CoA reductase (alcohol-forming) activity	GO:0008152//metabolic process;GO:0035336//long-chain fatty-acyl-CoA metabolic process;GO:0044710	gi|114585000|ref|XP_001135159.1|/1.85131e-49/PREDICTED: putative fatty acyl-CoA reductase 2-like protein FLJ43933-like isoform 2 [Pan troglodytes]
KMT2E-AS1	55	20.11	2.46	0.92	27.2189	43.28	15.99	1.92	0.74	27.8195	KMT2E antisense RNA 1 (head to head)	K00939	-	-	-	gi|119603760|gb|EAW83354.1|/2.45274e-79/hCG1648116, partial [Homo sapiens]
LINC01004	4.05	1.49	0.07	0.03	30	5.48	12.14	0.09	0.21	70	long intergenic non-protein coding RNA 1004	K11447;K00939;K00797	-	-	-	gi|441640928|ref|XP_004090333.1|/1.01124e-67/PREDICTED: uncharacterized protein LOC101179481 [Nomascus leucogenys]
FRAT1	27.64	135.42	1.69	8.47	83.3661	25.1	96.95	1.53	6.15	80.0781	frequently rearranged in advanced T-cell lymphomas 1	K03069	GO:0005737//cytoplasm	-	GO:0000578//embryonic axis specification;GO:0016055//Wnt signaling pathway	gi|31317236|ref|NP_005470.2|/5.41077e-158/proto-oncogene FRAT1 [Homo sapiens]
LOC100233156	167.94	99.79	34.68	19.75	36.2851	74.79	142.42	14.42	30.68	68.0266	tektin 4 pseudogene	K04688	GO:0005634//nucleus;GO:0005737//cytoplasm;GO:0005874//microtubule;GO:0005929//cilium	-	GO:0000226//microtubule cytoskeleton organization;GO:0030030//cell projection organization	gi|74356358|gb|AAI04659.1|/4.43074e-132/LOC389833 protein, partial [Homo sapiens]
PCED1B-AS1	2.48	5.73	0.16	0.38	70.3704	15.36	7.95	0.99	0.53	34.8684	PCED1B antisense RNA 1	K11447;K00939	GO:0016363//nuclear matrix	GO:0003677//DNA binding;GO:0003682//chromatin binding;GO:0003700//sequence-specific DNA binding transcription factor activity;GO:0005515//protein binding	GO:0000082//G1/S transition of mitotic cell cycle;GO:0000122//negative regulation of transcription from RNA polymerase II promoter;GO:0001701//in utero embryonic development;GO:0006338//chromatin remodeling;GO:0006816//calcium ion transport;GO:0007596//blood coagulation;GO:0030183//B cell differentiation;GO:0045624//positive regulation of T-helper cell differentiation;GO:0045944//positive regulat…	gi|355561739|gb|EHH18371.1|/4.90923e-36/hypothetical protein EGK_14950, partial [Macaca mulatta]
TROAP	376	685.63	46.13	128.04	73.5144	414	779	70.78	161.02	69.4651	trophinin associated protein	K05185	GO:0005737//cytoplasm	GO:0005515//protein binding	GO:0007155//cell adhesion	gi|507417947|ref|NP_001265253.1|/3.07958e-69/tastin isoform 3 [Homo sapiens]
LOC100240734	4	1	1.38	0.35	20.2312	4	0	1.37	0.001	0.0729395	uncharacterized LOC100240734	-	-	-	-	-
MED16	96	148	5.28	8.3	61.1193	57	138	3.11	7.84	71.5982	mediator complex subunit 16	K15159	GO:0016592//mediator complex	GO:0003824//catalytic activity;GO:0004872//receptor activity;GO:0030375//thyroid hormone receptor coactivator activity;GO:0042809//vitamin D receptor binding;GO:0046966//thyroid hormone receptor binding	GO:0006357//regulation of transcription from RNA polymerase II promoter;GO:0006367//transcription initiation from RNA polymerase II promoter;GO:0030521//androgen receptor signaling pathway;GO:0045893//positive regulation of transcription, DNA-templated;GO:2000273//positive regulation of receptor activity	gi|38146094|ref|NP_005472.2|/0/mediator of RNA polymerase II transcription subunit 16 [Homo sapiens]
PIGK	31	16	1.08	0.57	34.5455	28	48	0.97	1.73	64.0741	phosphatidylinositol glycan anchor biosynthesis, class K	K05290	GO:0042765//GPI-anchor transamidase complex	GO:0003756//protein disulfide isomerase activity;GO:0003923//GPI-anchor transamidase activity;GO:0004197//cysteine-type endopeptidase activity;GO:0005515//protein binding;GO:0034235//GPI anchor binding	GO:0006457//protein folding;GO:0006501//C-terminal protein lipidation;GO:0006508//proteolysis;GO:0016255//attachment of GPI anchor to protein	gi|635107161|ref|XP_007976433.1|/0/PREDICTED: GPI-anchor transamidase isoform X1 [Chlorocebus sabaeus]
LOC100268168	38.37	32.29	4.21	3.56	45.8172	60.94	50.95	6.23	6.34	50.4375	uncharacterized LOC100268168	K11447;K01875;K01539;K08857;K00939;K00591	GO:0005887//integral component of plasma membrane;GO:0031965//nuclear membrane	GO:0004937//alpha1-adrenergic receptor activity;GO:0046982//protein heterodimerization activity	GO:0002027//regulation of heart rate;GO:0003321;GO:0006915//apoptotic process;GO:0006939//smooth muscle contraction;GO:0007202//activation of phospholipase C activity;GO:0007568//aging;GO:0008285//negative regulation of cell proliferation;GO:0009725//response to hormone;GO:0032229//negative regulation of synaptic transmission, GABAergic;GO:0035024//negative regulation of Rho protein signal transd…	gi|397485896|ref|XP_003814074.1|/1.45389e-30/PREDICTED: uncharacterized protein LOC100993690 [Pan paniscus]
CASC11	6	4	1.18	0.78	39.7959	3	2	0.57	0.4	41.2371	cancer susceptibility candidate 11 (non-protein coding)	-	-	-	-	gi|34527389|dbj|BAC85379.1|/5.53183e-12/unnamed protein product [Homo sapiens]
LOC100270746	2	5	0.35	0.89	71.7742	8	4	1.39	0.72	34.1232	uncharacterized LOC100270746	-	-	-	-	gi|402866197|ref|XP_003897280.1|/7.20557e-74/PREDICTED: uncharacterized protein LOC101023255 [Papio anubis]
LOC100270804	1	0	0.08	0.001	1.23457	2	0	0.16	0.001	0.621118	uncharacterized LOC100270804	-	-	-	-	-
ARHGEF33	17	19	0.64	0.73	53.2847	9	26	0.33	1.01	75.3731	Rho guanine nucleotide exchange factor (GEF) 33	K13171	-	-	-	gi|290463441|ref|NP_001138923.2|/0/rho guanine nucleotide exchange factor 33 [Homo sapiens]
LINC00899	21	37	2.12	3.81	64.2496	28	37	2.8	3.86	57.958	long intergenic non-protein coding RNA 899	-	-	-	-	gi|119593801|gb|EAW73395.1|/3.57993e-79/hCG2039027, partial [Homo sapiens]
SMG1P3	15.59	18.72	0.5	0.61	54.955	17.4	88.51	0.55	2.92	84.1499	SMG1 pseudogene 3	K08873	GO:0005634//nucleus;GO:0005829//cytosol	GO:0004674//protein serine/threonine kinase activity;GO:0005515//protein binding;GO:0005524//ATP binding;GO:0044822//poly(A) RNA binding;GO:0046872//metal ion binding	GO:0000184//nuclear-transcribed mRNA catabolic process, nonsense-mediated decay;GO:0006281//DNA repair;GO:0006406//mRNA export from nucleus;GO:0018105//peptidyl-serine phosphorylation;GO:0046777//protein autophosphorylation;GO:0046854//phosphatidylinositol phosphorylation	gi|530407767|ref|XP_005255241.1|/0/PREDICTED: serine/threonine-protein kinase SMG1 isoform X3 [Homo sapiens]
ERVV-2	5.02	3	0.33	0.2	37.7358	1	3.31	0.07	0.22	75.8621	endogenous retrovirus group V, member 2	K04257;K13962	GO:0016021//integral component of membrane;GO:0019031//viral envelope	-	-	gi|300796709|ref|NP_001177984.1|/0/HERV-V_19q13.41 provirus ancestral Env polyprotein 2 precursor [Homo sapiens]
MEF2B	24.37	43.97	2.72	5.01	64.8124	39.77	24.76	4.41	2.86	39.3398	myocyte enhancer factor 2B	K09261	GO:0005634//nucleus;GO:0005667//transcription factor complex	GO:0003677//DNA binding;GO:0003700//sequence-specific DNA binding transcription factor activity;GO:0042826//histone deacetylase binding;GO:0046983//protein dimerization activity	GO:0006355//regulation of transcription, DNA-templated;GO:0007517//muscle organ development	gi|635037237|ref|XP_007994064.1|/0/PREDICTED: myocyte-specific enhancer factor 2B isoform X2 [Chlorocebus sabaeus]
RASA4B	89.42	168.84	5.2	10.01	65.812	94.69	154.83	5.47	9.31	62.9905	RAS p21 protein activator 4B	K12380	GO:0005829//cytosol;GO:0031235//intrinsic component of the cytoplasmic side of the plasma membrane	GO:0005099;GO:0046872//metal ion binding	GO:0032320;GO:0046580//negative regulation of Ras protein signal transduction	gi|472824974|ref|NP_001264264.1|/0/putative Ras GTPase-activating protein 4B [Homo sapiens]
CMC4	134.57	193.11	21.44	31.38	59.4093	65.52	160.14	10.37	26.39	71.79	C-x(9)-C motif containing 4	-	GO:0005739//mitochondrion	-	GO:0008283//cell proliferation	gi|431919194|gb|ELK17899.1|/8.11823e-33/Protein p13 MTCP-1 [Pteropus alecto]
LOC100272217	6.57	3.59	0.5	0.28	35.8974	4.27	3.09	0.32	0.24	42.8571	uncharacterized LOC100272217	K11447;K00939;K08857;K11504	-	-	-	gi|441623750|ref|XP_004088935.1|/1.24158e-24/PREDICTED: LOW QUALITY PROTEIN: far upstream element-binding protein 3 [Nomascus leucogenys]
LINC00894	0	4	0.001	0.2	99.5025	0	4.28	0.001	0.22	99.5475	long intergenic non-protein coding RNA 894	K02085	-	-	-	gi|194382806|dbj|BAG64573.1|/6.37749e-87/unnamed protein product [Homo sapiens]
BCDIN3D-AS1	32.65	47.62	1.71	2.54	59.7647	46.18	55.32	2.4	2.98	55.3903	BCDIN3D antisense RNA 1	K06264;K00939	GO:0005737//cytoplasm	GO:0008171//O-methyltransferase activity;GO:0008173//RNA methyltransferase activity	GO:0001510//RNA methylation;GO:0010586//miRNA metabolic process;GO:2000632//negative regulation of pre-miRNA processing	gi|426372645|ref|XP_004053230.1|/2.84953e-129/PREDICTED: probable methyltransferase BCDIN3D [Gorilla gorilla gorilla]
ANAPC1P1	6	8.53	0.55	0.8	59.2593	1.15	12.17	0.11	1.16	91.3386	anaphase promoting complex subunit 1 pseudogene 1	K03348	GO:0005654//nucleoplasm;GO:0005680//anaphase-promoting complex;GO:0005829//cytosol	-	GO:0007094//mitotic spindle assembly checkpoint;GO:0031145//anaphase-promoting complex-dependent proteasomal ubiquitin-dependent protein catabolic process;GO:0051436//negative regulation of ubiquitin-protein ligase activity involved in mitotic cell cycle;GO:0051437//positive regulation of ubiquitin-protein ligase activity involved in regulation of mitotic cell cycle transition;GO:0070979//protein…	gi|119572480|gb|EAW52095.1|/1.39089e-164/anaphase promoting complex subunit 1, partial [Homo sapiens]
LOC100287015	70.58	95.76	4.77	6.6	58.0475	66.06	86.88	4.43	6.07	57.8095	uncharacterized LOC100287015	K11447;K13911;K00939	-	-	-	gi|119600873|gb|EAW80467.1|/5.30159e-72/hCG2039036, partial [Homo sapiens]
LOC100287036	3	0	0.41	0.001	0.243309	0	1	0.001	0.14	99.2908	uncharacterized LOC100287036	-	-	-	-	gi|339275984|ref|NP_001229814.1|/3.20864e-68/uncharacterized protein LOC100287036 [Homo sapiens]
LOC100287042	95.46	227.9	5.97	14.55	70.9064	179.73	165.45	11.17	10.71	48.9488	uncharacterized LOC100287042	K15108	GO:0005634//nucleus;GO:0005743//mitochondrial inner membrane;GO:0016021//integral component of membrane	GO:0030233//deoxynucleotide transmembrane transporter activity	GO:0030302//deoxynucleotide transport;GO:0055085//transmembrane transport	gi|221041228|dbj|BAH12291.1|/4.33812e-144/unnamed protein product [Homo sapiens]
GACAT2	21	17	4.21	3.48	45.2536	7	15	1.39	3.11	69.1111	gastric cancer associated transcript 2 (non-protein coding)	-	-	-	-	-
TONSL-AS1	2.84	11.58	0.39	1.63	80.6931	0	13	0.001	1.86	99.9463	TONSL antisense RNA 1	K09257	GO:0005662//DNA replication factor A complex;GO:0035101//FACT complex;GO:0042555//MCM complex	GO:0042393//histone binding	GO:0000724//double-strand break repair via homologous recombination;GO:0031297//replication fork processing;GO:0050794//regulation of cellular process	gi|221042288|dbj|BAH12821.1|/1.07755e-108/unnamed protein product [Homo sapiens]
WASH1	9.68	19.29	0.86	1.75	67.0498	6.96	27.96	0.62	2.57	80.5643	WAS protein family homolog 1	K04512;K05747;K06220;K09380	GO:0031901//early endosome membrane;GO:0055038//recycling endosome membrane;GO:0071203//WASH complex	GO:0003779//actin binding;GO:0043014//alpha-tubulin binding	GO:0034314//Arp2/3 complex-mediated actin nucleation;GO:0042147//retrograde transport, endosome to Golgi	gi|261337183|ref|NP_878908.4|/0/WAS protein family homolog 1 [Homo sapiens]
EML2-AS1	477.85	198.7	83.53	35.55	29.8539	425.18	225.76	74.01	39.8	34.9706	EML2 antisense RNA 1	K09228;K15420;K00797	-	-	-	gi|297277372|ref|XP_002801345.1|/3.81478e-75/PREDICTED: hypothetical protein LOC100424249 [Macaca mulatta]
SH3RF3-AS1	2	69	0.12	4.07	97.136	4.13	104	0.24	6.21	96.2791	SH3RF3 antisense RNA 1	K12171	-	GO:0005515//protein binding;GO:0008270//zinc ion binding	-	gi|221041778|dbj|BAH12566.1|/7.61079e-142/unnamed protein product [Homo sapiens]
LOC100287225	8.22	2.91	0.42	0.15	26.3158	4.06	8	0.21	0.42	66.6667	uncharacterized LOC100287225	K11447;K08857;K00939;K00591	-	-	-	gi|194378400|dbj|BAG57950.1|/1.50535e-65/unnamed protein product [Homo sapiens]
TIPARP-AS1	6	9	0.38	0.58	60.4167	7	25	0.44	1.64	78.8462	TIPARP antisense RNA 1	K11653;K13172;K13171	-	-	-	gi|397521244|ref|XP_003830707.1|/8.93107e-118/PREDICTED: uncharacterized protein LOC100993800 [Pan paniscus]
LINC00941	15.38	36.38	1.33	3.2	70.6402	78.67	33.36	6.74	2.97	30.587	long intergenic non-protein coding RNA 941	K14693;K11447;K00939	-	-	-	gi|158260771|dbj|BAF82563.1|/1.55698e-68/unnamed protein product [Homo sapiens]
SMKR1	31	28	4.81	4.44	48	14	17	2.16	2.73	55.8282	small lysine-rich protein 1	-	-	-	-	gi|119604128|gb|EAW83722.1|/2.52915e-42/hCG2038584, partial [Homo sapiens]
ADPGK-AS1	2	2	0.12	0.12	50	0	6	0.001	0.37	99.7305	ADPGK antisense RNA 1	K08074	GO:0005576//extracellular region	GO:0043843//ADP-specific glucokinase activity;GO:0046872//metal ion binding	GO:0006096//glycolytic process;GO:0016310//phosphorylation	gi|119598328|gb|EAW77922.1|/1.01674e-58/hCG2045351 [Homo sapiens]
LINC00173	4	0	1.24	0.001	0.0805802	8	1	1.91	0.39	16.9565	long intergenic non-protein coding RNA 173	-	-	-	-	gi|74712167|sp|Q6ZV60.1|YL023_HUMAN/7.5743e-82/RecName: Full=Putative uncharacterized protein encoded by LINC00173
DDX11L5	1.24	0	0.12	0.001	0.826446	1	0	0.1	0.001	0.990099	DEAD/H (Asp-Glu-Ala-Asp/His) box helicase 11 like 5	K11273	GO:0000790//nuclear chromatin;GO:0000922//spindle pole;GO:0030496//midbody	GO:0003678//DNA helicase activity;GO:0005515//protein binding;GO:0008094//DNA-dependent ATPase activity;GO:0097159//organic cyclic compound binding;GO:1901363//heterocyclic compound binding	GO:0000278//mitotic cell cycle;GO:0006200;GO:0007062//sister chromatid cohesion;GO:0030968//endoplasmic reticulum unfolded protein response;GO:0044267//cellular protein metabolic process;GO:0048522//positive regulation of cellular process	gi|220675805|emb|CAQ52932.1|/1.78426e-66/DEAD/H box polypeptide 11 like 2 [Homo sapiens]
LOXL1-AS1	22.64	35.4	1.64	2.6	61.3208	18.1	71.01	1.28	5.36	80.7229	LOXL1 antisense RNA 1	K09228;K14678;K00797	GO:0005578//proteinaceous extracellular matrix;GO:0005615//extracellular space;GO:0005829//cytosol	GO:0005507//copper ion binding;GO:0016641//oxidoreductase activity, acting on the CH-NH2 group of donors, oxygen as acceptor;GO:0047325//inositol tetrakisphosphate 1-kinase activity;GO:0052725//inositol-1,3,4-trisphosphate 6-kinase activity;GO:0052726//inositol-1,3,4-trisphosphate 5-kinase activity;GO:0052825//inositol-1,3,4,5,6-pentakisphosphate 1-phosphatase activity;GO:0052830//inositol-1,3,4,…	GO:0007165//signal transduction;GO:0007596//blood coagulation;GO:0016311//dephosphorylation;GO:0018277//protein deamination;GO:0030198//extracellular matrix organization;GO:0043647//inositol phosphate metabolic process;GO:0055114//oxidation-reduction process	gi|586471963|ref|XP_006866564.1|/1.7171e-13/PREDICTED: lysyl oxidase homolog 1 isoform X2 [Chrysochloris asiatica]
MTHFD2P1	9.02	6.39	0.57	0.41	41.8367	2.89	13.19	0.18	0.85	82.5243	methylenetetrahydrofolate dehydrogenase (NADP+ dependent) 2, methenyltetrahydrofolate cyclohydrolase pseudogene 1	K13403	GO:0005739//mitochondrion	GO:0000287//magnesium ion binding;GO:0004487//methylenetetrahydrofolate dehydrogenase (NAD+) activity;GO:0004488//methylenetetrahydrofolate dehydrogenase (NADP+) activity;GO:0042301//phosphate ion binding	GO:0009396//folic acid-containing compound biosynthetic process;GO:0046653//tetrahydrofolate metabolic process;GO:0055114//oxidation-reduction process	gi|591314164|ref|XP_007083512.1|/9.59699e-94/PREDICTED: bifunctional methylenetetrahydrofolate dehydrogenase/cyclohydrolase, mitochondrial [Panthera tigris altaica]
AP4B1-AS1	13.86	9.7	1.31	0.93	41.5179	11.35	28.82	1.06	2.81	72.6098	AP4B1 antisense RNA 1	K12401	GO:0005794//Golgi apparatus;GO:0005802//trans-Golgi network;GO:0005905//coated pit;GO:0030131//clathrin adaptor complex	GO:0008565//protein transporter activity	GO:0006886//intracellular protein transport;GO:0016192//vesicle-mediated transport	gi|194390426|dbj|BAG61975.1|/2.30921e-104/unnamed protein product [Homo sapiens]
LINC00630	2	15	0.15	1.18	88.7218	2	17	0.15	1.35	90	long intergenic non-protein coding RNA 630	-	-	-	-	gi|119575112|gb|EAW54725.1|/1.91601e-54/hCG2038132, partial [Homo sapiens]
LOC100287792	4.85	8.41	0.37	0.66	64.0777	18.11	1.09	1.39	0.09	6.08108	uncharacterized LOC100287792	K11447;K00939	-	-	-	gi|397466653|ref|XP_003805065.1|/3.94409e-84/PREDICTED: uncharacterized protein LOC100967583 [Pan paniscus]
LOC100287834	3	15	0.78	3.98	83.6134	0	8	0.001	2.15	99.9535	uncharacterized LOC100287834	K15100	GO:0005634//nucleus;GO:0016020//membrane;GO:0070062//extracellular exosome	-	GO:0005975//carbohydrate metabolic process;GO:0006810//transport;GO:0044237//cellular metabolic process;GO:0044710;GO:0044763;GO:1901576	gi|119598358|gb|EAW77952.1|/1.23229e-40/hCG1802818, partial [Homo sapiens]
LOC100287846	10.46	6.65	0.48	0.31	39.2405	11.42	12.21	0.52	0.58	52.7273	patched 1 pseudogene	K06225;K11447	-	-	-	gi|119607078|gb|EAW86672.1|/9.96303e-78/hCG2038645, partial [Homo sapiens]
TIMM23	157.73	932.35	21.75	126.64	85.3427	232.62	862	32.25	119.2	78.7058	translocase of inner mitochondrial membrane 23 homolog (yeast)	-	GO:0005744//mitochondrial inner membrane presequence translocase complex;GO:0005758//mitochondrial intermembrane space;GO:0031305//integral component of mitochondrial inner membrane	GO:0005515//protein binding;GO:0015450//P-P-bond-hydrolysis-driven protein transmembrane transporter activity	GO:0006626//protein targeting to mitochondrion;GO:0044267//cellular protein metabolic process;GO:0071806//protein transmembrane transport	gi|5454122|ref|NP_006318.1|/6.33464e-100/mitochondrial import inner membrane translocase subunit Tim23 [Homo sapiens]
LOC100287944	2	0	0.6	0.001	0.166389	0	1	0.001	0.31	99.6785	uncharacterized LOC100287944	-	-	-	-	gi|297263428|ref|XP_002798803.1|/1.36302e-17/PREDICTED: hypothetical protein LOC100423413 [Macaca mulatta]
LOC100288069	4.38	8.77	0.53	1.07	66.875	1.36	13.84	0.16	1.72	91.4894	uncharacterized LOC100288069	K00939;K03121	-	-	-	gi|395739175|ref|XP_002818669.2|/4.3213e-89/PREDICTED: uncharacterized protein LOC100443391 [Pongo abelii]
LOC100288123	0	1	0.001	0.1	99.0099	0	4	0.001	0.4	99.7506	uncharacterized LOC100288123	K11653;K14570	-	-	-	gi|119589858|gb|EAW69452.1|/2.91986e-63/hCG2045262 [Homo sapiens]
NBPF20	1.95	49.3	0.02	0.44	95.6522	223.09	59.44	1.93	0.54	21.8623	neuroblastoma breakpoint family, member 20	K08282	-	-	-	gi|578800391|ref|XP_006711166.1|/0/PREDICTED: neuroblastoma breakpoint family member 20 isoform X1 [Homo sapiens]
LOC100288152	205	770	18.82	72.1	79.3005	185	275	16.87	26.11	60.7492	uncharacterized LOC100288152	K12040	GO:0009986//cell surface;GO:0016021//integral component of membrane;GO:0016324//apical plasma membrane;GO:0031526//brush border membrane;GO:0070062//extracellular exosome	GO:0015385//sodium:proton antiporter activity;GO:0030165//PDZ domain binding	GO:0006885//regulation of pH;GO:0035725//sodium ion transmembrane transport	gi|119571390|gb|EAW51005.1|/2.63582e-62/hCG1985588, partial [Homo sapiens]
LOC100288162	22	72	3.39	11.32	76.9545	1	153	0.15	24.39	99.3888	uncharacterized LOC100288162	K04985	GO:0005802//trans-Golgi network;GO:0005829//cytosol;GO:0005887//integral component of plasma membrane;GO:0005929//cilium;GO:0016323//basolateral plasma membrane;GO:0070062//extracellular exosome	GO:0004674//protein serine/threonine kinase activity;GO:0005261//cation channel activity;GO:0019901//protein kinase binding;GO:0019904//protein domain specific binding;GO:0042802//identical protein binding;GO:0044325//ion channel binding	GO:0001701//in utero embryonic development;GO:0001890//placenta development;GO:0001938//positive regulation of endothelial cell proliferation;GO:0006886//intracellular protein transport;GO:0006913//nucleocytoplasmic transport;GO:0007030//Golgi organization;GO:0007156//homophilic cell adhesion via plasma membrane adhesion molecules;GO:0007161//calcium-independent cell-matrix adhesion;GO:0007507//h…	gi|904223|gb|AAC37576.1|/2.27651e-107/polycystic kidney disease 1 protein [Homo sapiens]
LOC100288181	500	508	14.11	14.63	50.9047	751	400	21.05	11.68	35.6859	uncharacterized LOC100288181	-	GO:0005576//extracellular region;GO:0005730//nucleolus;GO:0005737//cytoplasm;GO:0005886//plasma membrane;GO:0031225//anchored component of membrane	-	-	gi|237820711|ref|NP_059997.3|/1.54245e-46/lymphocyte antigen 6K isoform 1 precursor [Homo sapiens]
HMGN3-AS1	17	13	0.92	0.72	43.9024	10	31	0.54	1.74	76.3158	HMGN3 antisense RNA 1	K11301	GO:0044424	-	GO:0006355//regulation of transcription, DNA-templated	gi|397468386|ref|XP_003805868.1|/1.04026e-59/PREDICTED: uncharacterized protein LOC100987028 [Pan paniscus]
LOC100288254	20.01	20.08	1.82	1.86	50.5435	26.94	17.28	2.43	1.62	40	uncharacterized LOC100288254	K11447;K00939	-	-	-	gi|21757648|dbj|BAC05169.1|/2.74305e-75/unnamed protein product [Homo sapiens]
NPIPA5	69.33	78.76	10.56	12.24	53.6842	13.39	116.28	2.03	18.32	90.0246	nuclear pore complex interacting protein family, member A5	-	GO:0005643//nuclear pore;GO:0031965//nuclear membrane	-	GO:0015031//protein transport;GO:0051028//mRNA transport	gi|472339070|ref|NP_001264254.1|/0/nuclear pore complex-interacting protein family member A5 [Homo sapiens]
ULK4P2	1	0	0.19	0.001	0.52356	0.5	2.19	0.09	0.43	82.6923	ULK4 pseudogene 2	K11447;K01539;K08857;K00939;K00591	-	-	-	gi|332863406|ref|XP_003318092.1|/7.16217e-31/PREDICTED: protein FAM7A-like isoform 2 [Pan troglodytes]
LMCD1-AS1	5.02	4.12	0.38	0.32	45.7143	1.76	2.21	0.13	0.17	56.6667	LMCD1 antisense RNA 1 (head to head)	K09228;K11847;K11447;K00939	-	-	-	gi|193784852|dbj|BAG54005.1|/1.39438e-60/unnamed protein product [Homo sapiens]
IL10RB-AS1	1	3	0.37	1.12	75.1678	5	0	1.82	0.001	0.0549149	IL10RB antisense RNA 1 (head to head)	-	-	-	-	gi|397507082|ref|XP_003824038.1|/2.30818e-56/PREDICTED: uncharacterized protein LOC100967476 [Pan paniscus]
WHAMMP1	14.28	12.22	1.5	1.31	46.6192	11.83	27.37	1.23	2.96	70.6444	WAS protein homolog associated with actin, golgi membranes and microtubules pseudogene 1	K09228;K14693	GO:0005793//endoplasmic reticulum-Golgi intermediate compartment;GO:0005794//Golgi apparatus;GO:0030659//cytoplasmic vesicle membrane	GO:0003779//actin binding	-	gi|530406886|ref|XP_005272481.1|/9.24962e-109/PREDICTED: WASP homolog-associated protein with actin, membranes and microtubules isoform X4 [Homo sapiens]
LOC100288637	41.73	41.56	1.17	1.21	50.8403	23.6	96.26	0.68	2.81	80.5158	OTU deubiquitinase 7A pseudogene	K11860	-	-	-	gi|640788956|ref|XP_008050298.1|/8.5904e-67/PREDICTED: tigger transposable element-derived protein 1 [Tarsius syrichta]
LIMS3L	17.04	27.71	1.23	2.4	66.1157	25.23	30.61	1.6	2.1	56.7568	LIM and senescent cell antigen-like domains 3-like	K05760	GO:0005829//cytosol;GO:0005886//plasma membrane;GO:0005925//focal adhesion;GO:0048471//perinuclear region of cytoplasm	GO:0005515//protein binding;GO:0008270//zinc ion binding	GO:0007160//cell-matrix adhesion;GO:0007163//establishment or maintenance of cell polarity;GO:0007569//cell aging;GO:0016337//single organismal cell-cell adhesion;GO:0034329//cell junction assembly;GO:0043009//chordate embryonic development;GO:0045216//cell-cell junction organization;GO:0045892//negative regulation of transcription, DNA-templated;GO:0071560//cellular response to transforming grow…	gi|530368981|ref|XP_005263620.1|/0/PREDICTED: LIM and senescent cell antigen-like-containing domain protein 3-like isoform X1 [Homo sapiens]
PAN3-AS1	3	5	0.22	0.38	63.3333	1	3	0.07	0.23	76.6667	PAN3 antisense RNA 1	K12572	GO:0000932//cytoplasmic mRNA processing body;GO:0005829//cytosol;GO:0031251//PAN complex	GO:0004535//poly(A)-specific ribonuclease activity;GO:0004672//protein kinase activity;GO:0005515//protein binding;GO:0005524//ATP binding;GO:0046872//metal ion binding	GO:0000289//nuclear-transcribed mRNA poly(A) tail shortening;GO:0000290//deadenylation-dependent decapping of nuclear-transcribed mRNA;GO:0006605//protein targeting;GO:0010606//positive regulation of cytoplasmic mRNA processing body assembly;GO:0090503//RNA phosphodiester bond hydrolysis, exonucleolytic	gi|544503001|ref|XP_005585600.1|/2.35559e-103/PREDICTED: PAB-dependent poly(A)-specific ribonuclease subunit 3 isoform X4 [Macaca fascicularis]
LOC100288748	15.8	14.87	1.18	1.13	48.9177	19.26	15.18	1.43	1.17	45	uncharacterized LOC100288748	K11447;K00939	-	-	-	gi|635049198|ref|XP_007999311.1|/5.1798e-95/PREDICTED: serine/arginine repetitive matrix protein 2-like [Chlorocebus sabaeus]
LOC100288778	268.03	225.68	23.15	19.88	46.2003	115.37	222.59	9.89	19.88	66.7786	WAS protein family homolog 1 pseudogene	K05747;K06220;K06274;K09380	GO:0031901//early endosome membrane;GO:0055038//recycling endosome membrane;GO:0071203//WASH complex	GO:0003779//actin binding;GO:0043014//alpha-tubulin binding	GO:0034314//Arp2/3 complex-mediated actin nucleation;GO:0042147//retrograde transport, endosome to Golgi	gi|284018148|sp|Q6VEQ5.2|WASH2_HUMAN/0/RecName: Full=WAS protein family homolog 2; AltName: Full=CXYorf1-like protein on chromosome 2; AltName: Full=Protein FAM39B [Homo sapiens]
LOC100288798	41	13	12.49	3.94	23.9805	30	4	9.13	1.26	12.127	uncharacterized LOC100288798	-	-	-	-	gi|119578319|gb|EAW57915.1|/8.67941e-22/hCG1804572, isoform CRA_i [Homo sapiens]
LOC100288842	0	5	0.001	1.49	99.9329	1	6	0.29	1.82	86.2559	UDP-GlcNAc:betaGal beta-1,3-N-acetylglucosaminyltransferase 5 pseudogene	K03766	GO:0005794//Golgi apparatus;GO:0016021//integral component of membrane	GO:0008378//galactosyltransferase activity	GO:0006486//protein glycosylation	gi|205831130|sp|A8MXE2.2|YI036_HUMAN/1.03655e-23/RecName: Full=Putative UDP-GlcNAc:betaGal beta-1,3-N-acetylglucosaminyltransferase LOC402377
LOC100288846	4	1	0.48	0.12	20	7	7	0.83	0.87	51.1765	uncharacterized LOC100288846	-	-	-	-	gi|119586221|gb|EAW65817.1|/5.30051e-33/hCG2039848 [Homo sapiens]
LOC100288911	274	449	63.01	105.31	62.5654	282	324	64.4	77.05	54.4715	uncharacterized LOC100288911	-	-	-	-	gi|297667866|ref|XP_002812179.1|/8.36845e-58/PREDICTED: cysteine-rich motor neuron 1 protein [Pongo abelii]
SLC25A25-AS1	12.07	27.11	0.51	1.16	69.4611	64.83	28.53	2.71	1.24	31.3924	SLC25A25 antisense RNA 1	K00939	-	-	-	gi|119608146|gb|EAW87740.1|/1.21665e-76/hCG2038090, partial [Homo sapiens]
ATP2A1-AS1	65	88	20.63	28.67	58.1542	45	78	13.6	25.69	65.3856	ATP2A1 antisense RNA 1	K05853	GO:0005793//endoplasmic reticulum-Golgi intermediate compartment;GO:0031095//platelet dense tubular network membrane;GO:0031673//H zone;GO:0031674//I band;GO:0033017//sarcoplasmic reticulum membrane;GO:0034704//calcium channel complex;GO:0048471//perinuclear region of cytoplasm	GO:0005388//calcium-transporting ATPase activity;GO:0005509//calcium ion binding;GO:0005524//ATP binding;GO:0042803//protein homodimerization activity	GO:0006200;GO:0007596//blood coagulation;GO:0008637//apoptotic mitochondrial changes;GO:0031448//positive regulation of fast-twitch skeletal muscle fiber contraction;GO:0032470//positive regulation of endoplasmic reticulum calcium ion concentration;GO:0032471//negative regulation of endoplasmic reticulum calcium ion concentration;GO:0045988//negative regulation of striated muscle contraction;GO:0…	gi|524920427|ref|XP_005064495.1|/7.82546e-11/PREDICTED: LOW QUALITY PROTEIN: sarcoplasmic/endoplasmic reticulum calcium ATPase 1 [Mesocricetus auratus]
FAM27E2	9.35	16.35	0.87	1.54	63.9004	17.16	14.82	1.58	1.42	47.3333	family with sequence similarity 27, member E2	-	-	-	-	gi|74745411|sp|Q5T7N7.1|F27E1_HUMAN/1.57766e-67/RecName: Full=Putative protein FAM27E1 [Homo sapiens]
FAM95C	4	1	0.24	0.06	20	1	8	0.06	0.5	89.2857	family with sequence similarity 95, member C	K00490	-	-	-	gi|119578652|gb|EAW58248.1|/9.72795e-115/hCG2010820, isoform CRA_b [Homo sapiens]
GNG12-AS1	5	4	0.36	0.3	45.4545	1	0	0.07	0.001	1.40845	GNG12 antisense RNA 1	-	GO:0005794//Golgi apparatus;GO:0031410//cytoplasmic vesicle	GO:0017147//Wnt-protein binding	GO:0001707//mesoderm formation;GO:0009948//anterior/posterior axis specification;GO:0090263//positive regulation of canonical Wnt signaling pathway	gi|34529715|dbj|BAC85755.1|/2.49706e-92/unnamed protein product [Homo sapiens]
GS1-259H13.2	8	5	1.18	0.75	38.8601	6	3	0.88	0.46	34.3284	transmembrane protein 225-like	-	-	-	-	gi|530385364|ref|XP_005250143.1|/2.61141e-125/PREDICTED: transmembrane protein 225-like isoform X1 [Homo sapiens]
LINC00624	1.03	0	0.05	0.001	1.96078	0	0.6	0.001	0.03	96.7742	long intergenic non-protein coding RNA 624	K07838	-	-	-	gi|119584862|gb|EAW64458.1|/1.41543e-31/hCG2038441, partial [Homo sapiens]
LOC100289230	14	3	1.22	0.27	18.1208	2	1	0.17	0.09	34.6154	uncharacterized LOC100289230	-	-	-	-	gi|426349549|ref|XP_004042359.1|/2.74612e-25/PREDICTED: uncharacterized protein LOC101144452 [Gorilla gorilla gorilla]
MAN1B1-AS1	49.46	46.56	4.32	4.15	48.9965	61.44	66.75	5.33	6.03	53.081	MAN1B1 antisense RNA 1 (head to head)	K11447;K00939	-	-	-	gi|119608750|gb|EAW88344.1|/1.25567e-62/hCG2022304 [Homo sapiens]
LOC100289361	3	15	0.8	4.06	83.5391	8	3	2.11	0.82	27.9863	uncharacterized LOC100289361	-	-	-	-	-
UBAC2-AS1	34	21	3.05	1.92	38.6318	30	25	2.68	2.32	46.4	UBAC2 antisense RNA 1	-	-	-	-	gi|119629414|gb|EAX09009.1|/7.3798e-18/hCG2041645, partial [Homo sapiens]
KCTD21-AS1	6.87	18.84	1.81	2.94	61.8947	19.33	26.11	5.31	4.13	43.75	KCTD21 antisense RNA 1	K09228;K14835;K01875;K08857;K00939;K07994;K00591	-	-	GO:0006811//ion transport;GO:0051260//protein homooligomerization	gi|640775640|ref|XP_008071683.1|/5.97885e-31/PREDICTED: BTB/POZ domain-containing protein KCTD21 [Tarsius syrichta]
LOC100289495	6	5.93	0.25	0.25	50	2	4	0.08	0.17	68	uncharacterized LOC100289495	K04514;K13208;K00889	GO:0005634//nucleus	GO:0003677//DNA binding	-	gi|441669095|ref|XP_004092099.1|/0/PREDICTED: tigger transposable element-derived protein 1 [Nomascus leucogenys]
KCNIP2-AS1	4	0	0.68	0.001	0.146843	1	2	0.17	0.35	67.3077	KCNIP2 antisense RNA 1	-	-	-	-	gi|297301728|ref|XP_002805851.1|/5.46028e-126/PREDICTED: hypothetical protein LOC100426996 [Macaca mulatta]
LOC100289511	1.08	9.87	0.12	1.16	90.625	5.05	8.47	0.58	1.01	63.522	uncharacterized LOC100289511	K00939	-	-	-	gi|221043752|dbj|BAH13553.1|/6.1543e-64/unnamed protein product [Homo sapiens]
LOC100289561	54.79	102.39	8.61	16.41	65.5875	45.37	84.7	7.08	13.76	66.0269	uncharacterized LOC100289561	K09228	GO:0032389//MutLalpha complex	GO:0005524//ATP binding;GO:0030983//mismatched DNA binding	GO:0006298//mismatch repair;GO:0006355//regulation of transcription, DNA-templated	gi|337298392|ref|NP_001229642.1|/4.38228e-55/uncharacterized protein LOC100289561 [Homo sapiens]
HERC2P4	1	0	0.06	0.001	1.63934	4.01	1.07	0.24	0.07	22.5806	hect domain and RLD 2 pseudogene 4	K10595	GO:0005634//nucleus;GO:0005743//mitochondrial inner membrane;GO:0005814//centriole	GO:0004842//ubiquitin-protein transferase activity;GO:0005085//guanyl-nucleotide exchange factor activity;GO:0008270//zinc ion binding;GO:0020037//heme binding;GO:0031625//ubiquitin protein ligase binding;GO:0032183//SUMO binding	GO:0006281//DNA repair;GO:0006886//intracellular protein transport;GO:0007283//spermatogenesis;GO:0042787//protein ubiquitination involved in ubiquitin-dependent protein catabolic process;GO:0043087//regulation of GTPase activity	gi|441617074|ref|XP_004088418.1|/0/PREDICTED: LOW QUALITY PROTEIN: E3 ubiquitin-protein ligase HERC2-like [Nomascus leucogenys]
LOC100289580	0	4	0.001	0.17	99.4152	1	25	0.04	1.11	96.5217	uncharacterized LOC100289580	-	-	-	-	gi|221040378|dbj|BAH11866.1|/6.51569e-91/unnamed protein product [Homo sapiens]
ZNF605	22	34	0.57	0.9	61.2245	13	41	0.34	1.1	76.3889	zinc finger protein 605	K09228	GO:0005634//nucleus	GO:0003677//DNA binding;GO:0003700//sequence-specific DNA binding transcription factor activity;GO:0046872//metal ion binding	GO:0006355//regulation of transcription, DNA-templated	gi|34222391|ref|NP_899061.1|/0/zinc finger protein 605 isoform 1 [Homo sapiens]
LOC100289673	3	9	0.39	1.2	75.4717	0	11	0.001	1.48	99.9325	phosphoglycerate mutase family member 5 pseudogene	K15637	-	GO:0005096//GTPase activator activity;GO:0016791//phosphatase activity;GO:0032403//protein complex binding	GO:0016311//dephosphorylation;GO:0043547//positive regulation of GTPase activity;GO:0070266//necroptotic process	gi|525344331|ref|NP_001267181.1|/6.48479e-83/uncharacterized protein LOC100610176 [Pan troglodytes]
ZNF783	61.57	108.63	2.23	4.02	64.32	46.58	110.3	1.68	4.14	71.134	zinc finger family member 783	K09228	-	-	-	gi|304647595|ref|NP_001182149.1|/0/protein ZNF783 [Homo sapiens]
LINC00942	183.09	196.45	13.29	14.55	52.2629	113.1	251.66	8.15	18.89	69.8595	long intergenic non-protein coding RNA 942	K11447;K06264;K01539;K00939;K09057	-	-	-	gi|119609337|gb|EAW88931.1|/1.42639e-55/hCG2003440 [Homo sapiens]
ZNF587B	13.1	22.67	0.63	1.12	64	7.4	12.05	0.35	0.6	63.1579	zinc finger protein 587B	K09228	GO:0005634//nucleus	GO:0003677//DNA binding;GO:0003700//sequence-specific DNA binding transcription factor activity;GO:0046872//metal ion binding	GO:0006355//regulation of transcription, DNA-templated	gi|325651904|ref|NP_001191747.1|/0/zinc finger protein 587B [Homo sapiens]
LOC100294145	337	93	14.96	4.25	22.1239	191	154	8.42	6.99	45.3602	uncharacterized LOC100294145	-	-	-	-	gi|397474405|ref|XP_003808671.1|/1.47643e-55/PREDICTED: uncharacterized protein LOC100978967 [Pan paniscus]
LOC100294362	3.78	6.15	0.17	0.27	61.3636	4.68	16.26	0.2	0.74	78.7234	uncharacterized LOC100294362	K11447;K01539;K00939	-	-	-	gi|119610007|gb|EAW89601.1|/2.02981e-121/hCG2045502 [Homo sapiens]
MIR1184-1	4.33	4.67	11.03	12.11	52.3336	1.33	4	3.37	10.52	75.7379	microRNA 1184-1	-	-	-	-	gi|635146512|ref|XP_007991380.1|/2.01922e-10/PREDICTED: factor VIII intron 22 protein [Chlorocebus sabaeus]
MIR1273A	1.26	3.05	3.02	7.44	71.1281	0	1.2	0.001	2.96	99.9662	microRNA 1273a	K00773;K12734;K09131;K07994;K00591	-	-	-	gi|390467131|ref|XP_003733713.1|/4.95246e-09/PREDICTED: uncharacterized protein LOC100894989 [Callithrix jacchus]
MIR1282	267	195	658.42	490.44	42.6893	440	141	1077.53	359.57	25.0205	microRNA 1282	-	-	-	-	gi|545687441|ref|NP_001270697.1|/1.64833e-12/uncharacterized protein LOC101866332 [Macaca fascicularis]
MIR1244-1	0.34	0	1.1	0.001	0.0908265	54.24	0	176.2	0.001	0.000567534	microRNA 1244-1	-	-	-	-	-
RASAL2-AS1	9.22	9.21	0.61	0.62	50.4065	6.55	12.02	0.43	0.82	65.6	RASAL2 antisense RNA 1	K02085;K11290	-	-	-	gi|119611422|gb|EAW91016.1|/8.41762e-57/hCG1813082 [Homo sapiens]
LINC00882	10	3	2.77	0.85	23.4807	6	5	1.65	1.43	46.4286	long intergenic non-protein coding RNA 882	-	-	-	-	gi|402858957|ref|XP_003893943.1|/6.57288e-14/PREDICTED: uncharacterized protein LOC101016867 [Papio anubis]
BRE-AS1	7.29	1.04	0.72	0.1	12.1951	4	0	0.39	0.001	0.255754	BRE antisense RNA 1	K00852	-	-	-	gi|395828916|ref|XP_003787608.1|/8.14614e-10/PREDICTED: ribokinase [Otolemur garnettii]
FTX	3268.05	1300.65	225.79	91.65	28.8716	3514.13	1349.49	241.11	96.42	28.5663	FTX transcript, XIST regulator (non-protein coding)	K02998	GO:0005604//basement membrane;GO:0005634//nucleus;GO:0005886//plasma membrane;GO:0022627//cytosolic small ribosomal subunit;GO:0030686//90S preribosome;GO:0043025//neuronal cell body;GO:0070062//extracellular exosome	GO:0003735//structural constituent of ribosome;GO:0005055//laminin receptor activity;GO:0043022//ribosome binding;GO:0043236//laminin binding;GO:0044822//poly(A) RNA binding	GO:0000028//ribosomal small subunit assembly;GO:0000447//endonucleolytic cleavage in ITS1 to separate SSU-rRNA from 5.8S rRNA and LSU-rRNA from tricistronic rRNA transcript (SSU-rRNA, 5.8S rRNA, LSU-rRNA);GO:0000461//endonucleolytic cleavage to generate mature 3'-end of SSU-rRNA from (SSU-rRNA, 5.8S rRNA, LSU-rRNA);GO:0006407//rRNA export from nucleus;GO:0006412//translation;GO:0016337//single or…	gi|548961930|ref|NP_001271646.1|/1.01725e-35/uncharacterized protein LOC101925033 [Macaca fascicularis]
PCNA-AS1	11	193	5.07	90.67	94.7044	5	156	2.29	74.31	97.0104	PCNA antisense RNA 1	K04802	GO:0005654//nucleoplasm;GO:0005663//DNA replication factor C complex;GO:0005737//cytoplasm;GO:0005813//centrosome;GO:0043596//nuclear replication fork;GO:0043626//PCNA complex;GO:0070062//extracellular exosome;GO:0070557//PCNA-p21 complex	GO:0000701//purine-specific mismatch base pair DNA N-glycosylase activity;GO:0030337//DNA polymerase processivity factor activity;GO:0030971//receptor tyrosine kinase binding;GO:0032139//dinucleotide insertion or deletion binding;GO:0032405//MutLalpha complex binding;GO:0042802//identical protein binding;GO:0070182//DNA polymerase binding	GO:0000083//regulation of transcription involved in G1/S transition of mitotic cell cycle;GO:0000722//telomere maintenance via recombination;GO:0006271//DNA strand elongation involved in DNA replication;GO:0006275//regulation of DNA replication;GO:0006283//transcription-coupled nucleotide-excision repair;GO:0006284//base-excision repair;GO:0006297//nucleotide-excision repair, DNA gap filling;GO:0…	gi|632794808|ref|NP_001278854.1|/1.44262e-32/proliferating cell nuclear antigen [Sus scrofa]
FAS-AS1	1	0	0.11	0.001	0.900901	0	1	0.001	0.11	99.0991	FAS antisense RNA 1	-	-	-	-	-
NCRUPAR	13.58	9.9	4.84	3.6	42.654	13.34	13.87	4.72	5.11	51.9837	non-protein coding RNA, upstream of F2R/PAR1	K09228;K11447;K00939	-	-	-	gi|355757172|gb|EHH60697.1|/1.05955e-34/hypothetical protein EGM_18538, partial [Macaca fascicularis]
SLC25A5-AS1	94	97	4.89	5.15	51.2948	36	160	1.86	8.61	82.235	SLC25A5 antisense RNA 1	K05863	GO:0005743//mitochondrial inner membrane;GO:0016021//integral component of membrane;GO:0042645//mitochondrial nucleoid;GO:0071817//MMXD complex	GO:0005215//transporter activity	GO:0008284//positive regulation of cell proliferation;GO:0055085//transmembrane transport;GO:1901029//negative regulation of mitochondrial outer membrane permeabilization involved in apoptotic signaling pathway	gi|21750604|dbj|BAC03803.1|/6.46653e-73/unnamed protein product [Homo sapiens]
PET117	74.96	116.47	10.56	16.73	61.3045	86.5	117	12.1	17.04	58.4763	PET117 homolog (S. cerevisiae)	-	GO:0005671//Ada2/Gcn5/Ada3 transcription activator complex;GO:0005737//cytoplasm	GO:0004402//histone acetyltransferase activity;GO:0030274//LIM domain binding	GO:0000086//G2/M transition of mitotic cell cycle;GO:0009790//embryo development;GO:0043966//histone H3 acetylation	gi|635022106|ref|XP_007959159.1|/7.16784e-49/PREDICTED: protein PET117 homolog, mitochondrial [Chlorocebus sabaeus]
PITPNA-AS1	87	149	26.11	45.62	63.5996	87	144	25.93	44.7	63.2876	PITPNA antisense RNA 1	K01106	-	-	-	gi|441662907|ref|XP_004091641.1|/3.77374e-15/PREDICTED: uncharacterized protein LOC101176581 [Nomascus leucogenys]
OTX2-AS1	1.41	7.15	0.09	0.49	84.4828	5.34	7.19	0.35	0.5	58.8235	OTX2 antisense RNA 1 (head to head)	K11447;K00939	-	-	-	gi|355747488|gb|EHH51985.1|/4.37516e-25/hypothetical protein EGM_12341, partial [Macaca fascicularis]
SPDYE2B	1.35	1.74	0.11	0.15	57.6923	1.5	4.2	0.12	0.36	75	speedy/RINGO cell cycle regulator family member E2B	K08694	-	-	-	gi|284005311|ref|NP_001159811.1|/0/speedy protein E2B [Homo sapiens]
MIR762	15	11	51.16	38.26	42.7868	1	27	3.39	95.22	96.5622	microRNA 762	-	-	-	-	-
HOTTIP	12	21	0.42	0.74	63.7931	8	31	0.28	1.11	79.8561	HOXA distal transcript antisense RNA	K09298	-	-	-	gi|51094973|gb|EAL24217.1|/2.75733e-62/hypothetical gene supported by AK093987 [Homo sapiens]
SAP25	7	1	1.39	0.2	12.5786	3	0	0.59	0.001	0.169205	Sin3A-associated protein, 25kDa	K06236	GO:0005634//nucleus;GO:0005737//cytoplasm	-	GO:0006355//regulation of transcription, DNA-templated	gi|578813843|ref|XP_006715885.1|/3.55285e-157/PREDICTED: histone deacetylase complex subunit SAP25 isoform X2 [Homo sapiens]
GCSHP3	0	3.31	0.001	0.56	99.8217	0	5.05	0.001	0.87	99.8852	glycine cleavage system protein H (aminomethyl carrier) pseudogene 3	K02437	GO:0005739//mitochondrion;GO:0005960//glycine cleavage complex	GO:0004047//aminomethyltransferase activity;GO:0019899//enzyme binding	GO:0019464//glycine decarboxylation via glycine cleavage system;GO:0032259//methylation	gi|560905237|ref|XP_006178970.1|/1.22937e-46/PREDICTED: glycine cleavage system H protein, mitochondrial-like [Camelus ferus]
LOC100335030	10.98	12.3	0.56	0.64	53.3333	21.53	15.86	1.1	0.84	43.299	FGFR1 oncogene partner 2 pseudogene	K11447;K12656;K00939	GO:0005829//cytosol	GO:0042803//protein homodimerization activity	GO:0042060//wound healing	gi|512967213|ref|XP_004845785.1|/1.28057e-57/PREDICTED: FGFR1 oncogene partner 2 homolog isoform X2 [Heterocephalus glaber]
LINC00102	0	0.91	0.001	0.11	99.0991	1.04	3	0.13	0.38	74.5098	long intergenic non-protein coding RNA 102	K11447;K01539;K08857;K00939	-	-	-	gi|355564236|gb|EHH20736.1|/5.91152e-29/hypothetical protein EGK_03652, partial [Macaca mulatta]
CHAF1A	349	576	16.91	28.47	62.7369	252	424	12.13	21.25	63.6609	chromatin assembly factor 1, subunit A (p150)	K10750	GO:0000790//nuclear chromatin;GO:0033186//CAF-1 complex;GO:0071778	GO:0003682//chromatin binding;GO:0042802//identical protein binding;GO:0051082//unfolded protein binding;GO:0070087//chromo shadow domain binding	GO:0006260//DNA replication;GO:0006281//DNA repair;GO:0006335//DNA replication-dependent nucleosome assembly;GO:0006355//regulation of transcription, DNA-templated;GO:0007049//cell cycle	gi|332851593|ref|XP_512286.3|/0/PREDICTED: chromatin assembly factor 1 subunit A [Pan troglodytes]
LOC100379224	13.2	18.2	0.64	0.89	58.1699	7	38.04	0.34	1.9	84.8214	uncharacterized LOC100379224	K09228	GO:0017053//transcriptional repressor complex	GO:0003677//DNA binding;GO:0003700//sequence-specific DNA binding transcription factor activity;GO:0005515//protein binding;GO:0046872//metal ion binding	GO:0045892//negative regulation of transcription, DNA-templated	gi|289547615|ref|NP_037530.2|/0/zinc finger protein 224 [Homo sapiens]
BOK-AS1	1	2	0.2	0.4	66.6667	0	6	0.001	1.22	99.9181	BOK antisense RNA 1	K06236	-	-	-	gi|114584363|ref|XP_001162385.1|/3.52776e-80/PREDICTED: uncharacterized protein LOC748647 [Pan troglodytes]
MIR181A2HG	3	15	0.83	4.22	83.5644	2	3	0.55	0.86	60.9929	MIR181A2 host gene	-	-	-	-	-
BACE1-AS	7.76	10.88	1.55	2.21	58.7766	4.58	14.34	0.91	2.96	76.4858	BACE1 antisense RNA	K00939;K04521	GO:0005768//endosome;GO:0005794//Golgi apparatus;GO:0005802//trans-Golgi network;GO:0005887//integral component of plasma membrane;GO:0030424//axon;GO:0031410//cytoplasmic vesicle	GO:0004190//aspartic-type endopeptidase activity;GO:0019899//enzyme binding	GO:0006508//proteolysis;GO:0050435//beta-amyloid metabolic process	gi|426385546|ref|XP_004059270.1|/1.0728e-28/PREDICTED: uncharacterized protein LOC101145557 [Gorilla gorilla gorilla]
GRIK1-AS2	6	6	0.93	0.95	50.5319	5	7	0.77	1.12	59.2593	GRIK1 antisense RNA 2	-	-	-	-	gi|395849078|ref|XP_003797163.1|/2.65983e-15/PREDICTED: LOW QUALITY PROTEIN: glutamate receptor, ionotropic kainate 1 [Otolemur garnettii]
PARP2	74	191	6.49	17.07	72.4533	61	238	5.31	21.57	80.2455	poly (ADP-ribose) polymerase 2	K10798	GO:0005654//nucleoplasm;GO:0005730//nucleolus	GO:0003677//DNA binding;GO:0003950//NAD+ ADP-ribosyltransferase activity;GO:0005515//protein binding	GO:0006284//base-excision repair;GO:0006471//protein ADP-ribosylation;GO:0097191//extrinsic apoptotic signaling pathway	gi|110825963|ref|NP_001036083.1|/0/poly [ADP-ribose] polymerase 2 isoform 2 [Homo sapiens]
ZBED6	0	9	0.001	0.51	99.8043	0	29	0.001	1.66	99.9398	zinc finger, BED-type containing 6	-	GO:0005730//nucleolus	GO:0003677//DNA binding;GO:0046872//metal ion binding;GO:0046983//protein dimerization activity	GO:0000122//negative regulation of transcription from RNA polymerase II promoter	gi|291621630|ref|NP_001167579.1|/0/zinc finger BED domain-containing protein 6 [Homo sapiens]
PARP3	173	116	11.66	7.98	40.6314	82	143	5.5	9.97	64.4473	poly (ADP-ribose) polymerase family, member 3	K10798	GO:0005634//nucleus;GO:0005814//centriole;GO:0035861//site of double-strand break	GO:0003950//NAD+ ADP-ribosyltransferase activity	GO:0000723//telomere maintenance;GO:0006302//double-strand break repair;GO:0006471//protein ADP-ribosylation;GO:0051106//positive regulation of DNA ligation;GO:0060236//regulation of mitotic spindle organization;GO:1990166//protein localization to site of double-strand break	gi|62087186|dbj|BAD92040.1|/0/poly (ADP-ribose) polymerase family, member 3 isoform a variant [Homo sapiens]
CDH6	0	3.76	0.001	0.07	98.5915	5.22	2.6	0.1	0.05	33.3333	cadherin 6, type 2, K-cadherin (fetal kidney)	K06798	GO:0005634//nucleus;GO:0005737//cytoplasm;GO:0005886//plasma membrane;GO:0016021//integral component of membrane	GO:0005509//calcium ion binding	GO:0007156//homophilic cell adhesion via plasma membrane adhesion molecules;GO:0034329//cell junction assembly;GO:0034332//adherens junction organization	gi|4826673|ref|NP_004923.1|/0/cadherin-6 preproprotein [Homo sapiens]
TOM1L1	443	353	30.61	24.87	44.827	271	493	18.59	35.22	65.4525	target of myb1 (chicken)-like 1	K12404	GO:0005764//lysosome;GO:0005795//Golgi stack;GO:0005829//cytosol;GO:0010008//endosome membrane	GO:0017124//SH3 domain binding;GO:0019901//protein kinase binding;GO:0030276//clathrin binding;GO:0030295//protein kinase activator activity;GO:0043130//ubiquitin binding	GO:0006886//intracellular protein transport;GO:0007165//signal transduction;GO:0031954//positive regulation of protein autophosphorylation;GO:0032147//activation of protein kinase activity;GO:0043162//ubiquitin-dependent protein catabolic process via the multivesicular body sorting pathway;GO:0045839//negative regulation of mitotic nuclear division;GO:2000278//regulation of DNA biosynthetic proce…	gi|191252812|ref|NP_005477.2|/0/TOM1-like protein 1 [Homo sapiens]
LOC100419583	77	135	6.04	10.8	64.133	42	178	3.27	14.44	81.5359	ring finger protein 4 pseudogene	-	-	-	GO:0009987//cellular process	gi|470648551|ref|XP_004327852.1|/1.02435e-57/PREDICTED: E3 ubiquitin-protein ligase RNF4-like [Tursiops truncatus]
HMGXB4	67	155	2.61	6	69.6864	134	231	5.15	9.23	64.1864	HMG box domain containing 4	K11298	GO:0016589//NURF complex	GO:0003677//DNA binding	GO:0008333//endosome to lysosome transport;GO:0030178//negative regulation of Wnt signaling pathway	gi|578836854|ref|XP_006724163.1|/0/PREDICTED: HMG domain-containing protein 4 isoform X1 [Homo sapiens]
LOC100420587	1	5.88	0.05	0.31	86.1111	6.99	0	0.36	0.001	0.277008	SHC SH2-domain binding protein 1 pseudogene	-	-	-	GO:0008543//fibroblast growth factor receptor signaling pathway;GO:2000177//regulation of neural precursor cell proliferation	gi|635032144|ref|XP_007990264.1|/7.06598e-49/PREDICTED: SHC SH2 domain-binding protein 1 [Chlorocebus sabaeus]
FAM21EP	9.87	5.63	0.74	0.43	36.7521	3.43	12.1	0.26	0.94	78.3333	family with sequence similarity 21, member A pseudogene	K11447;K08857;K00939;K00591	GO:0031901//early endosome membrane;GO:0071203//WASH complex	-	GO:0042147//retrograde transport, endosome to Golgi	gi|166971548|sp|Q5SNT6.2|FA21B_HUMAN/3.18958e-75/RecName: Full=WASH complex subunit FAM21B [Homo sapiens]
MIR3191	3	0	12.02	0.001	0.00831878	0	1	0.001	4.14	99.9759	microRNA 3191	-	-	-	-	-
MIR1244-3	0.34	0	1.1	0.001	0.0908265	54.24	0	176.2	0.001	0.000567534	microRNA 1244-3	-	-	-	-	-
MIR1244-2	0.34	0	1.1	0.001	0.0908265	54.24	0	176.2	0.001	0.000567534	microRNA 1244-2	-	-	-	-	-
MIR3190	2	0	7.29	0.001	0.0137155	0	1	0.001	3.77	99.9735	microRNA 3190	-	-	-	-	-
MIR1273D	1	0.99	3.21	3.24	50.2326	2.33	0	7.41	0.001	0.0134935	microRNA 1273d	-	-	-	-	-
MIR1184-3	4.33	4.67	11.03	12.11	52.3336	1.33	4	3.37	10.52	75.7379	microRNA 1184-3	-	-	-	-	gi|635146512|ref|XP_007991380.1|/2.01922e-10/PREDICTED: factor VIII intron 22 protein [Chlorocebus sabaeus]
MIR1184-2	4.33	4.67	11.03	12.11	52.3336	1.33	4	3.37	10.52	75.7379	microRNA 1184-2	-	-	-	-	gi|635146512|ref|XP_007991380.1|/2.01922e-10/PREDICTED: factor VIII intron 22 protein [Chlorocebus sabaeus]
TOM1	136	221	9.68	15.63	61.7542	136	157	9.68	11.09	53.3943	target of myb1 (chicken)	K04705;K12404	GO:0005769//early endosome;GO:0005829//cytosol;GO:0016020//membrane;GO:0070062//extracellular exosome	GO:0030276//clathrin binding	GO:0006886//intracellular protein transport;GO:0006897//endocytosis;GO:0016197//endosomal transport	gi|4885637|ref|NP_005479.1|/0/target of Myb protein 1 isoform 1 [Homo sapiens]
SH2D3C	12	20	0.72	1.13	61.0811	8	15	0.51	0.99	66	SH2 domain containing 3C	K06236;K03626	GO:0005737//cytoplasm;GO:0016020//membrane	GO:0005070//SH3/SH2 adaptor activity;GO:0005085//guanyl-nucleotide exchange factor activity	GO:0007254//JNK cascade;GO:0007264//small GTPase mediated signal transduction;GO:0009967//positive regulation of signal transduction;GO:0043087//regulation of GTPase activity	gi|635070993|ref|XP_008004332.1|/0/PREDICTED: SH2 domain-containing protein 3C isoform X4 [Chlorocebus sabaeus]
SH2D3A	117	251.99	8.01	17.6	68.7232	93.17	245	6.34	17.36	73.2489	SH2 domain containing 3A	K06236	GO:0005622//intracellular	GO:0005070//SH3/SH2 adaptor activity;GO:0005085//guanyl-nucleotide exchange factor activity	GO:0007254//JNK cascade;GO:0007264//small GTPase mediated signal transduction;GO:0009967//positive regulation of signal transduction	gi|208609985|ref|NP_005481.2|/0/SH2 domain-containing protein 3A [Homo sapiens]
MAMLD1	318	549	11.43	19.89	63.5057	176	692	6.39	25.45	79.9309	mastermind-like domain containing 1	K06061	GO:0005634//nucleus	-	GO:0006357//regulation of transcription from RNA polymerase II promoter;GO:0008584//male gonad development	gi|294489310|ref|NP_001170937.1|/0/mastermind-like domain-containing protein 1 isoform 3 [Homo sapiens]
MTRNR2L1	4820.8	21.87	508.7	2.35	0.459838	12776	47.15	1338.84	5.15	0.383187	MT-RNR2-like 1	-	-	-	-	gi|345543|pir||JC1348/7.69832e-15/hypothetical 18K protein - goldfish mitochondrion
MTRNR2L2	7944.4	58.63	1273.4	9.59	0.747473	7009.17	170.96	1115.73	28.34	2.47712	MT-RNR2-like 2	-	-	-	-	gi|345543|pir||JC1348/5.3986e-10/hypothetical 18K protein - goldfish mitochondrion
MTRNR2L3	39.82	0	4.74	0.001	0.0210926	539.48	0	63.75	0.001	0.0015686	MT-RNR2-like 3	-	-	-	-	gi|345543|pir||JC1348/4.6945e-13/hypothetical 18K protein - goldfish mitochondrion
MTRNR2L4	3.5	2.54	0.47	0.35	42.6829	11.1	2.49	1.48	0.34	18.6813	MT-RNR2-like 4	K11447;K00939;K00797	-	-	-	gi|119580143|gb|EAW59739.1|/1.60449e-30/hCG1817513 [Homo sapiens]
MTRNR2L5	8.36	2.08	0.79	0.2	20.202	29.31	4.49	2.74	0.44	13.8365	MT-RNR2-like 5	K09228;K01539;K00939;K00797	-	-	-	gi|119568399|gb|EAW48014.1|/5.54901e-33/hCG2030582 [Homo sapiens]
MTRNR2L6	513.52	2.77	60.57	0.33	0.541872	1549.26	3.08	181.47	0.38	0.208963	MT-RNR2-like 6	-	-	-	-	gi|345543|pir||JC1348/1.29847e-10/hypothetical 18K protein - goldfish mitochondrion
MTRNR2L8	6996.34	44.97	894.29	5.86	0.651003	10014.1	99.35	1271.18	13.13	1.02234	MT-RNR2-like 8	-	-	-	-	gi|345543|pir||JC1348/4.57314e-15/hypothetical 18K protein - goldfish mitochondrion
MTRNR2L9	2385.79	4.34	778.85	1.45	0.185826	4514.56	32.22	1463.61	10.88	0.737882	MT-RNR2-like 9	-	-	-	-	gi|345543|pir||JC1348/4.97381e-15/hypothetical 18K protein - goldfish mitochondrion
MTRNR2L10	862.32	3.42	127.39	0.51	0.398749	2441.33	15.25	358.17	2.33	0.646325	MT-RNR2-like 10	-	-	-	-	gi|441611861|ref|XP_003257318.2|/5.34411e-14/PREDICTED: rab effector MyRIP [Nomascus leucogenys]
RANBP9	131	510	6.78	26.93	79.8873	93	534	4.78	28.59	85.6758	RAN binding protein 9	K05747;K02184	GO:0005634//nucleus;GO:0005813//centrosome;GO:0005829//cytosol;GO:0005875//microtubule associated complex	GO:0008536//Ran GTPase binding;GO:0008565//protein transporter activity;GO:0042393//histone binding	GO:0006461//protein complex assembly;GO:0006606//protein import into nucleus;GO:0007020//microtubule nucleation;GO:0007411//axon guidance	gi|39812378|ref|NP_005484.2|/0/ran-binding protein 9 [Homo sapiens]
DNAJB6	145	798	14.29	82.17	85.1856	138	815	13.96	83.88	85.7318	DnaJ (Hsp40) homolog, subfamily B, member 6	K09512	GO:0005634//nucleus;GO:0005829//cytosol;GO:0030018//Z disc;GO:0048471//perinuclear region of cytoplasm	GO:0001671//ATPase activator activity;GO:0003677//DNA binding;GO:0031072//heat shock protein binding;GO:0051082//unfolded protein binding;GO:0051087//chaperone binding	GO:0006457//protein folding;GO:0030036//actin cytoskeleton organization;GO:0030198//extracellular matrix organization;GO:0032781//positive regulation of ATPase activity;GO:0034504//protein localization to nucleus;GO:0043154//negative regulation of cysteine-type endopeptidase activity involved in apoptotic process;GO:0045109//intermediate filament organization;GO:0045892//negative regulation of tr…	gi|4885495|ref|NP_005485.1|/1.91085e-138/dnaJ homolog subfamily B member 6 isoform b [Homo sapiens]
LINC00276	0	1	0.001	0.05	98.0392	0	2	0.001	0.1	99.0099	long intergenic non-protein coding RNA 276	K05025	-	-	-	gi|440908078|gb|ELR58139.1|/1.25739e-111/hypothetical protein M91_02702, partial [Bos mutus]
THAP9-AS1	200	504	14.64	36.86	71.5728	170	641	12.4	48.11	79.5075	THAP9 antisense RNA 1	-	-	-	-	gi|119626318|gb|EAX05913.1|/1.38735e-45/hCG2027800 [Homo sapiens]
USP2-AS1	17	34	2.43	4.96	67.1177	10	28	1.42	4.14	74.4604	USP2 antisense RNA 1 (head to head)	-	-	-	-	gi|395743623|ref|XP_003777957.1|/2.44698e-118/PREDICTED: uncharacterized protein LOC100938538 [Pongo abelii]
LINC00987	396	2338	26.09	157.1	85.758	226	2492	14.79	169.78	91.9868	long intergenic non-protein coding RNA 987	K13784	GO:0005634//nucleus	GO:0042393//histone binding	GO:0043486//histone exchange	gi|338714806|ref|XP_003363153.1|/3.363e-61/PREDICTED: nucleolin-like [Equus caballus]
LINC00674	259.98	694.99	3.73	10.17	73.1655	201.33	663.69	2.87	9.85	77.4371	long intergenic non-protein coding RNA 674	K11247	GO:0002102//podosome;GO:0030054//cell junction;GO:0031901//early endosome membrane;GO:0042995//cell projection	GO:0008289//lipid binding;GO:0019902//phosphatase binding;GO:0042802//identical protein binding;GO:0051020//GTPase binding	GO:0006897//endocytosis;GO:0007165//signal transduction;GO:0007417//central nervous system development	gi|635093842|ref|XP_008011617.1|/0/PREDICTED: LOW QUALITY PROTEIN: leucine-rich repeat-containing protein 37A3-like [Chlorocebus sabaeus]
LINC00673	20.01	48.45	1.43	3.54	71.2274	21.29	37	1.51	2.74	64.4706	long intergenic non-protein coding RNA 673	K11447;K01539;K08857;K00939	-	-	-	gi|441642608|ref|XP_004090457.1|/1.77263e-37/PREDICTED: uncharacterized protein LOC101177178 [Nomascus leucogenys]
LOC100499484	2.12	0	0.11	0.001	0.900901	0	1.6	0.001	0.08	98.7654	SUGT1-1300002K09Rik pseudogene	K12795	-	-	-	gi|397499877|ref|XP_003820658.1|/6.97595e-171/PREDICTED: uncharacterized protein LOC100977139 [Pan paniscus]
LOC100499489	5	22	0.32	1.45	81.9209	6	22	0.39	1.47	79.0323	uncharacterized LOC100499489	-	-	-	-	gi|221040976|dbj|BAH12165.1|/2.68833e-66/unnamed protein product [Homo sapiens]
MIR3652	0	2.73	0.001	4.7	99.9787	0	0.86	0.001	1.5	99.9334	microRNA 3652	-	-	-	-	gi|119618129|gb|EAW97723.1|/7.04849e-19/heat shock protein 90kDa beta (Grp94), member 1, isoform CRA_a, partial [Homo sapiens]
MIR3615	0	20.4	0.001	65.38	99.9985	0	1.79	0.001	5.8	99.9828	microRNA 3615	-	-	-	-	-
MIR3918	4	0	11.25	0.001	0.0088881	1	0	2.79	0.001	0.0358295	microRNA 3918	-	-	-	-	-
MIR3648-1	1.36	0.5	1.52	0.57	27.2727	1.82	3.39	2.01	3.9	65.9898	microRNA 3648-1	-	-	-	-	gi|410058014|ref|XP_003954321.1|/7.3296e-08/PREDICTED: uncharacterized protein LOC101059735, partial [Pan troglodytes]
MIR3661	0	16	0.001	43.59	99.9977	0	16	0.001	44.2	99.9977	microRNA 3661	K04382;K03094	-	-	-	gi|594657449|ref|XP_007177066.1|/2.63718e-10/PREDICTED: serine/threonine-protein phosphatase 2A catalytic subunit alpha isoform-like [Balaenoptera acutorostrata scammoni]
IQCJ-SCHIP1	60.66	331.51	4.14	23.08	84.7906	22.96	530.05	1.56	37.42	95.9979	IQCJ-SCHIP1 readthrough	K04514;K13911;K14398	-	-	-	gi|308199419|ref|NP_001184043.1|/0/IQ motif containing J-schwannomin interacting protein 1 fusion protein isoform 2 [Homo sapiens]
SYNE1-AS1	2	2	0.47	0.48	50.5263	0	3	0.001	0.73	99.8632	SYNE1 antisense RNA 1	-	GO:0005640//nuclear outer membrane;GO:0005794//Golgi apparatus;GO:0005856//cytoskeleton;GO:0016021//integral component of membrane;GO:0030017//sarcomere;GO:0034993//LINC complex;GO:0045211//postsynaptic membrane	GO:0005521//lamin binding;GO:0042803//protein homodimerization activity;GO:0044822//poly(A) RNA binding;GO:0051015//actin filament binding	GO:0007030//Golgi organization;GO:0008219//cell death;GO:0042692//muscle cell differentiation;GO:0090286//cytoskeletal anchoring at nuclear membrane;GO:0090292//nuclear matrix anchoring at nuclear membrane	gi|193783098|emb|CAQ57272.1|/4.75233e-50/drop1 fusion protein [Homo sapiens]
LINC01602	3	4.11	0.23	0.32	58.1818	2.04	5.05	0.16	0.4	71.4286	uncharacterized gene T1560	-	GO:0005739//mitochondrion;GO:0005813//centrosome	GO:0005515//protein binding	GO:0000226//microtubule cytoskeleton organization;GO:0001764//neuron migration;GO:0002052//positive regulation of neuroblast proliferation;GO:0030177//positive regulation of Wnt signaling pathway	gi|39573576|dbj|BAD04069.1|/2.61089e-35/T1560 [Homo sapiens]
PRKAG2-AS1	57	102	11.83	21.6	64.6126	69	86	14.23	18.47	56.4832	PRKAG2 antisense RNA 1	-	-	-	-	gi|119574367|gb|EAW53982.1|/9.60264e-24/hCG1990634 [Homo sapiens]
PCAT19	5.02	3.05	0.23	0.14	37.8378	10.45	8.52	0.48	0.41	46.0674	prostate cancer associated transcript 19 (non-protein coding)	K11447;K01539;K08857;K00939	-	-	-	gi|410053928|ref|XP_003953549.1|/3.31034e-49/PREDICTED: uncharacterized protein LOC100614154 [Pan troglodytes]
LINC01301	3.01	4	0.14	0.19	57.5758	3.07	6	0.14	0.29	67.4419	long intergenic non-protein coding RNA 1301	K11447;K09131;K00939	-	-	-	gi|355563670|gb|EHH20232.1|/3.42645e-15/hypothetical protein EGK_03041, partial [Macaca mulatta]
RBM26-AS1	1.06	11.83	0.07	0.79	91.8605	8.99	8.06	0.58	0.55	48.6726	RBM26 antisense RNA 1	K14693;K11447;K00939	-	-	-	gi|119601001|gb|EAW80595.1|/1.19585e-42/hCG1817733, isoform CRA_a [Homo sapiens]
LOC100505549	16.14	23.61	1.31	1.95	59.816	29.46	27.52	2.37	2.31	49.359	uncharacterized LOC100505549	K01530;K11447;K01539;K00939	-	-	-	gi|338797732|ref|NP_001229733.1|/1.1251e-56/uncharacterized protein LOC100505549 [Homo sapiens]
LINC00578	7.91	4.74	1.07	0.65	37.7907	3.38	0	0.45	0.001	0.221729	long intergenic non-protein coding RNA 578	K14693;K11447;K08857;K00939	-	-	-	gi|355564596|gb|EHH21096.1|/3.42842e-33/hypothetical protein EGK_04085, partial [Macaca mulatta]
INAFM2	74	119	4.48	7.35	62.1302	24	161	1.44	10.08	87.5	InaF-motif containing 2	K06236;K13172	-	-	-	gi|332235660|ref|XP_003267024.1|/7.9931e-125/PREDICTED: uncharacterized protein LOC100606909 [Nomascus leucogenys]
LINC00672	10.7	7.44	0.47	0.33	41.25	16.48	7.04	0.71	0.32	31.068	long intergenic non-protein coding RNA 672	K11447;K00939	-	-	-	gi|332258526|ref|XP_003278348.1|/5.41889e-82/PREDICTED: uncharacterized protein LOC100598756 [Nomascus leucogenys]
GAPLINC	5	2	1.77	0.72	28.9157	2	2	0.67	0.7	51.0949	gastric adenocarcinoma associated, positive CD44 regulator, long intergenic non-coding RNA	-	-	-	-	gi|119622074|gb|EAX01669.1|/9.76583e-11/hCG1815088 [Homo sapiens]
PARD3-AS1	1	0	0.51	0.001	0.195695	3	0	1.51	0.001	0.0661813	PARD3 antisense RNA 1	-	-	-	-	-
SNHG21	25	27	5.87	6.1	50.9607	17	44	3.77	10.29	73.1863	small nucleolar RNA host gene 21	-	-	-	-	gi|119582845|gb|EAW62441.1|/2.44761e-19/hCG2036541, isoform CRA_a [Homo sapiens]
C11orf72	409.44	327.59	27.4	22.36	44.9357	499.27	310.18	33.18	21.47	39.2864	chromosome 11 open reading frame 72	-	-	-	-	gi|74715100|sp|Q8NBR9.1|CK072_HUMAN/2.20288e-150/RecName: Full=Uncharacterized protein C11orf72
GTF3C2-AS1	11	34	2.19	6.9	75.9076	9	47	1.78	9.68	84.4677	GTF3C2 antisense RNA 1	K15200	GO:0000127//transcription factor TFIIIC complex;GO:0005654//nucleoplasm	GO:0003677//DNA binding	GO:0042791//5S class rRNA transcription from RNA polymerase III type 1 promoter;GO:0042797//tRNA transcription from RNA polymerase III promoter	gi|109102378|ref|XP_001093002.1|/2.44384e-50/PREDICTED: general transcription factor 3C polypeptide 2 isoform 3 [Macaca mulatta]
LOC100505625	4	1	0.19	0.05	20.8333	6	0	0.29	0.001	0.343643	uncharacterized LOC100505625	-	-	-	-	gi|332228164|ref|XP_003263265.1|/5.14044e-07/PREDICTED: uncharacterized protein LOC100606104 [Nomascus leucogenys]
LINC01133	541.44	250.12	77.63	36.57	32.0228	888.42	201.98	126.49	29.95	19.1447	long intergenic non-protein coding RNA 1133	K14822	-	-	-	gi|355558687|gb|EHH15467.1|/4.28419e-14/hypothetical protein EGK_01559, partial [Macaca mulatta]
LINC01024	5	2	0.36	0.15	29.4118	2	12	0.14	0.9	86.5385	long intergenic non-protein coding RNA 1024	-	-	-	-	gi|402872704|ref|XP_003900245.1|/4.57028e-50/PREDICTED: uncharacterized protein LOC101003274 [Papio anubis]
FGD5-AS1	394.76	144.94	17.51	6.51	27.1024	267.36	373.14	12.13	16.5	57.6319	FGD5 antisense RNA 1	K11433	-	-	-	gi|1263081|gb|AAC52010.1|/1.10285e-100/mariner transposase [Homo sapiens]
RAD51-AS1	2	0	0.29	0.001	0.343643	1.14	4.18	0.16	0.62	79.4872	RAD51 antisense RNA 1 (head to head)	K01539;K00939;K00591	-	-	-	gi|397512763|ref|XP_003826708.1|/2.25988e-47/PREDICTED: uncharacterized protein LOC100987165 [Pan paniscus]
LINC00967	0	3	0.001	0.33	99.6979	4	2.74	0.43	0.31	41.8919	long intergenic non-protein coding RNA 967	-	-	-	-	gi|119607304|gb|EAW86898.1|/2.04181e-49/hCG2042094 [Homo sapiens]
LOC100505666	81	233	9.23	24.9	72.9563	49	258	5.46	27.38	83.3739	uncharacterized LOC100505666	K05462	GO:0005576//extracellular region;GO:0005887//integral component of plasma membrane;GO:0016021//integral component of membrane;GO:0031225//anchored component of membrane	GO:0005005//transmembrane-ephrin receptor activity;GO:0008270//zinc ion binding;GO:0046875//ephrin receptor binding	GO:0007267//cell-cell signaling;GO:0007411//axon guidance;GO:0030316//osteoclast differentiation;GO:0046849//bone remodeling;GO:0048013//ephrin receptor signaling pathway	gi|402856455|ref|XP_003892805.1|/1.57119e-73/PREDICTED: uncharacterized protein LOC101007722 [Papio anubis]
RRS1-AS1	0	2.88	0.001	0.11	99.0991	2.19	3.02	0.08	0.12	60	RRS1 antisense RNA 1 (head to head)	K14693;K11447;K00939	-	-	-	gi|119618124|gb|EAW97718.1|/8.33373e-29/5'-nucleotidase domain containing 3, isoform CRA_d [Homo sapiens]
STARD4-AS1	45	45	1.31	1.34	50.566	31	40	0.9	1.21	57.346	STARD4 antisense RNA 1	-	-	-	-	gi|297268339|ref|XP_002799671.1|/2.74147e-08/PREDICTED: hypothetical protein LOC100425978 [Macaca mulatta]
UBE2Q2L	1	0	0.35	0.001	0.2849	0	1	0.001	0.36	99.723	ubiquitin-conjugating enzyme E2Q family member 2-like	K10582	-	-	-	gi|343780870|ref|NP_001230460.1|/3.20706e-71/putative ubiquitin-conjugating enzyme E2Q2-like protein [Homo sapiens]
NAPA-AS1	43.02	4	11.12	1.05	8.62777	43.27	7	11.11	1.87	14.4068	NAPA antisense RNA 1	-	-	-	-	gi|119577892|gb|EAW57488.1|/1.09987e-12/hCG1995737 [Homo sapiens]
LINC01431	1	3	0.26	0.8	75.4717	2	1	0.52	0.27	34.1772	long intergenic non-protein coding RNA 1431	-	-	-	-	gi|119630567|gb|EAX10162.1|/5.5123e-86/hCG2018924, partial [Homo sapiens]
LINC00888	129.51	42.46	13.22	4.51	25.4371	73.42	76.31	7.96	8.2	50.7426	long intergenic non-protein coding RNA 888	K11447;K01539;K08857;K00939;K13025	-	-	-	gi|119598733|gb|EAW78327.1|/1.77157e-33/hCG16521, isoform CRA_a, partial [Homo sapiens]
FTO-IT1	2	0	0.38	0.001	0.262467	0	1	0.001	0.2	99.5025	FTO intronic transcript 1	-	-	-	-	-
SH3BP5-AS1	106	582	3.06	17.12	84.8365	97	403	2.78	12.02	81.2162	SH3BP5 antisense RNA 1	-	GO:0005739//mitochondrion	GO:0004860//protein kinase inhibitor activity;GO:0017124//SH3 domain binding	GO:0006469//negative regulation of protein kinase activity;GO:0035556//intracellular signal transduction	gi|119584633|gb|EAW64229.1|/1.2294e-56/hCG1995314, partial [Homo sapiens]
LINC01094	1	0	0.04	0.001	2.43902	6.03	1	0.24	0.04	14.2857	long intergenic non-protein coding RNA 1094	K11447;K08857;K00939;K11504	-	-	-	gi|119626230|gb|EAX05825.1|/1.09966e-41/hCG1787594, isoform CRA_a [Homo sapiens]
LOC100505716	187.91	42	14.42	3.29	18.5771	110.99	43.65	8.46	3.47	29.0863	uncharacterized LOC100505716	K02893	-	-	-	gi|441661201|ref|XP_003277177.2|/1.73347e-38/PREDICTED: 60S ribosomal protein L23a isoform 1 [Nomascus leucogenys]
MIR4458HG	345	59	17.15	2.99	14.8461	413	58	20.39	2.98	12.7514	MIR4458 host gene	-	-	-	-	-
PRMT5-AS1	39	66	3.19	5.34	62.6026	63	54	5.04	4.33	46.2113	PRMT5 antisense RNA 1	K02516	GO:0005634//nucleus;GO:0005829//cytosol;GO:0034709//methylosome	GO:0003682//chromatin binding;GO:0005515//protein binding;GO:0008469//histone-arginine N-methyltransferase activity;GO:0035243//protein-arginine omega-N symmetric methyltransferase activity;GO:0043021//ribonucleoprotein complex binding	GO:0000122//negative regulation of transcription from RNA polymerase II promoter;GO:0000387//spliceosomal snRNP assembly;GO:0007088//regulation of mitotic nuclear division;GO:0008283//cell proliferation;GO:0019918//peptidyl-arginine methylation, to symmetrical-dimethyl arginine;GO:0034660//ncRNA metabolic process;GO:0042118//endothelial cell activation;GO:0043985//histone H4-R3 methylation	gi|635141789|ref|XP_007988981.1|/2.95689e-23/PREDICTED: protein arginine N-methyltransferase 5 isoform X3 [Chlorocebus sabaeus]
RPARP-AS1	119	57.16	14.43	6.83	32.1261	127.94	83	15.42	9.99	39.3152	RPARP antisense RNA 1	K09228;K14693;K11447;K11729;K08857;K00939	-	-	-	gi|119570075|gb|EAW49690.1|/5.37332e-51/hCG1781610 [Homo sapiens]
LINC01541	1	0	0.06	0.001	1.63934	0	1	0.001	0.06	98.3607	long intergenic non-protein coding RNA 1541	-	-	-	-	gi|119586929|gb|EAW66525.1|/8.86158e-30/hCG2038289, partial [Homo sapiens]
OSER1-AS1	57.42	50.54	5.84	5.82	49.9142	54.39	39.3	6.1	4.36	41.6826	OSER1 antisense RNA 1 (head to head)	K11447;K00939;K07994	-	-	-	gi|119596342|gb|EAW75936.1|/1.78915e-31/hCG2018868, isoform CRA_a [Homo sapiens]
SNHG18	2	0	0.22	0.001	0.452489	3	2	0.33	0.23	41.0714	small nucleolar RNA host gene 18	K05747;K13171;K09304	-	-	-	gi|332820962|ref|XP_001175400.2|/2.04752e-49/PREDICTED: uncharacterized protein LOC750991 [Pan troglodytes]
HNCAT21	5.14	15.68	0.7	2.17	75.6098	8.08	9.24	1.09	1.29	54.2017	uncharacterized LOC100505811	K11978;K08595	-	-	-	gi|119569314|gb|EAW48929.1|/6.40242e-40/hCG2038161, partial [Homo sapiens]
CARD8-AS1	19.41	13.52	1.6	1.13	41.3919	17.51	28.74	1.43	2.45	63.1443	CARD8 antisense RNA 1	K01539;K00939	GO:0005622//intracellular	GO:0003676//nucleic acid binding	GO:0006351//transcription, DNA-templated	gi|410057941|ref|XP_003954313.1|/1.03092e-27/PREDICTED: putative uncharacterized protein C3orf66-like [Pan troglodytes]
LOC100505817	10.34	3.91	1.45	0.56	27.8607	3.49	17.45	0.49	2.53	83.7748	uncharacterized LOC100505817	-	-	-	-	gi|527504048|sp|Q1W209.2|HESRG_HUMAN/4.56443e-35/RecName: Full=Embryonic stem cell-related gene protein; Short=hES cell-related gene protein
STK4-AS1	5.09	3.02	0.39	0.24	38.0952	2	3.01	0.15	0.24	61.5385	STK4 antisense RNA 1 (head to head)	-	-	-	-	gi|119596290|gb|EAW75884.1|/7.62356e-35/hCG2018604 [Homo sapiens]
SH3PXD2A-AS1	0	1	0.001	0.08	98.7654	1	0	0.08	0.001	1.23457	SH3PXD2A antisense RNA 1	K08857;K11504;K04006	-	-	-	gi|635127927|ref|XP_007985368.1|/1.22588e-10/PREDICTED: uncharacterized protein LOC103229289 [Chlorocebus sabaeus]
ROPN1L-AS1	2.09	2.01	0.44	0.43	49.4253	4.3	0	0.89	0.001	0.112233	ROPN1L antisense RNA 1	K11447;K00939	-	-	-	gi|397504468|ref|XP_003822817.1|/3.05002e-14/PREDICTED: protein FAM172A [Pan paniscus]
APTR	99	101	8.17	8.5	50.9898	64	141	5.25	12.04	69.6356	Alu-mediated CDKN1A/p21 transcriptional regulator (non-protein coding)	K13744;K13172;K13171	GO:0005634//nucleus	-	-	gi|37590809|gb|AAH59402.1|/2.87283e-105/Round spermatid basic protein 1-like [Homo sapiens]
LINC00920	2	4	0.37	0.75	66.9643	0	4	0.001	0.76	99.8686	long intergenic non-protein coding RNA 920	-	-	-	-	gi|119603416|gb|EAW83010.1|/3.1548e-08/hCG1815700 [Homo sapiens]
CFAP58-AS1	29	3	4.43	0.47	9.59184	20	4	3.03	0.63	17.2131	CFAP58 antisense RNA 1 (head to head)	-	-	-	-	gi|2072958|gb|AAC51267.1|/9.31824e-08/putative p150 [Homo sapiens]
CEBPZOS	555.02	616.97	28.46	32.33	53.1831	959.04	515.69	48.69	27.1	35.7567	CEBPZ opposite strand	K11447	-	-	-	gi|635127927|ref|XP_007985368.1|/7.70041e-39/PREDICTED: uncharacterized protein LOC103229289 [Chlorocebus sabaeus]
KIF25-AS1	1.43	4.07	0.17	0.49	74.2424	0	3.32	0.001	0.4	99.7506	KIF25 antisense RNA 1	K09228	-	-	-	gi|119567863|gb|EAW47478.1|/1.61602e-93/chromosome 6 open reading frame 54, isoform CRA_b, partial [Homo sapiens]
MAGI2-AS3	5.7	22	0.11	0.43	79.6296	25.96	18.13	0.49	0.36	42.3529	MAGI2 antisense RNA 3	K11447;K00939;K05629	-	-	-	gi|402864390|ref|XP_003896450.1|/2.48419e-37/PREDICTED: uncharacterized protein LOC101023246 [Papio anubis]
TMEM161B-AS1	38.9	61.25	7.64	11.06	59.1444	34.27	68.04	5.47	11.98	68.6533	TMEM161B antisense RNA 1	-	-	-	-	gi|301755637|ref|XP_002913671.1|/7.52034e-10/PREDICTED: transmembrane protein 161B-like [Ailuropoda melanoleuca]
LOC100505915	1	2	0.06	0.13	68.4211	0	2	0.001	0.13	99.2366	uncharacterized LOC100505915	K01047	GO:0005576//extracellular region	GO:0004623//phospholipase A2 activity;GO:0005509//calcium ion binding	GO:0006654//phosphatidic acid biosynthetic process;GO:0007411//axon guidance;GO:0010744//positive regulation of macrophage derived foam cell differentiation;GO:0010884//positive regulation of lipid storage;GO:0016042//lipid catabolic process;GO:0019369//arachidonic acid metabolic process;GO:0032270//positive regulation of cellular protein metabolic process;GO:0032308//positive regulation of prost…	gi|426381327|ref|XP_004057299.1|/3.07901e-65/PREDICTED: polycystin-1-like [Gorilla gorilla gorilla]
LOC100505920	0	8	0.001	1.56	99.9359	0	3	0.001	0.59	99.8308	uncharacterized LOC100505920	-	-	-	-	gi|119598463|gb|EAW78057.1|/3.35043e-10/hCG2039151 [Homo sapiens]
LOC100505921	3	0	0.42	0.001	0.23753	2	2	0.28	0.29	50.8772	uncharacterized LOC100505921	-	-	-	-	gi|586979115|ref|XP_006929274.1|/6.46411e-13/PREDICTED: glucocorticoid-induced transcript 1 protein [Felis catus]
LOC100505942	251	179	37.08	26.97	42.1077	309	157	45.33	23.99	34.6076	uncharacterized LOC100505942	-	-	-	-	gi|397482088|ref|XP_003812267.1|/3.43993e-37/PREDICTED: uncharacterized protein LOC100992743 [Pan paniscus]
ENO1-AS1	1	5	0.39	1.99	83.6134	3	12	1.16	4.84	80.6667	ENO1 antisense RNA 1	-	-	-	-	gi|426327699|ref|XP_004024650.1|/2.33544e-22/PREDICTED: uncharacterized protein LOC101140674 [Gorilla gorilla gorilla]
LINC01207	21.24	3.75	1.1	0.2	15.3846	16.51	17.19	0.85	0.92	51.9774	long intergenic non-protein coding RNA 1207	K11447;K00939	-	-	-	gi|355755786|gb|EHH59533.1|/1.46067e-32/hypothetical protein EGM_09670, partial [Macaca fascicularis]
LUCAT1	8.92	20.53	1.67	5.87	77.8515	108.94	40.06	29.77	11.91	28.5749	lung cancer associated transcript 1 (non-protein coding)	K09228;K00939;K00591	-	-	-	gi|332820970|ref|XP_003310684.1|/9.92407e-59/PREDICTED: uncharacterized protein FLJ39582-like [Pan troglodytes]
RTCA-AS1	6	3	1.32	0.66	33.3333	5	1	1.09	0.23	17.4242	RTCA antisense RNA 1	-	-	-	-	gi|544404169|ref|XP_005542659.1|/6.89055e-08/PREDICTED: lipoamide acyltransferase component of branched-chain alpha-keto acid dehydrogenase complex, mitochondrial isoform X1 [Macaca fascicularis]
PPP5D1	1.03	0	0.14	0.001	0.70922	1.02	1.03	0.13	0.14	51.8519	PPP5 tetratricopeptide repeat domain containing 1	K04460	GO:0005634//nucleus;GO:0005794//Golgi apparatus;GO:0005829//cytosol	GO:0003723//RNA binding;GO:0004721//phosphoprotein phosphatase activity;GO:0004871//signal transducer activity;GO:0042802//identical protein binding;GO:0046872//metal ion binding	GO:0006470//protein dephosphorylation;GO:0043123//positive regulation of I-kappaB kinase/NF-kappaB signaling;GO:0043278//response to morphine	gi|328550538|ref|NP_001192210.1|/1.30035e-75/protein PPP5D1 [Homo sapiens]
LOC100506022	6.88	3.6	0.47	0.25	34.7222	5.77	16.03	0.39	1.14	74.5098	uncharacterized LOC100506022	K11447;K01539;K08857;K00939	-	-	-	gi|7020440|dbj|BAA91131.1|/5.27349e-32/unnamed protein product [Homo sapiens]
LOC100506023	15.18	12.86	0.44	0.38	46.3415	14.77	18.06	0.42	0.54	56.25	uncharacterized LOC100506023	K12734;K11447;K05025;K11849	-	-	-	gi|106322|pir||B34087/1.26814e-180/hypothetical protein (L1H 3' region) - human
PTOV1-AS1	18.63	41.13	1.41	3.16	69.1466	10.95	39.79	0.82	3.1	79.0816	PTOV1 antisense RNA 1	K11447;K00939;K00591	-	-	-	gi|586460976|ref|XP_006861140.1|/3.21904e-33/PREDICTED: general transcription factor II-I repeat domain-containing protein 2-like [Chrysochloris asiatica]
GAS5-AS1	2	1	0.48	0.25	34.2466	3	0	0.72	0.001	0.138696	GAS5 antisense RNA 1	-	-	-	-	gi|332220043|ref|XP_003259168.1|/5.71103e-21/PREDICTED: uncharacterized protein LOC100579553 [Nomascus leucogenys]
RNASEH1-AS1	165	60	20.6	7.34	26.2706	118	95	14.39	11.91	45.2852	RNASEH1 antisense RNA 1	-	-	-	-	gi|119621465|gb|EAX01060.1|/1.82023e-25/hCG1990334 [Homo sapiens]
SMG1P7	18.82	6.84	1.63	0.6	26.9058	9.19	35.9	0.79	3.21	80.25	SMG1 pseudogene 7	K08873	GO:0005634//nucleus;GO:0005829//cytosol	GO:0004674//protein serine/threonine kinase activity;GO:0005515//protein binding;GO:0005524//ATP binding;GO:0044822//poly(A) RNA binding;GO:0046872//metal ion binding	GO:0000184//nuclear-transcribed mRNA catabolic process, nonsense-mediated decay;GO:0006281//DNA repair;GO:0006406//mRNA export from nucleus;GO:0018105//peptidyl-serine phosphorylation;GO:0046777//protein autophosphorylation;GO:0046854//phosphatidylinositol phosphorylation	gi|410058110|ref|XP_003318125.2|/9.04595e-93/PREDICTED: serine/threonine-protein kinase SMG1-like [Pan troglodytes]
LOC100506076	2	0	0.58	0.001	0.172117	0	0.3	0.001	0.09	98.9011	uncharacterized LOC100506076	-	-	-	-	gi|426336499|ref|XP_004031507.1|/4.20689e-56/PREDICTED: LIM and SH3 domain protein 1-like, partial [Gorilla gorilla gorilla]
LOC100506083	42.35	42.2	4.69	4.76	50.3704	25.09	38.28	2.76	4.38	61.3445	uncharacterized LOC100506083	K00939;K00797;K01529	GO:0005737//cytoplasm;GO:0008023//transcription elongation factor complex;GO:0016591//DNA-directed RNA polymerase II, holoenzyme;GO:0033588//Elongator holoenzyme complex	GO:0004402//histone acetyltransferase activity;GO:0005515//protein binding;GO:0008607//phosphorylase kinase regulator activity	GO:0006357//regulation of transcription from RNA polymerase II promoter;GO:0006368//transcription elongation from RNA polymerase II promoter;GO:0016573//histone acetylation;GO:0045859//regulation of protein kinase activity	gi|119572214|gb|EAW51829.1|/8.43468e-48/hCG2040082 [Homo sapiens]
ARL17B	2.05	9.94	0.73	2.24	75.4209	1.46	39.53	0.51	10.22	95.247	ADP-ribosylation factor-like 17B	K06883	GO:0005794//Golgi apparatus	GO:0005525//GTP binding	GO:0007264//small GTPase mediated signal transduction;GO:0015031//protein transport;GO:0016192//vesicle-mediated transport	gi|62088268|dbj|BAD92581.1|/1.20666e-102/ADP-ribosylation factor 7 variant [Homo sapiens]
LOC100506085	382.13	317.28	14.15	11.98	45.8477	677.12	258.6	24.9	9.9	28.4483	uncharacterized LOC100506085	K09228;K11447;K00939	-	-	-	gi|119625183|gb|EAX04778.1|/3.24943e-49/hCG2026044 [Homo sapiens]
LOC100506100	138	23	40.96	6.96	14.5242	108	25	31.84	7.67	19.4128	uncharacterized LOC100506100	-	-	-	-	-
LINC01272	74.72	23.03	6.01	1.89	23.9241	82	27.15	6.55	2.26	25.6527	long intergenic non-protein coding RNA 1272	K03914;K11447;K09430;K08857	-	-	-	gi|521258688|ref|NP_001265584.1|/4.45612e-61/uncharacterized protein LOC100506115 [Homo sapiens]
LINC01503	146.56	74.58	33.05	17.03	34.0056	153.63	66.11	35.79	16.34	31.3447	long intergenic non-protein coding RNA 1503	K09228;K06641;K11447;K09254	-	-	-	gi|119608294|gb|EAW87888.1|/9.92485e-22/hCG2021613 [Homo sapiens]
LOC100506123	0	4	0.001	0.22	99.5475	1.23	3.7	0.07	0.21	75	uncharacterized LOC100506123	K06478;K11849	-	-	-	gi|426336499|ref|XP_004031507.1|/3.36581e-56/PREDICTED: LIM and SH3 domain protein 1-like, partial [Gorilla gorilla gorilla]
LOC100506125	4	0	1.42	0.001	0.070373	15	0	5.73	0.001	0.017449	uncharacterized LOC100506125	-	-	-	-	gi|119578408|gb|EAW58004.1|/2.65949e-08/hCG1775530, isoform CRA_a [Homo sapiens]
LOC100506127	51.65	45.03	1.58	1.4	46.9799	56.96	34.48	1.72	1.08	38.5714	putative uncharacterized protein FLJ37770-like	K11447;K00939	-	-	-	gi|540344548|ref|NP_001269385.1|/2.40687e-142/putative uncharacterized protein FLJ37770 [Homo sapiens]
LOC100506136	1	0	0.1	0.001	0.990099	0	2	0.001	0.21	99.5261	uncharacterized LOC100506136	-	-	-	-	gi|332866772|ref|XP_003318645.1|/9.88042e-42/PREDICTED: uncharacterized protein LOC100610124 [Pan troglodytes]
ZMYM6NB	27	22	4.87	4.05	45.4036	6	25	1.07	4.66	81.3264	ZMYM6 neighbor	-	GO:0016021//integral component of membrane	GO:0003676//nucleic acid binding;GO:0008270//zinc ion binding	GO:0007010//cytoskeleton organization;GO:0022604//regulation of cell morphogenesis	gi|304434704|ref|NP_001182085.1|/6.57738e-78/uncharacterized protein ZMYM6NB precursor [Homo sapiens]
TAF1A-AS1	2	7	0.51	1.57	75.4808	3	7	0.54	1.59	74.6479	TAF1A antisense RNA 1	-	-	-	-	-
LINC01568	7	0	0.87	0.001	0.114811	13	2	1.6	0.26	13.9785	long intergenic non-protein coding RNA 1568	-	-	-	-	-
LOC100506178	6	1	0.4	0.07	14.8936	2	2	0.13	0.14	51.8519	uncharacterized LOC100506178	-	-	-	-	gi|51095022|gb|EAL24266.1|/2.21772e-44/hypothetical gene supported by BC039682 [Homo sapiens]
LINC00963	200.84	348.86	15.43	27.33	63.9149	327.43	343.53	24.97	27.29	52.2197	long intergenic non-protein coding RNA 963	K00939	-	-	-	gi|119608296|gb|EAW87890.1|/3.60956e-69/hCG2023898 [Homo sapiens]
MIR210HG	50.15	83.19	3.55	6	62.8272	67.47	56.37	4.74	4.12	46.5011	MIR210 host gene	K11447;K01875;K01539;K00939	-	-	-	gi|441665996|ref|XP_003281371.2|/5.7555e-60/PREDICTED: uncharacterized protein LOC100604969 [Nomascus leucogenys]
PAXBP1-AS1	19.86	22.32	1.09	1.14	51.1211	105.5	16.96	5.77	0.97	14.3917	PAXBP1 antisense RNA 1	K11447;K00939;K00797	-	-	-	gi|90079549|dbj|BAE89454.1|/8.84156e-32/unnamed protein product [Macaca fascicularis]
RAB30-AS1	224	54	56.37	13.86	19.7352	206	52	51.48	13.53	20.8122	RAB30 antisense RNA 1 (head to head)	-	-	-	-	gi|119595488|gb|EAW75082.1|/4.41225e-20/hCG2041763, partial [Homo sapiens]
NKX2-1-AS1	4	3	0.37	0.28	43.0769	0	3	0.001	0.29	99.6564	NKX2-1 antisense RNA 1	K09342	-	-	-	gi|74713857|sp|Q86SZ3.1|YN001_HUMAN/1.07281e-39/RecName: Full=Putative uncharacterized protein CS0DJ013YG01
LL22NC01-81G9.3	26.55	10.21	4.45	1.75	28.2258	73.01	2.43	12.16	0.42	3.33863	uncharacterized protein FLJ39582-like	K00719;K01875;K00591	-	-	-	gi|34527166|dbj|BAC85336.1|/6.29904e-69/unnamed protein product [Homo sapiens]
LOC100506271	1	0	0.08	0.001	1.23457	3	3	0.25	0.26	50.9804	uncharacterized LOC100506271	-	-	-	-	gi|119580562|gb|EAW60158.1|/9.1731e-96/hCG2011218 [Homo sapiens]
ID2-AS1	6	2	1.23	0.41	25	7	4	1.43	0.84	37.0044	ID2 antisense RNA 1 (head to head)	-	-	-	-	-
LOC100506302	86.1	91.97	10.23	11.15	52.1515	64.97	104.28	7.67	12.81	62.5488	uncharacterized LOC100506302	K11447;K01539;K00939;K00591	-	-	-	gi|119624943|gb|EAX04538.1|/6.70612e-60/hCG2000782 [Homo sapiens]
LINC00958	244.21	160.05	25.42	16.99	40.0613	217.01	251.4	22.43	27.06	54.6777	long intergenic non-protein coding RNA 958	K11447;K00939;K00591	-	-	-	gi|410041450|ref|XP_003951000.1|/2.15612e-34/PREDICTED: histone demethylase UTY-like [Pan troglodytes]
HOTAIRM1	612	329	96.55	52.94	35.4137	425	412	66.59	67.22	50.2354	HOXA transcript antisense RNA, myeloid-specific 1	-	-	-	-	gi|403288097|ref|XP_003935251.1|/3.77602e-38/PREDICTED: uncharacterized protein LOC101044542 [Saimiri boliviensis boliviensis]
LOC100506314	8	7	0.75	0.67	47.1831	21	6	1.96	0.58	22.8346	uncharacterized LOC100506314	-	-	-	-	gi|119616698|gb|EAW96292.1|/1.08042e-44/hCG1774691, isoform CRA_b, partial [Homo sapiens]
LOC100506321	2	8	0.37	1.52	80.4233	0	16	0.001	3.09	99.9676	uncharacterized LOC100506321	K04453	GO:0005737//cytoplasm;GO:0016605//PML body;GO:0030425//dendrite;GO:0071339//MLL1 complex	GO:0003700//sequence-specific DNA binding transcription factor activity;GO:0003713//transcription coactivator activity;GO:0032403//protein complex binding;GO:0042803//protein homodimerization activity;GO:0043565//sequence-specific DNA binding;GO:0046982//protein heterodimerization activity	GO:0006366//transcription from RNA polymerase II promoter;GO:0006461//protein complex assembly;GO:0009267//cellular response to starvation;GO:0010629//negative regulation of gene expression;GO:0032868//response to insulin;GO:0048678//response to axon injury;GO:0051402//neuron apoptotic process;GO:0060041//retina development in camera-type eye;GO:0071375//cellular response to peptide hormone stimu…	gi|332842473|ref|XP_003314432.1|/6.32228e-38/PREDICTED: zinc finger matrin-type protein 1-like [Pan troglodytes]
SP2-AS1	34.57	21.62	3.02	2.28	43.0189	18.28	21.93	1.64	1.83	52.7378	SP2 antisense RNA 1	-	-	-	-	gi|119615187|gb|EAW94781.1|/3.5231e-43/hCG2000660 [Homo sapiens]
LINC00649	28.66	23.9	1.81	1.54	45.9701	23.94	27.53	1.51	1.8	54.3807	long intergenic non-protein coding RNA 649	K11447;K00939;K00591	-	-	-	gi|397507072|ref|XP_003824033.1|/8.84198e-57/PREDICTED: uncharacterized protein LOC100994080 [Pan paniscus]
FAM212B-AS1	10	21	0.77	1.69	68.6992	13	15	0.99	1.19	54.5872	FAM212B antisense RNA 1	-	-	-	-	gi|426330820|ref|XP_004026404.1|/5.65065e-38/PREDICTED: uncharacterized protein LOC101128160 [Gorilla gorilla gorilla]
OTUD6B-AS1	118	81	8.24	5.74	41.0587	131	121	7.65	9.03	54.1367	OTUD6B antisense RNA 1 (head to head)	K13084	-	-	-	gi|488583451|ref|XP_004477119.1|/1.24235e-21/PREDICTED: LINE-1 type transposase domain-containing protein 1 [Dasypus novemcinctus]
LINC01426	19.74	29.57	2.78	4.47	61.6552	63.51	23.51	11.18	3.75	25.1172	long intergenic non-protein coding RNA 1426	K11447;K08857;K00939;K07994;K00591;K00797	-	-	-	gi|119630178|gb|EAX09773.1|/2.76389e-34/hCG2007896 [Homo sapiens]
SLC16A1-AS1	74.9	63.84	14.58	10.65	42.2117	59.34	111.59	9.86	19.93	66.9016	SLC16A1 antisense RNA 1	-	-	-	-	gi|119576959|gb|EAW56555.1|/4.07219e-37/hCG1997081 [Homo sapiens]
GAS6-AS2	23.16	31.23	1.95	2.68	57.8834	133.43	44.43	11.14	3.86	25.7333	GAS6 antisense RNA 2 (head to head)	K11447;K00939;K00797	-	-	-	gi|355755786|gb|EHH59533.1|/1.67966e-33/hypothetical protein EGM_09670, partial [Macaca fascicularis]
ELOVL2-AS1	0	1	0.001	0.1	99.0099	1.59	0	0.16	0.001	0.621118	ELOVL2 antisense RNA 1	-	-	-	-	gi|119575698|gb|EAW55294.1|/1.65954e-19/hCG1815425, isoform CRA_b [Homo sapiens]
LINC01158	75	6	4.24	0.35	7.62527	78	13	4.37	0.76	14.8148	long intergenic non-protein coding RNA 1158	-	-	-	-	gi|119622178|gb|EAX01773.1|/4.88721e-19/hCG1817357, partial [Homo sapiens]
CBR3-AS1	2724	1099	298.71	123.08	29.1804	3969	1070	431.67	121.15	21.9149	CBR3 antisense RNA 1	K02997;K00084	GO:0005615//extracellular space;GO:0005730//nucleolus;GO:0005829//cytosol;GO:0022627//cytosolic small ribosomal subunit;GO:0070062//extracellular exosome	GO:0003735//structural constituent of ribosome;GO:0004090//carbonyl reductase (NADPH) activity;GO:0005515//protein binding;GO:0016787//hydrolase activity;GO:0019843//rRNA binding;GO:0044822//poly(A) RNA binding;GO:0045182//translation regulator activity;GO:0070402//NADPH binding	GO:0000184//nuclear-transcribed mRNA catabolic process, nonsense-mediated decay;GO:0006413//translational initiation;GO:0006414//translational elongation;GO:0006415//translational termination;GO:0006417//regulation of translation;GO:0006614//SRP-dependent cotranslational protein targeting to membrane;GO:0008284//positive regulation of cell proliferation;GO:0019083//viral transcription	gi|444727369|gb|ELW67867.1|/7.13108e-12/Carbonyl reductase [NADPH] 3 [Tupaia chinensis]
SPAG5-AS1	22	89	2.63	10.83	80.4606	10	114	1.19	14.07	92.2018	SPAG5 antisense RNA 1	-	-	-	-	gi|343959878|dbj|BAK63796.1|/1.06945e-75/hypothetical protein [Pan troglodytes]
LOC100506444	1	3	0.1	0.31	75.6098	0	0.46	0.001	0.05	98.0392	uncharacterized LOC100506444	-	-	-	-	-
RASSF8-AS1	16	16	2.76	2.79	50.2703	25	13	4.29	2.32	35.0983	RASSF8 atnisense RNA 1	-	-	-	-	-
LINC01234	2	4	0.16	0.32	66.6667	3	4	0.23	0.3	56.6038	long intergenic non-protein coding RNA 1234	-	-	-	-	gi|119618467|gb|EAW98061.1|/5.02589e-45/hCG2015544 [Homo sapiens]
TMEM147-AS1	65.61	79.15	6.51	8.01	55.1653	65.64	79.15	6.47	8.12	55.6546	TMEM147 antisense RNA 1	K11447;K00939	-	-	-	gi|3002527|gb|AAC08737.1|/1.5558e-29/neuronal thread protein AD7c-NTP [Homo sapiens]
LOC100506472	5.35	8.67	0.24	0.4	62.5	10.12	10.3	0.46	0.48	51.0638	uncharacterized LOC100506472	K09228;K14693;K00939;K00591	-	-	-	gi|119580729|gb|EAW60325.1|/6.38624e-64/mitogen-activated protein kinase kinase kinase 7 interacting protein 1, isoform CRA_a [Homo sapiens]
LOC100506476	42	45.14	7.01	7.69	52.3129	39.26	30.99	6.51	5.35	45.1096	uncharacterized LOC100506476	K11447;K01539;K00939;K00591	-	-	-	gi|119631865|gb|EAX11460.1|/1.23717e-32/hCG2038446, partial [Homo sapiens]
DSCAM-AS1	14.61	8.26	2.04	1.21	37.2308	32.32	6.02	4.5	0.89	16.5121	DSCAM antisense RNA 1	K11447;K08857;K00939;K00591	-	-	-	gi|119630023|gb|EAX09618.1|/7.63089e-55/hCG2039383, partial [Homo sapiens]
LIFR-AS1	23	26.47	1.1	1.29	53.9749	19.94	56.01	0.94	2.76	74.5946	LIFR antisense RNA 1	-	-	-	-	gi|119576377|gb|EAW55973.1|/6.05232e-28/hCG2005720 [Homo sapiens]
LINC01176	1	2	0.23	0.47	67.1429	4	0	0.92	0.001	0.108578	long intergenic non-protein coding RNA 1176	-	-	-	-	gi|119614348|gb|EAW93942.1|/1.298e-18/hCG2011575, isoform CRA_a [Homo sapiens]
SPTY2D1-AS1	3	12	0.34	1.4	80.4598	13	18	1.48	2.13	59.0028	SPTY2D1 antisense RNA 1	K15193	-	-	-	gi|119588781|gb|EAW68375.1|/1.21589e-27/hCG1992263 [Homo sapiens]
LOC100506548	1881.42	1110.21	78.43	47.2	37.5706	1035.05	1184.45	42.85	51.06	54.3712	uncharacterized LOC100506548	K11447;K00939	-	-	-	gi|34526959|dbj|BAC85304.1|/2.4354e-24/unnamed protein product [Homo sapiens]
LOC100506551	2.36	4.54	0.09	0.18	66.6667	20.46	11.29	0.78	0.45	36.5854	uncharacterized LOC100506551	K10264	GO:0005794//Golgi apparatus;GO:0019005//SCF ubiquitin ligase complex;GO:0031467//Cul7-RING ubiquitin ligase complex;GO:0048471//perinuclear region of cytoplasm	GO:0005515//protein binding	GO:0007030//Golgi organization;GO:0050775//positive regulation of dendrite morphogenesis;GO:0060712//spongiotrophoblast layer development;GO:0060716//labyrinthine layer blood vessel development	gi|30795123|ref|NP_699179.2|/4.08672e-25/F-box/WD repeat-containing protein 8 isoform 1 [Homo sapiens]
C16orf95	123	75	20.54	12.72	38.2441	104	54	17.22	8.45	32.9178	chromosome 16 open reading frame 95	K03129	-	-	-	gi|635034253|ref|XP_007992480.1|/5.46727e-97/PREDICTED: uncharacterized protein C16orf95 homolog isoform X7 [Chlorocebus sabaeus]
PPP1R26-AS1	1.07	6.59	0.06	0.37	86.0465	7.19	7.96	0.39	0.45	53.5714	PPP1R26 antisense RNA 1	K14693;K11447;K01875;K00939	-	-	-	gi|119608554|gb|EAW88148.1|/2.57228e-23/hCG2040852, partial [Homo sapiens]
LOC100506603	10.48	18.61	1.01	1.83	64.4366	40.16	18.79	3.63	1.87	34	uncharacterized LOC100506603	K09228;K11447;K01539	GO:0016363//nuclear matrix	GO:0003677//DNA binding;GO:0003682//chromatin binding;GO:0003700//sequence-specific DNA binding transcription factor activity;GO:0005515//protein binding	GO:0000082//G1/S transition of mitotic cell cycle;GO:0000122//negative regulation of transcription from RNA polymerase II promoter;GO:0001701//in utero embryonic development;GO:0006338//chromatin remodeling;GO:0006816//calcium ion transport;GO:0007596//blood coagulation;GO:0030183//B cell differentiation;GO:0045624//positive regulation of T-helper cell differentiation;GO:0045944//positive regulat…	gi|11493483|gb|AAG35515.1|AF130117_48/1.81784e-39/PRO2550 [Homo sapiens]
LINC01279	0	4.11	0.001	0.13	99.2366	3.3	0	0.1	0.001	0.990099	long intergenic non-protein coding RNA 1279	K11447;K01539;K00939	-	GO:0005515//protein binding	GO:0000122//negative regulation of transcription from RNA polymerase II promoter;GO:0006338//chromatin remodeling;GO:0007596//blood coagulation;GO:0045624//positive regulation of T-helper cell differentiation;GO:0045944//positive regulation of transcription from RNA polymerase II promoter;GO:0051571//positive regulation of histone H3-K4 methylation;GO:0051574//positive regulation of histone H3-K9…	gi|119575815|gb|EAW55411.1|/4.88823e-24/hCG1979495 [Homo sapiens]
LINC00540	53	34	4.01	2.62	39.5173	36	26	2.7	2.03	42.9175	long intergenic non-protein coding RNA 540	-	-	-	-	gi|119628723|gb|EAX08318.1|/1.67124e-29/hCG2019553, partial [Homo sapiens]
DCDC5	3.1	15.44	0.1	0.53	84.127	5.58	21.75	0.19	0.76	80	doublecortin domain containing 5	K09228;K11447;K01875;K00939	-	-	-	gi|395742935|ref|XP_003777841.1|/0/PREDICTED: doublecortin domain-containing protein 5, partial [Pongo abelii]
PRKAR2A-AS1	89.14	90.91	4.21	4.41	51.1601	202.74	91.65	9.58	4.51	32.0085	PRKAR2A antisense RNA 1	K00939	-	-	-	gi|34534001|dbj|BAC86879.1|/1.6783e-93/unnamed protein product [Homo sapiens]
LOC100506639	9	10	0.95	1.08	53.202	4	22	0.42	2.41	85.159	uncharacterized LOC100506639	-	-	-	-	gi|544436972|ref|XP_005556878.1|/1.76059e-11/PREDICTED: zinc finger protein 131-like isoform X5 [Macaca fascicularis]
PXN-AS1	111	121	23.98	26.66	52.6461	175	140	37.54	31.28	45.4519	PXN antisense RNA 1	K05760	GO:0005856//cytoskeleton;GO:0005886//plasma membrane;GO:0005925//focal adhesion;GO:0005938//cell cortex;GO:0030027//lamellipodium	GO:0005178//integrin binding;GO:0008013//beta-catenin binding;GO:0008270//zinc ion binding;GO:0017166//vinculin binding;GO:0019901//protein kinase binding;GO:0051435//BH4 domain binding	GO:0000187//activation of MAPK activity;GO:0006928//movement of cell or subcellular component;GO:0007010//cytoskeleton organization;GO:0007229//integrin-mediated signaling pathway;GO:0008360//regulation of cell shape;GO:0018108//peptidyl-tyrosine phosphorylation;GO:0030032//lamellipodium assembly;GO:0034446//substrate adhesion-dependent cell spreading;GO:0034614//cellular response to reactive oxy…	gi|426374359|ref|XP_004054042.1|/7.50938e-39/PREDICTED: uncharacterized protein LOC101129968 [Gorilla gorilla gorilla]
OCLN	20.82	40.98	0.62	1.25	66.8449	32.16	43.8	0.95	1.35	58.6957	occludin	K06088	GO:0005829//cytosol;GO:0005923//bicellular tight junction;GO:0009986//cell surface;GO:0016021//integral component of membrane;GO:0016324//apical plasma membrane;GO:0016327//apicolateral plasma membrane;GO:0030139//endocytic vesicle	GO:0005198//structural molecule activity;GO:0008119//thiopurine S-methyltransferase activity;GO:0019904//protein domain specific binding	GO:0006461//protein complex assembly;GO:0006921//cellular component disassembly involved in execution phase of apoptosis;GO:0046498//S-adenosylhomocysteine metabolic process;GO:0046500//S-adenosylmethionine metabolic process;GO:0070830//bicellular tight junction assembly	gi|4505487|ref|NP_002529.1|/0/occludin isoform a [Homo sapiens]
DDX11-AS1	39	20	3.13	1.64	34.3816	31	26	2.47	2.16	46.6523	DDX11 antisense RNA 1	-	-	-	-	gi|426372116|ref|XP_004052976.1|/1.11716e-11/PREDICTED: putative ATP-dependent RNA helicase DDX11-like protein 8 [Gorilla gorilla gorilla]
NRAV	272	91	23.43	7.99	25.4297	207	115	17.71	10.24	36.6369	negative regulator of antiviral response (non-protein coding)	-	-	-	-	gi|403281817|ref|XP_003932371.1|/1.21132e-20/PREDICTED: uncharacterized protein LOC101049914 [Saimiri boliviensis boliviensis]
BRCAT54	41	2	5.08	0.24	4.51128	19	8	2.34	1.03	30.5638	uncharacterized LOC100506674	-	-	-	-	-
LOC100506679	30.31	30.63	2.36	2.43	50.7307	23.1	17.32	1.79	1.39	43.7107	uncharacterized LOC100506679	K11447;K00939	-	-	-	gi|355564596|gb|EHH21096.1|/7.26984e-30/hypothetical protein EGK_04085, partial [Macaca mulatta]
JARID2-AS1	1	2	0.33	0.68	67.3267	2	0	0.66	0.001	0.151286	JARID2 antisense RNA 1	-	-	-	-	gi|426351670|ref|XP_004043353.1|/3.51718e-34/PREDICTED: uncharacterized protein LOC101153358 [Gorilla gorilla gorilla]
IQCH-AS1	19.17	34.73	4.05	6.05	59.901	28.17	38.4	5.58	6.3	53.0303	IQCH antisense RNA 1	K05767;K11447;K01539;K08857;K00939	-	-	-	gi|269849608|sp|Q86VS3.2|IQCH_HUMAN/1.32689e-21/RecName: Full=IQ domain-containing protein H; AltName: Full=Testis development protein NYD-SP5 [Homo sapiens]
LOC100506688	306.53	404.01	14.39	19.34	57.3377	300.56	503.91	14.01	24.46	63.582	uncharacterized LOC100506688	K14822	-	-	-	gi|34532614|dbj|BAC86483.1|/2.52342e-105/unnamed protein product [Homo sapiens]
PCAT6	11	24	2.56	5.54	68.3951	26	21	5.88	5.13	46.594	prostate cancer associated transcript 6 (non-protein coding)	K03006;K05753;K08809	GO:0043229//intracellular organelle	-	GO:0009987//cellular process;GO:0044699	gi|297281072|ref|XP_001094700.2|/8.84237e-53/PREDICTED: hypothetical protein LOC706330 [Macaca mulatta]
LINC00327	7.89	12.71	0.62	1.01	61.9632	7.17	9.94	0.56	0.8	58.8235	long intergenic non-protein coding RNA 327	K11447;K01875;K00939;K00591	-	-	-	gi|119628729|gb|EAX08324.1|/7.70341e-40/hCG1809700, partial [Homo sapiens]
EBLN3	123.38	237.92	4.55	8.95	66.2963	190	460.14	6.96	17.55	71.6034	endogenous Bornavirus-like nucleoprotein 3	-	-	-	-	gi|395741394|ref|XP_003780342.1|/1.90383e-76/PREDICTED: LOW QUALITY PROTEIN: endogenous Bornavirus-like nucleoprotein 1-like [Pongo abelii]
ALOX12-AS1	23	12.09	5.99	3.21	34.8913	21	21	5.44	5.66	50.991	ALOX12 antisense RNA 1	-	-	-	-	gi|119610686|gb|EAW90280.1|/7.69889e-11/hCG1985288 [Homo sapiens]
NUP50-AS1	217	106	26.75	13.34	33.2751	165	124	20.22	15.79	43.8489	NUP50 antisense RNA 1 (head to head)	-	-	-	-	gi|426394834|ref|XP_004063691.1|/8.75675e-22/PREDICTED: uncharacterized protein LOC101141535 [Gorilla gorilla gorilla]
LOC100506730	11.29	33.29	0.74	2.22	75	14.71	20.27	0.95	1.37	59.0517	uncharacterized LOC100506730	K09228;K00939;K08857;K00591	-	-	-	gi|18677064|dbj|BAB85089.1|/1.50538e-69/unnamed protein product [Homo sapiens]
LOC100506746	18.62	26.98	1.56	2.31	59.6899	51.88	40.36	4.33	3.5	44.6999	uncharacterized LOC100506746	K11447;K00939	GO:0016363//nuclear matrix	GO:0005515//protein binding	GO:0000122//negative regulation of transcription from RNA polymerase II promoter;GO:0006338//chromatin remodeling;GO:0007596//blood coagulation;GO:0045624//positive regulation of T-helper cell differentiation;GO:0045944//positive regulation of transcription from RNA polymerase II promoter;GO:0051571//positive regulation of histone H3-K4 methylation;GO:0051574//positive regulation of histone H3-K9…	gi|355757172|gb|EHH60697.1|/6.81935e-35/hypothetical protein EGM_18538, partial [Macaca fascicularis]
AZIN1-AS1	18	35	3.74	7.42	66.4875	29	32	5.99	6.88	53.4577	AZIN1 antisense RNA 1	-	-	-	-	gi|119612260|gb|EAW91854.1|/4.87443e-43/hCG15011, isoform CRA_a [Homo sapiens]
MIR497HG	46	118	9.73	25.45	72.3422	72	68	15.12	14.87	49.5832	mir-497-195 cluster host gene	-	-	-	-	-
LINC00629	2	2	0.25	0.25	50	0	2	0.001	0.26	99.6169	long intergenic non-protein coding RNA 629	-	-	-	-	gi|119632163|gb|EAX11758.1|/1.05887e-22/hCG1818089 [Homo sapiens]
OR7E37P	10.69	3.42	1.47	0.48	24.6154	8.81	0	1.2	0.001	0.0832639	olfactory receptor, family 7, subfamily E, member 37 pseudogene	K04257	GO:0005886//plasma membrane	GO:0004888//transmembrane signaling receptor activity	-	gi|635037608|ref|XP_007994263.1|/1.09216e-119/PREDICTED: olfactory receptor 7E24-like [Chlorocebus sabaeus]
LINC01353	8	0	1.95	0.001	0.0512558	4	4	0.97	0.89	47.8495	long intergenic non-protein coding RNA 1353	-	-	-	-	gi|119611878|gb|EAW91472.1|/5.99356e-15/hCG2036936, isoform CRA_a [Homo sapiens]
TRG-AS1	0	2.01	0.001	0.09	98.9011	3.32	1.96	0.15	0.09	37.5	T cell receptor gamma locus antisense RNA 1	K11447;K00939	-	-	-	gi|119577128|gb|EAW56724.1|/1.40713e-24/GLI-Kruppel family member HKR1, isoform CRA_d [Homo sapiens]
BZRAP1-AS1	2	5	0.15	0.37	71.1538	0	1	0.001	0.08	98.7654	BZRAP1 antisense RNA 1	-	GO:0005739//mitochondrion	GO:0030156//benzodiazepine receptor binding	-	gi|402899781|ref|XP_003912866.1|/5.18459e-78/PREDICTED: uncharacterized protein LOC101013310 [Papio anubis]
HOXD-AS2	130	53	31.76	13.21	29.3751	153	56	37.13	14.15	27.5936	HOXD cluster antisense RNA 2	K13219;K09301	-	-	-	gi|410036101|ref|XP_003950003.1|/6.67824e-67/PREDICTED: uncharacterized protein LOC101058084 [Pan troglodytes]
LINC01511	1	0	0.1	0.001	0.990099	3	0	0.3	0.001	0.332226	long intergenic non-protein coding RNA 1511	K07838	-	-	-	gi|119584862|gb|EAW64458.1|/1.20821e-18/hCG2038441, partial [Homo sapiens]
LINC01354	3.54	0	0.2	0.001	0.497512	0	0.29	0.001	0.02	95.2381	long intergenic non-protein coding RNA 1354	-	-	-	-	gi|119590400|gb|EAW69994.1|/2.61513e-97/hCG2038859, partial [Homo sapiens]
LOC100506804	5	1	0.64	0.13	16.8831	0	6	0.001	0.79	99.8736	uncharacterized LOC100506804	-	-	-	-	-
LINC01132	9	15	0.38	0.65	63.1068	13	18	0.55	0.79	58.9552	long intergenic non-protein coding RNA 1132	-	-	-	-	gi|119590405|gb|EAW69999.1|/9.58353e-42/hCG2045268 [Homo sapiens]
MYLK-AS1	18	15	4.21	3.58	45.9564	13	18	3.02	4.11	57.6438	MYLK antisense RNA 1	K00907	-	-	-	gi|332252952|ref|XP_003275617.1|/2.7275e-42/PREDICTED: uncharacterized protein LOC100590806 [Nomascus leucogenys]
LOC100506834	10.4	9.51	0.38	0.36	48.6486	15.24	16.64	0.56	0.63	52.9412	uncharacterized LOC100506834	K11447;K01539;K00939;K00591	-	-	-	gi|410041450|ref|XP_003951000.1|/2.24225e-32/PREDICTED: histone demethylase UTY-like [Pan troglodytes]
LOC100506844	224	130	53.19	31.49	37.1871	225	111	53.06	27.26	33.9392	uncharacterized LOC100506844	-	-	-	-	-
LOC100506860	4	0	0.69	0.001	0.144718	8	2	1.37	0.36	20.8092	uncharacterized LOC100506860	-	-	-	-	gi|90077614|dbj|BAE88487.1|/9.38706e-06/unnamed protein product [Macaca fascicularis]
TTN-AS1	18	11	0.8	0.57	41.6058	5	19	0.35	0.88	71.5447	TTN antisense RNA 1	K12567	GO:0000794//condensed nuclear chromosome;GO:0005829//cytosol;GO:0005865//striated muscle thin filament;GO:0030018//Z disc;GO:0031430//M band;GO:0070062//extracellular exosome	GO:0002020//protease binding;GO:0004674//protein serine/threonine kinase activity;GO:0005509//calcium ion binding;GO:0005516//calmodulin binding;GO:0008307//structural constituent of muscle;GO:0019901//protein kinase binding;GO:0031433//telethonin binding;GO:0042802//identical protein binding;GO:0043621//protein self-association;GO:0051015//actin filament binding;GO:0051371//muscle alpha-actinin …	GO:0002576//platelet degranulation;GO:0003300//cardiac muscle hypertrophy;GO:0007076//mitotic chromosome condensation;GO:0030049//muscle filament sliding;GO:0030168//platelet activation;GO:0030240//skeletal muscle thin filament assembly;GO:0030241//skeletal muscle myosin thick filament assembly;GO:0035995//detection of muscle stretch;GO:0045214//sarcomere organization;GO:0045859//regulation of pr…	gi|544476114|ref|XP_005573663.1|/1.48436e-131/PREDICTED: titin-like isoform X1 [Macaca fascicularis]
LINC00933	1	2.02	0.06	0.12	66.6667	4	7	0.24	0.44	64.7059	long intergenic non-protein coding RNA 933	K11644	GO:0000776//kinetochore;GO:0005667//transcription factor complex;GO:0016580//Sin3 complex;GO:0017053//transcriptional repressor complex	GO:0001102//RNA polymerase II activating transcription factor binding;GO:0001103//RNA polymerase II repressing transcription factor binding;GO:0001106//RNA polymerase II transcription corepressor activity;GO:0003677//DNA binding;GO:0003682//chromatin binding;GO:0003700//sequence-specific DNA binding transcription factor activity;GO:0032403//protein complex binding;GO:0033558//protein deacetylase …	GO:0000122//negative regulation of transcription from RNA polymerase II promoter;GO:0001701//in utero embryonic development;GO:0002218//activation of innate immune response;GO:0002230//positive regulation of defense response to virus by host;GO:0006260//DNA replication;GO:0006476//protein deacetylation;GO:0007568//aging;GO:0007596//blood coagulation;GO:0010243//response to organonitrogen compound…	gi|119622337|gb|EAX01932.1|/1.22856e-32/hCG1791551, isoform CRA_a [Homo sapiens]
MKLN1-AS	90.66	48.2	7.23	3.92	35.157	62.42	98.43	4.94	8.12	62.1746	MKLN1 antisense RNA	K09228;K11447;K00939;K00797	-	-	-	gi|355755786|gb|EHH59533.1|/1.32343e-28/hypothetical protein EGM_09670, partial [Macaca fascicularis]
LOC100506895	3	0	0.17	0.001	0.584795	1	3	0.05	0.17	77.2727	uncharacterized LOC100506895	K12167	-	-	-	gi|521027115|gb|EPQ08903.1|/7.98655e-25/E3 ubiquitin-protein ligase HECW1 [Myotis brandtii]
LINC00665	125.01	187.27	12.74	20.97	62.2071	101.26	157.16	10.12	16.5	61.9835	long intergenic non-protein coding RNA 665	K09228;K01539;K08857;K00939	-	-	-	gi|402905277|ref|XP_003915448.1|/1.23078e-24/PREDICTED: uncharacterized protein LOC101025372 [Papio anubis]
PRKG1-AS1	4	6	0.29	0.44	60.274	1	4	0.07	0.3	81.0811	PRKG1 antisense RNA 1	-	-	-	-	gi|119574528|gb|EAW54143.1|/2.38241e-42/hCG2044312 [Homo sapiens]
TCEB3-AS1	55	39	8.41	6.08	41.96	30	47	4.56	7.43	61.9683	TCEB3 antisense RNA 1	-	-	-	-	gi|119615478|gb|EAW95072.1|/3.59375e-60/hCG2041579, isoform CRA_a, partial [Homo sapiens]
LOC100506985	0	2	0.001	0.35	99.7151	0	9	0.001	1.59	99.9371	uncharacterized LOC100506985	-	-	-	-	-
LOC100506990	62.36	76.44	4.22	5.42	56.2241	51.53	94.47	3.3	6.58	66.5992	uncharacterized LOC100506990	K11447;K00939;K07994;K00797	-	-	-	gi|426358770|ref|XP_004046667.1|/9.39077e-87/PREDICTED: uncharacterized protein LOC101133438 [Gorilla gorilla gorilla]
PTPRG-AS1	6.83	4.15	0.43	0.27	38.5714	17.08	21.36	1.06	1.38	56.5574	PTPRG antisense RNA 1	K11447;K00939	-	-	-	gi|119585803|gb|EAW65399.1|/7.38917e-46/hCG2041530, isoform CRA_b [Homo sapiens]
LOC100507002	35	15	8.44	3.69	30.4204	21	20	5.03	4.99	49.8004	uncharacterized LOC100507002	-	-	-	-	-
LOC100507006	5.98	2.47	1.29	0.54	29.5082	4.63	1.02	0.99	0.23	18.8525	uncharacterized LOC100507006	-	-	-	-	-
TMCC1-AS1	85.68	91.42	3.97	4.32	52.111	60.79	91.49	2.8	4.38	61.0028	TMCC1 antisense RNA 1 (head to head)	K00854	-	-	-	gi|119605810|gb|EAW85404.1|/1.03654e-42/hCG1778981 [Homo sapiens]
PITRM1-AS1	7	38	0.28	1.53	84.5304	4	34	0.16	1.39	89.6774	PITRM1 antisense RNA 1	K06972	GO:0005634//nucleus;GO:0005759//mitochondrial matrix	GO:0004222//metalloendopeptidase activity;GO:0008047//enzyme activator activity;GO:0046872//metal ion binding	GO:0006508//proteolysis;GO:0043085//positive regulation of catalytic activity	gi|85567459|gb|AAI11988.1|/1.79226e-26/Metalloprotease 1 [Homo sapiens]
TUNAR	4.02	2	0.2	0.1	33.3333	1	1.99	0.05	0.1	66.6667	TCL1 upstream neural differentiation-associated RNA	-	-	-	-	gi|148686815|gb|EDL18762.1|/1.41138e-38/mCG53020, isoform CRA_a [Mus musculus]
TPBGL	0	4	0.001	0.23	99.5671	3	0	0.17	0.001	0.584795	trophoblast glycoprotein-like	K06236	GO:0016021//integral component of membrane	-	-	gi|306922420|ref|NP_001182457.1|/0/trophoblast glycoprotein-like precursor [Homo sapiens]
LOC100507053	1.51	2.35	0.05	0.08	61.5385	0.96	2.86	0.03	0.1	76.9231	uncharacterized LOC100507053	K13951	-	-	-	gi|209573811|gb|ACI62863.1|/6.04026e-37/envelope glycoprotein [Callithrix jacchus]
CCAT1	477.1	742	27.72	43.97	61.3335	398.92	867.81	23.02	52.14	69.372	colon cancer associated transcript 1 (non-protein coding)	K00939	-	-	-	gi|62087364|dbj|BAD92129.1|/2.78499e-19/hepatoma-derived growth factor-related protein 2 isoform 1 variant [Homo sapiens]
MFI2-AS1	11	8	1.93	1.43	42.5595	4	8	0.7	1.45	67.4419	MFI2 antisense RNA 1	K06569	-	-	-	gi|578807436|ref|XP_006713706.1|/2.17029e-31/PREDICTED: melanotransferrin isoform X2 [Homo sapiens]
TEX26-AS1	4	2	0.31	0.16	34.0426	8	0	0.63	0.001	0.158479	TEX26 antisense RNA 1	-	-	-	-	gi|119628875|gb|EAX08470.1|/4.02545e-29/hCG2019919, isoform CRA_a [Homo sapiens]
DLG1-AS1	1	0	0.1	0.001	0.990099	1	0	0.1	0.001	0.990099	DLG1 antisense RNA 1	-	-	-	-	gi|402862033|ref|XP_003895376.1|/4.16064e-09/PREDICTED: uncharacterized protein LOC101022278 [Papio anubis]
FRY-AS1	39.64	39.93	2.71	2.78	50.6375	38.85	39.44	2.63	2.79	51.476	FRY antisense RNA 1	K11447;K00939	-	-	-	gi|355747488|gb|EHH51985.1|/7.88631e-36/hypothetical protein EGM_12341, partial [Macaca fascicularis]
ASAP1-IT2	5.42	2.48	0.44	0.2	31.25	9.34	5.25	0.75	0.44	36.9748	ASAP1 intronic transcript 2	K09228;K11447;K01539;K00939	-	-	-	gi|16549456|dbj|BAB70813.1|/6.64049e-73/unnamed protein product [Homo sapiens]
PRC1-AS1	94	145	10.1	15.89	61.1389	58	98	6.19	10.89	63.7588	PRC1 antisense RNA 1	-	-	-	-	gi|119622538|gb|EAX02133.1|/5.52107e-42/protein regulator of cytokinesis 1, isoform CRA_a [Homo sapiens]
LINC00707	101	195	5.31	10.45	66.3071	78	314	4.07	17.06	80.7383	long intergenic non-protein coding RNA 707	-	-	-	-	gi|119606794|gb|EAW86388.1|/3.07354e-67/hCG2038246, partial [Homo sapiens]
LOC100507144	1	3	0.15	0.45	75	4	0	0.59	0.001	0.169205	uncharacterized LOC100507144	-	-	-	-	gi|119588562|gb|EAW68156.1|/3.12458e-38/hCG1784882 [Homo sapiens]
LOC100507156	4.35	10.36	0.16	0.39	70.9091	13.12	8.7	0.48	0.33	40.7407	uncharacterized LOC100507156	K11447;K00280	-	-	-	gi|34531772|dbj|BAC86222.1|/6.09043e-29/unnamed protein product [Homo sapiens]
BOLA3-AS1	26.3	13.23	1.54	0.54	25.9615	26.47	27.2	1.05	2.87	73.2143	BOLA3 antisense RNA 1 (head to head)	K11447;K06264;K01539;K00939	-	-	-	gi|332239305|ref|XP_003268846.1|/1.49684e-25/PREDICTED: uncharacterized protein LOC100593687 [Nomascus leucogenys]
LINC01012	16.1	28.07	1.11	2.37	68.1034	51.73	25.96	4.36	2.37	35.2155	long intergenic non-protein coding RNA 1012	K14209;K00939;K09057	-	-	-	gi|355748884|gb|EHH53367.1|/2.18299e-40/hypothetical protein EGM_13996, partial [Macaca fascicularis]
LOC100507175	1.06	3	0.1	0.28	73.6842	3.34	3.07	0.31	0.29	48.3333	uncharacterized LOC100507175	K11447;K01539;K00939;K00591	-	-	-	gi|119617580|gb|EAW97174.1|/6.43402e-69/hCG2038481, partial [Homo sapiens]
SLFNL1-AS1	49.95	47.16	1.68	1.62	49.0909	117.93	56.94	3.94	1.98	33.4459	SLFNL1 antisense RNA 1	K11447	-	GO:0005524//ATP binding	-	gi|119627595|gb|EAX07190.1|/1.64409e-102/hCG2031744, partial [Homo sapiens]
LINC01578	1572	374	157.96	38.41	19.56	1109	486	111.27	50.27	31.1192	long intergenic non-protein coding RNA 1578	K10352;K12866;K13171	-	-	-	gi|635141205|ref|XP_007988684.1|/6.95106e-71/PREDICTED: spidroin-2-like [Chlorocebus sabaeus]
SNHG16	2534.28	417.54	164.95	27.79	14.4184	2143.78	704.41	139.26	47.43	25.4058	small nucleolar RNA host gene 16	K00939;K00797	-	-	-	gi|3002527|gb|AAC08737.1|/1.72074e-28/neuronal thread protein AD7c-NTP [Homo sapiens]
LOC100507250	1	0	0.09	0.001	1.0989	4	1	0.37	0.1	21.2766	uncharacterized LOC100507250	K02937	GO:0005634//nucleus;GO:0022625//cytosolic large ribosomal subunit	GO:0003677//DNA binding;GO:0003729//mRNA binding;GO:0042803//protein homodimerization activity	GO:0006364//rRNA processing;GO:0042273//ribosomal large subunit biogenesis	gi|530668169|gb|EQB78470.1|/5.57494e-09/hypothetical protein CB1_000993056 [Camelus ferus]
STX18-AS1	2	10	0.13	0.67	83.75	2	16	0.13	1.08	89.2562	STX18 antisense RNA 1 (head to head)	-	-	-	-	gi|119602828|gb|EAW82422.1|/1.16465e-13/hCG1813676, isoform CRA_a [Homo sapiens]
LOC100507283	1	1	0.06	0.06	50	4.5	0	0.25	0.001	0.398406	uncharacterized LOC100507283	K01557;K11447;K09131;K08857	-	-	-	gi|530398382|ref|XP_005271732.1|/1.09979e-34/PREDICTED: myb/SANT-like DNA-binding domain-containing protein 2 isoform X3 [Homo sapiens]
ZNF865	423.02	141.35	13.79	4.7	25.4191	219.66	175.22	7.11	5.91	45.3917	zinc finger protein 865	K09228	GO:0005634//nucleus	GO:0003677//DNA binding;GO:0046872//metal ion binding	GO:0006355//regulation of transcription, DNA-templated	gi|426390280|ref|XP_004061534.1|/0/PREDICTED: zinc finger protein 865 isoform 2 [Gorilla gorilla gorilla]
LOC100507291	54	34	14.89	9.64	39.2988	35	66	9.23	19.19	67.5229	uncharacterized LOC100507291	-	-	-	-	gi|410037590|ref|XP_003950254.1|/1.38268e-29/PREDICTED: nicotinamide mononucleotide adenylyltransferase 3 [Pan troglodytes]
TMEM44-AS1	70.01	15	8.06	1.76	17.9226	48	16.33	5.48	1.94	26.1456	TMEM44 antisense RNA 1	K14993;K03914;K08857;K04006	GO:0000139//Golgi membrane;GO:0000932//cytoplasmic mRNA processing body;GO:0005634//nucleus;GO:0005829//cytosol;GO:0005901//caveola;GO:0010494//cytoplasmic stress granule;GO:0030666//endocytic vesicle membrane	GO:0003723//RNA binding;GO:0003785//actin monomer binding;GO:0003958//NADPH-hemoprotein reductase activity;GO:0004517//nitric-oxide synthase activity;GO:0010181//FMN binding;GO:0020037//heme binding;GO:0034617//tetrahydrobiopterin binding;GO:0034618//arginine binding;GO:0046870//cadmium ion binding;GO:0050660//flavin adenine dinucleotide binding;GO:0050661//NADP binding	GO:0001974//blood vessel remodeling;GO:0003100//regulation of systemic arterial blood pressure by endothelin;GO:0006417//regulation of translation;GO:0006527//arginine catabolic process;GO:0006809//nitric oxide biosynthetic process;GO:0007005//mitochondrion organization;GO:0007263//nitric oxide mediated signal transduction;GO:0007281//germ cell development;GO:0007283//spermatogenesis;GO:0007292//…	gi|355560385|gb|EHH17071.1|/3.66704e-08/hypothetical protein EGK_13372, partial [Macaca mulatta]
TARID	1	1	0.05	0.06	54.5455	2	2	0.11	0.11	50	TCF21 antisense RNA inducing promoter demethylation	K15616	-	-	-	gi|119568387|gb|EAW48002.1|/1.25895e-41/hCG2044916 [Homo sapiens]
LINC01604	57	59	23.33	22.77	49.3926	62	59	21.28	23.09	52.0397	uncharacterized LOC100507316	-	-	-	-	gi|119602678|gb|EAW82272.1|/9.02663e-19/hCG2041661, partial [Homo sapiens]
ERVK13-1	83.56	140.93	1.61	2.78	63.3257	119.9	134.85	2.3	2.69	53.9078	endogenous retrovirus group K13, member 1	K04614;K00709;K07987	-	-	-	gi|47605749|sp|Q9NX77.2|ENK14_HUMAN/0/RecName: Full=HERV-K_16p3.3 provirus ancestral Env polyprotein; AltName: Full=Envelope polyprotein; Contains: RecName: Full=Surface protein; Short=SU; Contains: RecName: Full=Transmembrane protein; Short=TM
ZSWIM8-AS1	9	25	1	2.84	73.9583	4	45	0.44	5.18	92.1708	ZSWIM8 antisense RNA 1	-	-	-	-	gi|109706944|gb|AAI17206.1|/2.58343e-156/KIAA0913 protein [Homo sapiens]
LOC100507346	1	2	0.08	0.17	68	0	6	0.001	0.52	99.8081	uncharacterized LOC100507346	K06225	GO:0016020//membrane	-	-	gi|556752356|ref|XP_005971570.1|/3.89354e-101/PREDICTED: protein patched homolog 1 [Pantholops hodgsonii]
VIM-AS1	929	932	80.62	82.49	50.5732	130	1818	11.2	163.16	93.5765	VIM antisense RNA 1	K07606	GO:0005777//peroxisome;GO:0005829//cytosol;GO:0005882//intermediate filament;GO:0005886//plasma membrane;GO:0031252//cell leading edge;GO:0042995//cell projection;GO:0070062//extracellular exosome	GO:0001948//glycoprotein binding;GO:0003725//double-stranded RNA binding;GO:0005200//structural constituent of cytoskeleton;GO:0005212//structural constituent of eye lens;GO:0008022//protein C-terminus binding;GO:0042802//identical protein binding;GO:0097110//scaffold protein binding	GO:0006921//cellular component disassembly involved in execution phase of apoptosis;GO:0010977//negative regulation of neuron projection development;GO:0014002//astrocyte development;GO:0016032//viral process;GO:0030049//muscle filament sliding;GO:0045109//intermediate filament organization;GO:0060020//Bergmann glial cell differentiation;GO:0070307//lens fiber cell development	gi|440909179|gb|ELR59116.1|/7.85748e-97/Vimentin, partial [Bos mutus]
LOC100507373	4	18	0.22	1.03	82.4	8.09	14	0.45	0.81	64.2857	uncharacterized LOC100507373	K04592	GO:0014069//postsynaptic density;GO:0016021//integral component of membrane;GO:0030054//cell junction;GO:0030424//axon;GO:0030426//growth cone;GO:0042734//presynaptic membrane	GO:0004930//G-protein coupled receptor activity;GO:0015643//toxic substance binding;GO:0016524//latrotoxin receptor activity;GO:0030246//carbohydrate binding;GO:0050839//cell adhesion molecule binding	GO:0007157//heterophilic cell-cell adhesion via plasma membrane cell adhesion molecules;GO:0007218//neuropeptide signaling pathway;GO:0035584//calcium-mediated signaling using intracellular calcium source;GO:0090129//positive regulation of synapse maturation	gi|585156627|ref|XP_006730634.1|/9.63351e-23/PREDICTED: latrophilin-1-like [Leptonychotes weddellii]
LOC100507377	2.13	2	0.48	0.46	48.9362	0	1	0.001	0.23	99.5671	uncharacterized LOC100507377	-	-	-	-	gi|635147037|ref|XP_008017323.1|/7.67415e-22/PREDICTED: homeobox protein VENTX isoform X1 [Chlorocebus sabaeus]
INTS6-AS1	6	0	1.24	0.001	0.0805802	1	1	0.21	0.21	50	INTS6 antisense RNA 1	-	-	-	-	-
HCG8	0	2	0.001	0.18	99.4475	3	4	0.26	0.37	58.7302	HLA complex group 8	-	-	-	-	gi|545686822|ref|NP_001270831.1|/2.05971e-09/uncharacterized protein LOC101925229 precursor [Macaca fascicularis]
LRP4-AS1	10.65	6.1	1.13	0.66	36.8715	9.28	4.25	0.98	0.47	32.4138	LRP4 antisense RNA 1	K03068	-	-	-	gi|635013742|ref|XP_007998107.1|/6.59042e-35/PREDICTED: low-density lipoprotein receptor-related protein 4 [Chlorocebus sabaeus]
TMLHE-AS1	1.5	2.5	0.14	0.25	64.1026	0.5	0	0.05	0.001	1.96078	TMLHE antisense RNA 1	-	-	-	-	-
C1QTNF1-AS1	7	2	1.26	0.37	22.6994	12	2	2.15	0.37	14.6825	C1QTNF1 antisense RNA 1	-	-	-	-	gi|410052279|ref|XP_003953261.1|/7.1822e-46/PREDICTED: uncharacterized protein LOC100610541 [Pan troglodytes]
LOC100507412	373.03	183.05	20.55	10.29	33.3658	304.35	249.67	16.65	14.23	46.0816	uncharacterized LOC100507412	K00658;K00939	-	-	-	gi|355756662|gb|EHH60270.1|/1.91223e-18/hypothetical protein EGM_11598, partial [Macaca fascicularis]
MMP25-AS1	32	73	2.22	5.16	69.9187	21.11	61	1.45	4.37	75.0859	MMP25 antisense RNA 1	K08003	GO:0005578//proteinaceous extracellular matrix;GO:0016020//membrane	GO:0004222//metalloendopeptidase activity;GO:0046872//metal ion binding	GO:0006508//proteolysis;GO:0006954//inflammatory response	gi|296219419|ref|XP_002755837.1|/9.82937e-23/PREDICTED: matrix metalloproteinase-25 [Callithrix jacchus]
LINC01605	4	1	1.08	0.1	8.47458	3	1	0.29	0.34	53.9683	uncharacterized LOC100507420	-	-	-	-	gi|397521587|ref|XP_003830874.1|/7.31512e-19/PREDICTED: uncharacterized protein LOC100974303 [Pan paniscus]
TMEM178B	11	60.73	0.17	0.94	84.6847	12.04	157.82	0.18	2.49	93.2584	transmembrane protein 178B	-	GO:0016021//integral component of membrane	-	-	gi|305632807|ref|NP_001182207.1|/6.70908e-176/transmembrane protein 178B precursor [Homo sapiens]
MKNK1-AS1	0	2	0.001	0.14	99.2908	2.84	7	0.19	0.48	71.6418	MKNK1 antisense RNA 1	K08135;K00719;K00939;K08857;K00591	-	-	-	gi|119573693|gb|EAW53308.1|/2.02254e-10/S100 calcium binding protein A3, isoform CRA_b [Homo sapiens]
LOC100507424	350	233	66.31	45.02	40.4383	163	296	30.67	58	65.4111	uncharacterized LOC100507424	K09406	GO:0005654//nucleoplasm;GO:0005667//transcription factor complex	GO:0003690//double-stranded DNA binding;GO:0003705//RNA polymerase II distal enhancer sequence-specific DNA binding transcription factor activity;GO:0008134//transcription factor binding;GO:0008301//DNA binding, bending;GO:0019901//protein kinase binding;GO:0043565//sequence-specific DNA binding;GO:0044212//transcription regulatory region DNA binding	GO:0000086//G2/M transition of mitotic cell cycle;GO:0000122//negative regulation of transcription from RNA polymerase II promoter;GO:0001558//regulation of cell growth;GO:0001570//vasculogenesis;GO:0001889//liver development;GO:0006978//DNA damage response, signal transduction by p53 class mediator resulting in transcription of p21 class mediator;GO:0007389//pattern specification process;GO:0008…	gi|42544167|ref|NP_973731.1|/3.8646e-16/forkhead box protein M1 isoform 1 [Homo sapiens]
LINC00458	26.78	16.97	4.34	2.81	39.3007	30.97	24.67	4.98	4.13	45.3348	long intergenic non-protein coding RNA 458	-	-	-	-	gi|119578120|gb|EAW57716.1|/1.97626e-39/hCG2038825, isoform CRA_b [Homo sapiens]
LOC100507431	10.07	15.32	1.13	1.75	60.7639	12.35	12.33	1.37	1.43	51.0714	uncharacterized LOC100507431	K11447;K06264;K00939	-	-	-	gi|119588196|gb|EAW67792.1|/7.39518e-97/hCG2032978, isoform CRA_a [Homo sapiens]
MICA	185.34	131.27	19.05	14.11	42.5513	228.92	196.17	25.41	20.73	44.9285	MHC class I polypeptide-related sequence A	K07985	GO:0005615//extracellular space;GO:0005737//cytoplasm;GO:0005887//integral component of plasma membrane;GO:0009986//cell surface	GO:0003823//antigen binding;GO:0030881//beta-2-microglobulin binding;GO:0046703//natural killer cell lectin-like receptor binding	GO:0001913//T cell mediated cytotoxicity;GO:0002418//immune response to tumor cell;GO:0006974//cellular response to DNA damage stimulus;GO:0009408//response to heat;GO:0016032//viral process;GO:0019835//cytolysis;GO:0019882//antigen processing and presentation;GO:0042267//natural killer cell mediated cytotoxicity;GO:0042742//defense response to bacterium;GO:0046629//gamma-delta T cell activation;…	gi|4557751|ref|NP_000238.1|/0/MHC class I polypeptide-related sequence A isoform 1 (MICA*001) precursor [Homo sapiens]
LOC100507437	15.83	21.1	1.71	2.23	56.599	19.99	39.88	2.25	4.58	67.0571	uncharacterized LOC100507437	K11660;K02184	-	-	-	gi|635129910|ref|XP_007986320.1|/6.82587e-51/PREDICTED: metastasis-associated protein MTA1 [Chlorocebus sabaeus]
ZNF213-AS1	22	33	3.22	4.93	60.4908	10	48.47	1.45	7.34	83.504	ZNF213 antisense RNA 1 (head to head)	-	-	-	-	gi|119605801|gb|EAW85395.1|/5.24255e-09/hCG1658588, partial [Homo sapiens]
NRSN2-AS1	77.94	15.21	9.2	1.83	16.5911	48.25	24.1	5.66	2.94	34.186	NRSN2 antisense RNA 1	K11447;K06264;K01539;K08857;K00939	-	-	-	gi|635127927|ref|XP_007985368.1|/4.00534e-28/PREDICTED: uncharacterized protein LOC103229289 [Chlorocebus sabaeus]
LOC100507462	4.76	0	0.29	0.001	0.343643	9.74	6.38	0.58	0.4	40.8163	uncharacterized LOC100507462	K09228;K01539;K00591	-	-	-	gi|337298891|ref|NP_001229669.1|/2.03521e-59/uncharacterized protein LOC100507462 [Homo sapiens]
PSMB8-AS1	59	52	7.2	6.44	47.2141	24	47	2.89	5.93	67.2336	PSMB8 antisense RNA 1 (head to head)	K05653	GO:0005743//mitochondrial inner membrane;GO:0005829//cytosol;GO:0005886//plasma membrane;GO:0042825//TAP complex	GO:0005524//ATP binding;GO:0015421//oligopeptide-transporting ATPase activity;GO:0023029//MHC class Ib protein binding;GO:0042288//MHC class I protein binding;GO:0042605//peptide antigen binding;GO:0042803//protein homodimerization activity;GO:0043531//ADP binding;GO:0046978//TAP1 binding;GO:0046979//TAP2 binding;GO:0046980//tapasin binding	GO:0001916//positive regulation of T cell mediated cytotoxicity;GO:0002479//antigen processing and presentation of exogenous peptide antigen via MHC class I, TAP-dependent;GO:0006952//defense response;GO:0019060//intracellular transport of viral protein in host cell;GO:0019885//antigen processing and presentation of endogenous peptide antigen via MHC class I;GO:0035672//oligopeptide transmembrane…	gi|444737845|emb|CCQ42989.1|/8.49105e-64/alternative protein TAP1 [Homo sapiens]
IDH1-AS1	17	13	5.99	4.67	43.8086	11	9	3.85	3.28	46.0028	IDH1 antisense RNA 1	-	-	-	-	gi|119590849|gb|EAW70443.1|/2.21539e-42/hCG2041991, partial [Homo sapiens]
LOC100507487	17	13	1.33	1.04	43.8819	6	18	0.47	1.46	75.6477	uncharacterized LOC100507487	-	-	-	-	gi|119625582|gb|EAX05177.1|/1.70766e-31/hCG2026464 [Homo sapiens]
SDCBP2-AS1	11	10	0.72	0.74	50.6849	16	11	1.15	0.82	41.6244	SDCBP2 antisense RNA 1	-	-	-	-	gi|90078510|dbj|BAE88935.1|/6.70079e-09/unnamed protein product [Macaca fascicularis]
LINC01569	85.7	35.62	6.68	2.83	29.7581	62.59	34.99	4.84	2.82	36.8146	long intergenic non-protein coding RNA 1569	K11447;K00939	-	-	-	gi|119605730|gb|EAW85324.1|/1.66222e-34/hCG1816598 [Homo sapiens]
LOC100507506	1	1	0.07	0.07	50	0	2	0.001	0.15	99.3377	uncharacterized LOC100507506	-	-	-	-	gi|119575569|gb|EAW55165.1|/2.03007e-41/hCG2045053 [Homo sapiens]
ARHGEF26-AS1	40.91	43.37	2.56	2.77	51.97	34.33	46.3	2.13	3	58.4795	ARHGEF26 antisense RNA 1	K04257	-	-	-	gi|106322|pir||B34087/1.74594e-60/hypothetical protein (L1H 3' region) - human
MCPH1-AS1	8.54	7.17	0.33	0.29	46.7742	3.21	9.14	0.12	0.37	75.5102	uncharacterized LOC100507530	K09228;K12734;K11447	GO:0005654//nucleoplasm;GO:0005737//cytoplasm;GO:0005815//microtubule organizing center	GO:0042802//identical protein binding	GO:0000132//establishment of mitotic spindle orientation;GO:0010468//regulation of gene expression;GO:0021987//cerebral cortex development;GO:0043549//regulation of kinase activity;GO:0046605//regulation of centrosome cycle;GO:0060623//regulation of chromosome condensation;GO:0071539//protein localization to centrosome;GO:0097150//neuronal stem cell maintenance	gi|119600881|gb|EAW80475.1|/3.02903e-89/hCG2002332 [Homo sapiens]
LINC01504	0	1.01	0.001	0.08	98.7654	2.02	0	0.16	0.001	0.621118	long intergenic non-protein coding RNA 1504	K03914;K01875;K00939;K07994;K00591	-	-	-	gi|119582936|gb|EAW62532.1|/9.23302e-29/hCG2038076, partial [Homo sapiens]
LOC100507547	63	27	17.18	7.15	29.3876	60	58	16.31	15.41	48.5813	uncharacterized LOC100507547	-	-	-	-	gi|625248446|ref|XP_007615511.1|/4.82172e-10/PREDICTED: uncharacterized protein LOC103160419 [Cricetulus griseus]
LOC100507557	19.97	18	0.87	0.8	47.9042	20	37	0.91	1.51	62.3967	uncharacterized LOC100507557	-	-	-	-	gi|119568225|gb|EAW47840.1|/1.56952e-29/hCG2044940 [Homo sapiens]
LOC100507564	15	15	2.1	2.14	50.4717	16	13	2.22	1.88	45.8537	uncharacterized LOC100507564	-	-	-	-	gi|119627151|gb|EAX06746.1|/2.42589e-28/hCG1654062 [Homo sapiens]
RAB11B-AS1	36	39	5.78	6.39	52.5062	31	28	4.94	4.65	48.488	RAB11B antisense RNA 1	K09228;K07905	-	-	-	gi|119589335|gb|EAW68929.1|/1.36651e-29/hCG2003939 [Homo sapiens]
LOC100507577	34	61	2.15	3.94	64.6962	5	84	0.31	5.5	94.6644	uncharacterized LOC100507577	K04506	GO:0005634//nucleus;GO:0005769//early endosome;GO:0005829//cytosol;GO:0005886//plasma membrane;GO:0030877//beta-catenin destruction complex	GO:0004842//ubiquitin-protein transferase activity;GO:0008022//protein C-terminus binding;GO:0008270//zinc ion binding	GO:0007049//cell cycle;GO:0007283//spermatogenesis;GO:0007411//axon guidance;GO:0031648//protein destabilization;GO:0042787//protein ubiquitination involved in ubiquitin-dependent protein catabolic process;GO:0043065//positive regulation of apoptotic process;GO:0043161//proteasome-mediated ubiquitin-dependent protein catabolic process;GO:0051402//neuron apoptotic process;GO:2001244//positive regu…	gi|585197591|ref|XP_006749842.1|/1.11532e-176/PREDICTED: E3 ubiquitin-protein ligase SIAH1-like [Leptonychotes weddellii]
BHLHE40-AS1	12.76	14.91	0.94	1.08	53.4653	23.08	21.25	1.69	1.54	47.678	BHLHE40 antisense RNA 1	K11447;K00939	-	-	-	gi|355784693|gb|EHH65544.1|/2.19507e-43/hypothetical protein EGM_02322, partial [Macaca fascicularis]
LINC01016	3	1.97	0.15	0.1	40	3	0	0.15	0.001	0.662252	long intergenic non-protein coding RNA 1016	-	-	-	-	gi|119602720|gb|EAW82314.1|/1.14123e-16/hCG1990782, partial [Homo sapiens]
TGFBR3L	209	407	27.46	54.54	66.5122	237	253	30.92	34.38	52.6493	transforming growth factor, beta receptor III-like	K15209;K04431;K05843	GO:0016021//integral component of membrane	-	-	gi|305410860|ref|NP_001182188.1|/0/transforming growth factor-beta receptor type 3-like protein [Homo sapiens]
TRIM52-AS1	76.34	26.71	14.9	5.62	27.3879	99.52	33.61	19.39	6.55	25.2506	TRIM52 antisense RNA 1 (head to head)	K14693;K01875;K08857;K00939;K00591;K11447;K01191;K07994	GO:0005887//integral component of plasma membrane;GO:0031965//nuclear membrane	GO:0004937//alpha1-adrenergic receptor activity;GO:0046982//protein heterodimerization activity	GO:0002027//regulation of heart rate;GO:0003321;GO:0006915//apoptotic process;GO:0006939//smooth muscle contraction;GO:0007202//activation of phospholipase C activity;GO:0007568//aging;GO:0008285//negative regulation of cell proliferation;GO:0009725//response to hormone;GO:0032229//negative regulation of synaptic transmission, GABAergic;GO:0035024//negative regulation of Rho protein signal transd…	gi|402879856|ref|XP_003903542.1|/2.3569e-11/PREDICTED: LOW QUALITY PROTEIN: ATP-dependent zinc metalloprotease YME1L1 [Papio anubis]
LINC00837	0	2	0.001	0.09	98.9011	0	2	0.001	0.09	98.9011	long intergenic non-protein coding RNA 837	-	-	-	-	gi|119606435|gb|EAW86029.1|/1.69646e-20/hCG2017329, partial [Homo sapiens]
NPIPB9	16.16	14	1.89	1.57	45.3757	14.01	9.85	1.53	1.12	42.2642	nuclear pore complex interacting protein family, member B9	K01896	-	-	-	gi|564730569|ref|NP_001274180.1|/0/nuclear pore complex-interacting protein family member B9 isoform 2 [Homo sapiens]
TNKS2-AS1	4	0	1.88	0.001	0.0531632	3	0	0.93	0.001	0.107411	TNKS2 antisense RNA 1 (head to head)	-	-	-	-	-
LOC100507634	11	5	0.88	0.41	31.7829	8	6	0.63	0.49	43.75	uncharacterized LOC100507634	-	-	-	-	gi|119627061|gb|EAX06656.1|/3.94615e-65/hCG2038638, partial [Homo sapiens]
LOC100507639	6.59	0	1.07	0.001	0.0933707	7.43	6.59	1.2	1.1	47.8261	uncharacterized LOC100507639	K07838	-	-	-	gi|119584862|gb|EAW64458.1|/9.32554e-31/hCG2038441, partial [Homo sapiens]
RNF212B	6	6	0.4	0.41	50.6173	5	6	0.33	0.41	55.4054	ring finger protein 212B	-	-	GO:0008270//zinc ion binding	-	gi|536291168|ref|NP_001269251.1|/5.39637e-173/RING finger protein C14orf164 [Homo sapiens]
MUC22	2.79	2.29	0.07	0.06	46.1538	2	0	0.05	0.001	1.96078	mucin 22	K10955	GO:0005886//plasma membrane;GO:0016021//integral component of membrane	-	GO:0010812//negative regulation of cell-substrate adhesion;GO:0022408//negative regulation of cell-cell adhesion	gi|530381320|ref|XP_005248836.1|/0/PREDICTED: mucin-22 isoform X1 [Homo sapiens]
GMDS-AS1	21	5	2.14	0.52	19.5489	8	9	0.81	0.95	53.9773	GMDS antisense RNA 1 (head to head)	-	-	-	-	-
CPB2-AS1	3.79	3.79	0.19	0.19	50	22.69	5.71	1.14	0.3	20.8333	CPB2 antisense RNA 1	K14693;K11447;K00939;K00591	-	-	-	gi|355564236|gb|EHH20736.1|/5.72334e-33/hypothetical protein EGK_03652, partial [Macaca mulatta]
SMC4	310	472	9.32	14.51	60.8896	821	687	24.81	21.22	46.1004	structural maintenance of chromosomes 4	K06675	GO:0000796//condensin complex;GO:0005654//nucleoplasm;GO:0005829//cytosol	GO:0005524//ATP binding;GO:0046982//protein heterodimerization activity	GO:0006281//DNA repair;GO:0006310//DNA recombination;GO:0007076//mitotic chromosome condensation;GO:0010032//meiotic chromosome condensation;GO:0045132//meiotic chromosome segregation;GO:0051383//kinetochore organization	gi|570700827|ref|NP_001275682.1|/0/structural maintenance of chromosomes protein 4 isoform 2 [Homo sapiens]
GJC1	98.54	132.1	2.08	2.84	57.7236	134.77	228.7	2.82	4.98	63.8462	gap junction protein, gamma 1, 45kDa	K07616	GO:0005789//endoplasmic reticulum membrane;GO:0005887//integral component of plasma membrane;GO:0005922//connexon complex;GO:0009986//cell surface;GO:0014704//intercalated disc	GO:0005216//ion channel activity;GO:0005243//gap junction channel activity;GO:0005515//protein binding	GO:0001570//vasculogenesis;GO:0007268//synaptic transmission;GO:0007601//visual perception;GO:0009749//response to glucose;GO:0016264//gap junction assembly;GO:0034220//ion transmembrane transport;GO:0048468//cell development;GO:0048738//cardiac muscle tissue development;GO:0061024//membrane organization;GO:0086014//atrial cardiac muscle cell action potential	gi|69122473|ref|NP_005488.2|/0/gap junction gamma-1 protein [Homo sapiens]
MIR1273E	1.97	0	4.79	0.001	0.0208725	0	1	0.001	2.52	99.9603	microRNA 1273e	K09228;K12734;K14209;K00591	-	-	-	gi|119583869|gb|EAW63465.1|/2.90958e-09/hCG1814631 [Homo sapiens]
ARPC4-TTLL3	25.58	44.06	1.04	1.82	63.6364	22.29	15.46	0.9	0.65	41.9355	ARPC4-TTLL3 readthrough	K05755	-	-	-	gi|311771694|ref|NP_001185722.1|/0/ARPC4-TTLL3 fusion protein [Homo sapiens]
MSANTD3-TMEFF1	23.01	14	1.54	0.95	38.1526	28.31	21.73	1.88	1.5	44.3787	MSANTD3-TMEFF1 readthrough	K06254	-	-	-	gi|311771742|ref|NP_001185741.1|/0/MSANTD3-TMEFF1 fusion protein [Homo sapiens]
RBM14-RBM4	66.35	173.1	6.74	17.93	72.6794	51.85	115.35	5.67	14.28	71.5789	RBM14-RBM4 readthrough	K13187;K13189	GO:0005667//transcription factor complex;GO:0005730//nucleolus;GO:0010494//cytoplasmic stress granule;GO:0016592//mediator complex;GO:0016607//nuclear speck;GO:0030529//ribonucleoprotein complex	GO:0000166//nucleotide binding;GO:0001104//RNA polymerase II transcription cofactor activity;GO:0003730//mRNA 3'-UTR binding;GO:0008270//zinc ion binding;GO:0030374//ligand-dependent nuclear receptor transcription coactivator activity;GO:0030674//protein binding, bridging;GO:0035198//miRNA binding;GO:0044822//poly(A) RNA binding;GO:0097158//pre-mRNA intronic pyrimidine-rich binding	GO:0000381//regulation of alternative mRNA splicing, via spliceosome;GO:0002192//IRES-dependent translational initiation;GO:0006260//DNA replication;GO:0006281//DNA repair;GO:0006310//DNA recombination;GO:0009725//response to hormone;GO:0016575//histone deacetylation;GO:0030520//intracellular estrogen receptor signaling pathway;GO:0032055//negative regulation of translation in response to stress;…	gi|311771547|ref|NP_001185775.1|/1.46349e-61/RBM14-RBM4 protein isoform 2 [Homo sapiens]
APITD1-CORT	14.98	11.21	1.64	1.26	43.4483	0	14.19	0.001	1.61	99.9379	APITD1-CORT readthrough	K10392;K05238;K11511	GO:0000777//condensed chromosome kinetochore;GO:0005576//extracellular region;GO:0005615//extracellular space;GO:0005829//cytosol;GO:0043240//Fanconi anaemia nuclear complex;GO:0071821//FANCM-MHF complex	GO:0001664//G-protein coupled receptor binding;GO:0003682//chromatin binding;GO:0003690//double-stranded DNA binding;GO:0005179//hormone activity;GO:0005184//neuropeptide hormone activity;GO:0046982//protein heterodimerization activity	GO:0000712//resolution of meiotic recombination intermediates;GO:0006281//DNA repair;GO:0007067//mitotic nuclear division;GO:0007193//adenylate cyclase-inhibiting G-protein coupled receptor signaling pathway;GO:0007268//synaptic transmission;GO:0031297//replication fork processing;GO:0031398//positive regulation of protein ubiquitination	gi|403272185|ref|XP_003927957.1|/3.09139e-91/PREDICTED: centromere protein S isoform 2 [Saimiri boliviensis boliviensis]
ATP5J2-PTCD1	973.59	1274.09	28.36	37.86	57.1731	1677.32	755.51	48.53	22.76	31.9259	ATP5J2-PTCD1 readthrough	K12873	GO:0005759//mitochondrial matrix	GO:0000049//tRNA binding;GO:0044822//poly(A) RNA binding	GO:0042780//tRNA 3'-end processing	gi|311893396|ref|NP_001185808.1|/0/ATP5J2-PTCD1 fusion protein [Homo sapiens]
ABHD14A-ACY1	3.27	17.2	0.28	1.53	84.5304	14.35	49.49	1.24	4.45	78.2074	ABHD14A-ACY1 readthrough (NMD candidate)	K14677	GO:0005829//cytosol;GO:0070062//extracellular exosome	GO:0004046//aminoacylase activity;GO:0008237//metallopeptidase activity;GO:0046872//metal ion binding	GO:0006508//proteolysis;GO:0006520//cellular amino acid metabolic process	gi|441610164|ref|XP_004087931.1|/0/PREDICTED: alpha/beta hydrolase domain-containing protein 14A [Nomascus leucogenys]
TMEM110-MUSTN1	4.48	0	0.5	0.001	0.199601	3.34	0.49	0.37	0.06	13.9535	TMEM110-MUSTN1 readthrough	-	-	-	-	gi|297285596|ref|XP_001085822.2|/0/PREDICTED: transmembrane protein 110-like isoform 1 [Macaca mulatta]
C15orf38-AP3S2	195.5	565.75	5.04	14.87	74.6861	0	535.74	0.001	14.28	99.993	C15orf38-AP3S2 readthrough	K12399	-	-	-	gi|312261267|ref|NP_001185987.1|/0/C15orf38-AP3S2 fusion protein [Homo sapiens]
NT5C1B-RDH14	1.78	0	0.1	0.001	0.990099	2.01	0	0.11	0.001	0.900901	NT5C1B-RDH14 readthrough	K01081	GO:0005634//nucleus;GO:0005739//mitochondrion;GO:0005765//lysosomal membrane;GO:0005783//endoplasmic reticulum;GO:0005829//cytosol	GO:0000166//nucleotide binding;GO:0000287//magnesium ion binding;GO:0008253//5'-nucleotidase activity;GO:0016491//oxidoreductase activity	GO:0006144//purine nucleobase metabolic process;GO:0006195//purine nucleotide catabolic process;GO:0055114//oxidation-reduction process	gi|312283684|ref|NP_001186033.1|/0/NT5C1B-RDH14 protein isoform 2 [Homo sapiens]
CAHM	0	2	0.001	0.38	99.7375	1	0	0.18	0.001	0.552486	colon adenocarcinoma hypermethylated (non-protein coding)	K13092	-	-	-	gi|296199583|ref|XP_002747225.1|/2.50521e-50/PREDICTED: uncharacterized protein LOC100391320 [Callithrix jacchus]
SLX1B-SULT1A4	25.62	12.03	1.89	0.9	32.2581	34.08	22.28	2.49	1.7	40.5728	SLX1B-SULT1A4 readthrough (NMD candidate)	K01014	GO:0005829//cytosol;GO:0016021//integral component of membrane	GO:0004062//aryl sulfotransferase activity;GO:0047894//flavonol 3-sulfotransferase activity;GO:0050294//steroid sulfotransferase activity	GO:0006584//catecholamine metabolic process;GO:0006805//xenobiotic metabolic process;GO:0006987//activation of signaling protein activity involved in unfolded protein response;GO:0008210//estrogen metabolic process;GO:0009308//amine metabolic process;GO:0009812//flavonoid metabolic process;GO:0050427//3'-phosphoadenosine 5'-phosphosulfate metabolic process;GO:0051923//sulfation	gi|29550921|ref|NP_808220.1|/2.16653e-173/sulfotransferase 1A3/1A4 [Homo sapiens]
PHOSPHO2-KLHL23	35.49	86.88	1.36	3.41	71.4885	60.57	49.7	2.31	1.98	46.1538	PHOSPHO2-KLHL23 readthrough	K10460	-	-	-	gi|40255071|ref|NP_653312.2|/0/kelch-like protein 23 [Homo sapiens]
SEPT5-GP1BB	76.09	130.91	3.84	6.82	63.9775	0	18.37	0.001	0.97	99.897	SEPT5-GP1BB readthrough	K04557	GO:0001725//stress fiber;GO:0005886//plasma membrane;GO:0008021//synaptic vesicle;GO:0031105//septin complex;GO:0032154//cleavage furrow;GO:0043195//terminal bouton	GO:0003924//GTPase activity;GO:0005198//structural molecule activity;GO:0005515//protein binding;GO:0005525//GTP binding;GO:0019003//GDP binding;GO:0019905//syntaxin binding;GO:0035091//phosphatidylinositol binding;GO:0042803//protein homodimerization activity	GO:0000910//cytokinesis;GO:0006184;GO:0007049//cell cycle;GO:0016080//synaptic vesicle targeting;GO:0017157//regulation of exocytosis;GO:0045921//positive regulation of exocytosis;GO:0051301//cell division	gi|62087916|dbj|BAD92405.1|/0/H5 variant [Homo sapiens]
FPGT-TNNI3K	0	1.77	0.001	0.1	99.0099	0	4.46	0.001	0.22	99.5475	FPGT-TNNI3K readthrough	K00976	GO:0005634//nucleus;GO:0005737//cytoplasm	GO:0004674//protein serine/threonine kinase activity;GO:0005524//ATP binding;GO:0008022//protein C-terminus binding;GO:0016772//transferase activity, transferring phosphorus-containing groups;GO:0031013//troponin I binding;GO:0046872//metal ion binding	GO:0006468//protein phosphorylation;GO:0008152//metabolic process	gi|510785758|ref|NP_001186256.2|/0/FPGT-TNNI3K fusion protein isoform b [Homo sapiens]
BLOC1S5-TXNDC5	8.07	127.71	0.39	6.3	94.1704	0	18.08	0.001	0.9	99.889	BLOC1S5-TXNDC5 readthrough (NMD candidate)	K13984	GO:0005788//endoplasmic reticulum lumen;GO:0043202//lysosomal lumen;GO:0070062//extracellular exosome	GO:0003756//protein disulfide isomerase activity;GO:0005515//protein binding;GO:0015035//protein disulfide oxidoreductase activity	GO:0006457//protein folding;GO:0006662//glycerol ether metabolic process;GO:0006892//post-Golgi vesicle-mediated transport;GO:0034976//response to endoplasmic reticulum stress;GO:0043066//negative regulation of apoptotic process;GO:0043277//apoptotic cell clearance;GO:0045454//cell redox homeostasis;GO:0061024//membrane organization	gi|119575627|gb|EAW55223.1|/0/hCG2043289 [Homo sapiens]
RPL17-C18orf32	55.05	33.07	4.63	2.84	38.0187	154.78	0	12.93	0.001	0.00773335	RPL17-C18orf32 readthrough	K02880	GO:0005634//nucleus;GO:0022625//cytosolic large ribosomal subunit	GO:0003735//structural constituent of ribosome;GO:0044822//poly(A) RNA binding	GO:0000184//nuclear-transcribed mRNA catabolic process, nonsense-mediated decay;GO:0006413//translational initiation;GO:0006414//translational elongation;GO:0006415//translational termination;GO:0006614//SRP-dependent cotranslational protein targeting to membrane;GO:0019083//viral transcription	gi|119583342|gb|EAW62938.1|/9.24512e-130/hCG24487, isoform CRA_a [Homo sapiens]
GJA9-MYCBP	4.31	0	0.16	0.001	0.621118	11.69	0	0.43	0.001	0.232019	GJA9-MYCBP readthrough	K07618;K00934	GO:0005634//nucleus;GO:0005739//mitochondrion;GO:0005813//centrosome;GO:0005922//connexon complex;GO:0016021//integral component of membrane	GO:0003713//transcription coactivator activity;GO:0005243//gap junction channel activity;GO:0005515//protein binding	GO:0001508//action potential;GO:0006355//regulation of transcription, DNA-templated;GO:0007268//synaptic transmission;GO:0007283//spermatogenesis;GO:0007601//visual perception;GO:0055085//transmembrane transport	gi|57242777|ref|NP_036465.2|/1.75402e-47/C-Myc-binding protein [Homo sapiens]
MROH7-TTC4	14.43	25.98	0.36	0.66	64.7059	20.19	20.92	0.5	0.54	51.9231	MROH7-TTC4 readthrough (NMD candidate)	K06236	-	-	-	gi|51491246|emb|CAH18687.1|/0/hypothetical protein [Homo sapiens]
PMF1-BGLAP	9.91	48.89	1.65	8.29	83.4004	9.5	5.93	1.57	1.28	44.9123	PMF1-BGLAP readthrough	K11546	GO:0000444//MIS12/MIND type complex;GO:0005615//extracellular space;GO:0005634//nucleus;GO:0005667//transcription factor complex;GO:0005791//rough endoplasmic reticulum;GO:0005794//Golgi apparatus;GO:0005829//cytosol;GO:0030425//dendrite;GO:0031988//membrane-bounded vesicle;GO:0043204//perikaryon	GO:0003713//transcription coactivator activity;GO:0005509//calcium ion binding;GO:0008147//structural constituent of bone;GO:0043522//leucine zipper domain binding;GO:0046848//hydroxyapatite binding	GO:0002076//osteoblast development;GO:0006355//regulation of transcription, DNA-templated;GO:0006366//transcription from RNA polymerase II promoter;GO:0007059//chromosome segregation;GO:0007067//mitotic nuclear division;GO:0007155//cell adhesion;GO:0007569//cell aging;GO:0009612//response to mechanical stimulus;GO:0009629//response to gravity;GO:0010043//response to zinc ion;GO:0014823//response …	gi|313851074|ref|NP_001186593.1|/2.83397e-73/PMF1-BGLAP protein isoform 4 [Homo sapiens]
LHX4-AS1	4	14	0.24	0.87	78.3784	6	18	0.36	1.13	75.8389	LHX4 antisense RNA 1	K09374	GO:0005634//nucleus	GO:0003700//sequence-specific DNA binding transcription factor activity;GO:0008270//zinc ion binding;GO:0043565//sequence-specific DNA binding	GO:0001890//placenta development;GO:0006355//regulation of transcription, DNA-templated;GO:0008045//motor neuron axon guidance;GO:0009887//organ morphogenesis;GO:0021526//medial motor column neuron differentiation;GO:0043066//negative regulation of apoptotic process	gi|402857945|ref|XP_003893496.1|/1.26711e-58/PREDICTED: uncharacterized protein LOC101024155 [Papio anubis]
TMEM56-RWDD3	0	2.21	0.001	0.24	99.5851	0	3.17	0.001	0.35	99.7151	TMEM56-RWDD3 readthrough	K12360	GO:0005634//nucleus;GO:0005737//cytoplasm;GO:0016021//integral component of membrane	GO:0005515//protein binding	-	gi|403283883|ref|XP_003933327.1|/0/PREDICTED: RWD domain-containing protein 3 [Saimiri boliviensis boliviensis]
C10orf32-ASMT	0	10.29	0.001	0.62	99.839	0	21.25	0.001	1.31	99.9237	C10orf32-ASMT readthrough (NMD candidate)	K07755	GO:0005739//mitochondrion;GO:0005829//cytosol	GO:0030791//arsenite methyltransferase activity;GO:0030792//methylarsonite methyltransferase activity	GO:0009404//toxin metabolic process;GO:0018872//arsonoacetate metabolic process	gi|119570054|gb|EAW49669.1|/0/hCG2024404, isoform CRA_e [Homo sapiens]
BLOC1S1-RDH5	72.2	43.47	9.83	6.04	38.0592	40.43	28.56	5.47	4.02	42.3604	BLOC1S1-RDH5 readthrough	K00061	GO:0005788//endoplasmic reticulum lumen;GO:0005789//endoplasmic reticulum membrane;GO:0044297//cell body	GO:0004745//retinol dehydrogenase activity	GO:0007601//visual perception;GO:0007603//phototransduction, visible light;GO:0042572//retinol metabolic process;GO:0055114//oxidation-reduction process	gi|20271410|gb|AAH28298.1|/1.92995e-121/Retinol dehydrogenase 5 (11-cis/9-cis) [Homo sapiens]
POC1B-GALNT4	1.08	13.99	0.04	0.49	92.4528	23.66	19.38	0.8	0.68	45.9459	POC1B-GALNT4 readthrough	K00710	GO:0000139//Golgi membrane;GO:0016021//integral component of membrane;GO:0048471//perinuclear region of cytoplasm;GO:0070062//extracellular exosome	GO:0004653//polypeptide N-acetylgalactosaminyltransferase activity;GO:0046872//metal ion binding	GO:0016266//O-glycan processing;GO:0043687//post-translational protein modification	gi|315221121|ref|NP_001186710.1|/0/POC1B-GALNT4 protein isoform 1 [Homo sapiens]
ARMCX5-GPRASP2	4.27	10.39	0.18	0.43	70.4918	3	16.14	0.12	0.69	85.1852	ARMCX5-GPRASP2 readthrough	K04574	GO:0005737//cytoplasm	GO:0001540//beta-amyloid binding	-	gi|19923967|ref|NP_612446.1|/0/G-protein coupled receptor-associated sorting protein 2 [Homo sapiens]
NEDD8-MDP1	11.89	8.69	2.59	1.93	42.6991	6.49	10.98	1.4	2.47	63.8243	NEDD8-MDP1 readthrough	K12158	GO:0005743//mitochondrial inner membrane;GO:0005760//gamma DNA polymerase complex;GO:0042645//mitochondrial nucleoid	GO:0002020//protease binding;GO:0003677//DNA binding;GO:0003682//chromatin binding;GO:0003887//DNA-directed DNA polymerase activity;GO:0004527//exonuclease activity;GO:0004725//protein tyrosine phosphatase activity;GO:0046872//metal ion binding	GO:0006264//mitochondrial DNA replication;GO:0006287//base-excision repair, gap-filling;GO:0007568//aging;GO:0008219//cell death	gi|315259111|ref|NP_001186752.1|/5.06365e-104/NEDD8-MDP1 protein [Homo sapiens]
BCL2L2-PABPN1	284.37	537.68	21.77	41.98	65.851	762.84	366.2	57.99	28.99	33.3295	BCL2L2-PABPN1 readthrough	K14396	-	-	-	gi|488569972|ref|XP_004474594.1|/0/PREDICTED: polyadenylate-binding protein 2-like isoform 1 [Dasypus novemcinctus]
SERF2-C15ORF63	1757.39	1811.17	160.23	168.42	51.246	740.12	2228.51	67.02	210.13	75.8181	SERF2-C15orf63 readthrough	K11447	GO:0005634//nucleus;GO:0005737//cytoplasm	-	-	gi|119597649|gb|EAW77243.1|/2.09219e-91/hCG2003792, isoform CRA_c [Homo sapiens]
RPL36A-HNRNPH2	80.33	225.47	5	14.1	73.822	127.21	177.26	7.75	11.2	59.1029	RPL36A-HNRNPH2 readthrough	K12898	GO:0005654//nucleoplasm;GO:0005737//cytoplasm;GO:0015629//actin cytoskeleton;GO:0019013//viral nucleocapsid;GO:0030529//ribonucleoprotein complex	GO:0000166//nucleotide binding;GO:0044822//poly(A) RNA binding	GO:0000398//mRNA splicing, via spliceosome	gi|148688440|gb|EDL20387.1|/0/heterogeneous nuclear ribonucleoprotein H2, isoform CRA_b [Mus musculus]
CORO7-PAM16	0	12.96	0.001	0.58	99.8279	0	24.96	0.001	1.14	99.9124	CORO7-PAM16 readthrough	K13882;K13887	GO:0000139//Golgi membrane;GO:0005829//cytosol;GO:0015629//actin cytoskeleton;GO:0016021//integral component of membrane;GO:0016023//cytoplasmic membrane-bounded vesicle	GO:0051015//actin filament binding	GO:0030036//actin cytoskeleton organization	gi|319918873|ref|NP_001188408.1|/0/CORO7-PAM16 protein [Homo sapiens]
TEN1-CDK3	4.27	0	0.21	0.001	0.473934	0	8.53	0.001	0.43	99.768	TEN1-CDK3 readthrough (NMD candidate)	K02088	-	GO:0004693//cyclin-dependent protein serine/threonine kinase activity;GO:0005524//ATP binding	GO:0000082//G1/S transition of mitotic cell cycle;GO:0006468//protein phosphorylation;GO:0007067//mitotic nuclear division;GO:0008283//cell proliferation;GO:0045023//G0 to G1 transition	gi|119609759|gb|EAW89353.1|/0/cyclin-dependent kinase 3, isoform CRA_a [Homo sapiens]
RAD51L3-RFFL	33.53	44.21	1.39	1.87	57.362	29.36	0	1.21	0.001	0.0825764	RAD51L3-RFFL readthrough	K10871	-	-	-	gi|119600585|gb|EAW80179.1|/4.45663e-151/hCG2039718, isoform CRA_g [Homo sapiens]
TMEM256-PLSCR3	199.61	278.68	15.89	22.62	58.738	191.4	325.71	15.13	26.81	63.9247	TMEM256-PLSCR3 readthrough (NMD candidate)	K11661;K08267;K06236	GO:0005886//plasma membrane;GO:0016021//integral component of membrane;GO:0031966//mitochondrial membrane	GO:0005509//calcium ion binding;GO:0017124//SH3 domain binding;GO:0017128//phospholipid scramblase activity;GO:0048306//calcium-dependent protein binding	GO:0006915//apoptotic process;GO:0017121//phospholipid scrambling;GO:0042593//glucose homeostasis;GO:0042632//cholesterol homeostasis;GO:0071222//cellular response to lipopolysaccharide	gi|119610604|gb|EAW90198.1|/0/hCG1987383, isoform CRA_a [Homo sapiens]
ZNF559-ZNF177	12.33	5.44	0.78	0.35	30.9735	0	3.4	0.001	0.22	99.5475	ZNF559-ZNF177 readthrough	K09228	GO:0005634//nucleus;GO:0072562//blood microparticle	GO:0003677//DNA binding;GO:0046872//metal ion binding	GO:0000122//negative regulation of transcription from RNA polymerase II promoter	gi|289547611|ref|NP_001166122.1|/0/zinc finger protein 177 isoform a [Homo sapiens]
RPS10-NUDT3	0	30.57	0.001	2	99.95	302.38	0	19.31	0.001	0.0051784	RPS10-NUDT3 readthrough	K02947	-	-	-	gi|321117084|ref|NP_001189399.1|/6.04831e-167/RPS10-NUDT3 protein [Homo sapiens]
CKLF-CMTM1	0	3.12	0.001	0.75	99.8668	11.13	5.2	2.61	1.27	32.732	CKLF-CMTM1 readthrough	-	GO:0005615//extracellular space;GO:0016021//integral component of membrane	GO:0005125//cytokine activity	GO:0006935//chemotaxis	gi|395747934|ref|XP_003778688.1|/2.76043e-67/PREDICTED: CKLF-like MARVEL transmembrane domain-containing protein 1-like isoform 4 [Pongo abelii]
CHURC1-FNTB	45.75	52.05	2.57	2.98	53.6937	34.73	92.1	1.97	5.34	73.0506	CHURC1-FNTB readthrough	K05954	GO:0005875//microtubule associated complex;GO:0005965//protein farnesyltransferase complex	GO:0004311//farnesyltranstransferase activity;GO:0008270//zinc ion binding	GO:0007275//multicellular organismal development;GO:0008285//negative regulation of cell proliferation;GO:0018343//protein farnesylation;GO:0042060//wound healing;GO:0045893//positive regulation of transcription, DNA-templated;GO:0048146//positive regulation of fibroblast proliferation	gi|321400146|ref|NP_001189488.1|/0/CHURC1-FNTB protein isoform 1 [Homo sapiens]
RAB4B-EGLN2	130.11	99.13	7.41	5.76	43.7358	0	93.36	0.001	5.5	99.9818	RAB4B-EGLN2 readthrough (NMD candidate)	K09592	GO:0005654//nucleoplasm;GO:0005829//cytosol	GO:0005515//protein binding;GO:0008198//ferrous iron binding;GO:0019826//oxygen sensor activity;GO:0031418//L-ascorbic acid binding;GO:0031545//peptidyl-proline 4-dioxygenase activity	GO:0001558//regulation of cell growth;GO:0018401//peptidyl-proline hydroxylation to 4-hydroxy-L-proline;GO:0030520//intracellular estrogen receptor signaling pathway;GO:0043523//regulation of neuron apoptotic process;GO:0045454//cell redox homeostasis;GO:0045732//positive regulation of protein catabolic process;GO:0055114//oxidation-reduction process;GO:0061418//regulation of transcription from R…	gi|591322376|ref|XP_007087297.1|/0/PREDICTED: LOW QUALITY PROTEIN: egl nine homolog 2 [Panthera tigris altaica]
AP1M2	559	236	52.09	22.43	30.0993	382	415	35.35	39.99	53.0794	adaptor-related protein complex 1, mu 2 subunit	K12393	GO:0000139//Golgi membrane;GO:0005765//lysosomal membrane;GO:0005829//cytosol;GO:0030131//clathrin adaptor complex;GO:0030665//clathrin-coated vesicle membrane;GO:0032588//trans-Golgi network membrane	-	GO:0006605//protein targeting;GO:0006892//post-Golgi vesicle-mediated transport;GO:0006903//vesicle targeting;GO:0016032//viral process;GO:0019886//antigen processing and presentation of exogenous peptide antigen via MHC class II;GO:0050690//regulation of defense response to virus by virus;GO:0061024//membrane organization	gi|9506797|ref|NP_005489.2|/0/AP-1 complex subunit mu-2 [Homo sapiens]
NDUFC2-KCTD14	0	6.72	0.001	0.48	99.7921	2.32	0	0.16	0.001	0.621118	NDUFC2-KCTD14 readthrough	K03968	-	-	GO:0051260//protein homooligomerization	gi|426369898|ref|XP_004051918.1|/2.9015e-126/PREDICTED: BTB/POZ domain-containing protein KCTD14 [Gorilla gorilla gorilla]
COMMD3-BMI1	128.22	134.98	6.13	6.58	51.7703	141.78	111.71	6.73	5.52	45.0612	COMMD3-BMI1 readthrough	K11459	-	-	-	gi|323276616|ref|NP_001190991.1|/0/COMMD3-BMI1 read-through protein [Homo sapiens]
MSH5-SAPCD1	18.36	10.03	0.73	0.41	35.9649	0	8.65	0.001	0.36	99.723	MSH5-SAPCD1 readthrough (NMD candidate)	K08741	GO:0000795//synaptonemal complex;GO:0032300//mismatch repair complex	GO:0003684//damaged DNA binding;GO:0005515//protein binding;GO:0005524//ATP binding;GO:0008094//DNA-dependent ATPase activity;GO:0030983//mismatched DNA binding	GO:0000710//meiotic mismatch repair;GO:0006200;GO:0007131//reciprocal meiotic recombination;GO:0007136;GO:0045143//homologous chromosome segregation;GO:0051026//chiasma assembly	gi|60459550|gb|AAX20111.1|/0/mutS homolog 5 (E. coli) [Homo sapiens]
INO80B-WBP1	286.96	101.56	22.16	8	26.5252	459.96	0	35.27	0.001	0.00283519	INO80B-WBP1 readthrough (NMD candidate)	K11666	GO:0005730//nucleolus;GO:0031011//Ino80 complex	GO:0005515//protein binding;GO:0046872//metal ion binding	GO:0006281//DNA repair;GO:0006310//DNA recombination;GO:0006355//regulation of transcription, DNA-templated	gi|402891301|ref|XP_003908888.1|/0/PREDICTED: INO80 complex subunit B isoform 1 [Papio anubis]
MINOS1-NBL1	1336.6	1515.47	107.25	123.56	53.5332	1159.8	1585.93	92.3	131.23	58.708	MINOS1-NBL1 readthrough	K03260;K13911	GO:0005615//extracellular space	GO:0016015//morphogen activity;GO:0036122//BMP binding;GO:0042803//protein homodimerization activity	GO:0035582//sequestering of BMP in extracellular matrix;GO:0038098//sequestering of BMP from receptor via BMP binding;GO:0045666//positive regulation of neuron differentiation;GO:0048263//determination of dorsal identity;GO:0048812//neuron projection morphogenesis;GO:0090027//negative regulation of monocyte chemotaxis	gi|640778344|ref|XP_008060637.1|/5.53577e-112/PREDICTED: neuroblastoma suppressor of tumorigenicity 1 [Tarsius syrichta]
PIR-FIGF	3.09	5.66	0.19	0.36	65.4545	1.28	1.64	0.08	0.11	57.8947	PIR-FIGF readthrough	K05449	GO:0005615//extracellular space;GO:0016020//membrane;GO:0031093//platelet alpha granule lumen	GO:0005161//platelet-derived growth factor receptor binding;GO:0008083//growth factor activity;GO:0042056//chemoattractant activity;GO:0042803//protein homodimerization activity;GO:0043185//vascular endothelial growth factor receptor 3 binding	GO:0001525//angiogenesis;GO:0002576//platelet degranulation;GO:0008284//positive regulation of cell proliferation;GO:0030154//cell differentiation;GO:0030168//platelet activation;GO:0048010//vascular endothelial growth factor receptor signaling pathway;GO:0050930//induction of positive chemotaxis;GO:0051781//positive regulation of cell division;GO:0060754//positive regulation of mast cell chemota…	gi|426395262|ref|XP_004063894.1|/0/PREDICTED: vascular endothelial growth factor D [Gorilla gorilla gorilla]
PPT2-EGFL8	31.23	5.33	1.86	0.32	14.6789	0	17.74	0.001	1.09	99.9083	PPT2-EGFL8 readthrough (NMD candidate)	K01074	GO:0005576//extracellular region;GO:0005764//lysosome	GO:0005509//calcium ion binding;GO:0008474//palmitoyl-(protein) hydrolase activity	GO:0001701//in utero embryonic development;GO:0006464//cellular protein modification process	gi|2501963|gb|AAB80731.1|/1.41797e-177/inactive palmitoyl-protein thioesterase-2i [Homo sapiens]
ZHX1-C8orf76	5.51	18.76	0.59	2.04	77.5665	6.59	8.79	0.7	0.97	58.0838	ZHX1-C8orf76 readthrough	-	-	-	-	gi|323510674|ref|NP_001191109.1|/4.87543e-163/zinc fingers and homeoboxes protein 1, isoform 2 [Homo sapiens]
RTEL1-TNFRSF6B	39.12	0	1.09	0.001	0.091659	0	68.34	0.001	1.97	99.9493	RTEL1-TNFRSF6B readthrough (NMD candidate)	K11136	GO:0005634//nucleus	GO:0003677//DNA binding;GO:0004003//ATP-dependent DNA helicase activity;GO:0005515//protein binding;GO:0005524//ATP binding;GO:0046872//metal ion binding;GO:0051539//4 iron, 4 sulfur cluster binding	GO:0000723//telomere maintenance;GO:0006200;GO:0010569//regulation of double-strand break repair via homologous recombination;GO:0032508//DNA duplex unwinding	gi|119595650|gb|EAW75244.1|/0/hCG22751, isoform CRA_e [Homo sapiens]
ZNF670-ZNF695	37.91	11.15	5.61	1.68	23.0453	23.42	24.55	3.44	3.76	52.2222	ZNF670-ZNF695 readthrough (NMD candidate)	K09228	-	-	-	gi|323635446|ref|NP_065127.4|/1.16907e-61/zinc finger protein 695 isoform 1 [Homo sapiens]
PRORY	1.97	3.72	0.38	0.72	65.4545	1.94	0	0.37	0.001	0.269542	proline rich, Y-linked	K00543;K04257	-	-	-	gi|119632114|gb|EAX11709.1|/1.28654e-104/hCG1737663 [Homo sapiens]
UBE2F-SCLY	14.32	49.05	0.78	2.73	77.7778	13.34	52.52	0.72	2.96	80.4348	UBE2F-SCLY readthrough (NMD candidate)	K01763	GO:0005829//cytosol	GO:0009000//selenocysteine lyase activity;GO:0016740//transferase activity;GO:0030170//pyridoxal phosphate binding	GO:0006520//cellular amino acid metabolic process	gi|527504087|sp|Q96I15.4|SCLY_HUMAN/0/RecName: Full=Selenocysteine lyase; Short=hSCL [Homo sapiens]
SEC24B-AS1	7.37	3.05	1.25	0.53	29.7753	19.45	10.56	3.27	1.85	36.1328	SEC24B antisense RNA 1	K11447;K00939;K00591	-	-	-	gi|426345219|ref|XP_004040318.1|/3.80598e-26/PREDICTED: uncharacterized protein LOC101147809 [Gorilla gorilla gorilla]
PRH1-PRR4	12.54	34.84	1.25	3.54	73.904	20.63	18.61	2.04	1.92	48.4848	PRH1-PRR4 readthrough	K13910	GO:0005615//extracellular space;GO:0005886//plasma membrane;GO:0005912//adherens junction;GO:0016021//integral component of membrane	GO:0005515//protein binding	GO:0001895//retina homeostasis;GO:0007155//cell adhesion;GO:0007601//visual perception;GO:0016032//viral process;GO:0034329//cell junction assembly;GO:0034332//adherens junction organization	gi|119616621|gb|EAW96215.1|/1.10887e-144/proline-rich protein HaeIII subfamily 1, isoform CRA_b [Homo sapiens]
BIVM-ERCC5	67.78	78.83	2.13	2.52	54.1935	0	74.74	0.001	2.43	99.9589	BIVM-ERCC5 readthrough	K10846	GO:0005675//holo TFIIH complex	GO:0000405//bubble DNA binding;GO:0003690//double-stranded DNA binding;GO:0003697//single-stranded DNA binding;GO:0004520//endodeoxyribonuclease activity;GO:0042803//protein homodimerization activity;GO:0046872//metal ion binding;GO:0047485//protein N-terminus binding	GO:0000718//nucleotide-excision repair, DNA damage removal;GO:0000737//DNA catabolic process, endonucleolytic;GO:0006283//transcription-coupled nucleotide-excision repair;GO:0006295//nucleotide-excision repair, DNA incision, 3'-to lesion;GO:0008340//determination of adult lifespan;GO:0009650//UV protection;GO:0010225//response to UV-C;GO:0035264//multicellular organism growth;GO:0043066//negative…	gi|324715041|ref|NP_001191354.1|/0/BIVM-ERCC5 protein [Homo sapiens]
DYX1C1-CCPG1	0	48.73	0.001	1.66	99.9398	7.98	0	0.26	0.001	0.383142	DYX1C1-CCPG1 readthrough (NMD candidate)	K05286	GO:0016021//integral component of membrane	-	GO:0008284//positive regulation of cell proliferation;GO:0045787//positive regulation of cell cycle;GO:0045944//positive regulation of transcription from RNA polymerase II promoter;GO:2001106//regulation of Rho guanyl-nucleotide exchange factor activity	gi|325053640|ref|NP_001191379.1|/0/cell cycle progression protein 1 isoform 2 [Homo sapiens]
TVP23C-CDRT4	14.15	0	0.78	0.001	0.128041	0	93.44	0.001	5.52	99.9819	TVP23C-CDRT4 readthrough	-	GO:0016021//integral component of membrane	-	-	gi|426384209|ref|XP_004058666.1|/2.42531e-90/PREDICTED: CMT1A duplicated region transcript 4 protein [Gorilla gorilla gorilla]
LRRC37A8P	1.93	7.51	0.04	0.18	81.8182	15.86	5.43	0.36	0.13	26.5306	leucine rich repeat containing 37, member A8, pseudogene	K02085;K00939	-	-	-	gi|544500807|ref|XP_005584623.1|/1.18641e-148/PREDICTED: leucine-rich repeat-containing protein 37A3-like isoform X1 [Macaca fascicularis]
RBAK-RBAKDN	0	17.81	0.001	3.54	99.9718	3.99	13.52	0.77	2.73	78	RBAK-RBAKDN readthrough	K09228	GO:0005634//nucleus	GO:0003676//nucleic acid binding;GO:0008270//zinc ion binding	GO:0045892//negative regulation of transcription, DNA-templated	gi|119607726|gb|EAW87320.1|/1.39684e-131/hCG1647537, isoform CRA_b [Homo sapiens]
P2RX5-TAX1BP3	1403.24	587.79	35.99	15.38	29.9397	1196.73	768.83	30.48	20.39	40.0826	P2RX5-TAX1BP3 readthrough (NMD candidate)	K05219	GO:0005639//integral component of nuclear inner membrane;GO:0005887//integral component of plasma membrane	GO:0001614//purinergic nucleotide receptor activity;GO:0004931//extracellular ATP-gated cation channel activity;GO:0005524//ATP binding	GO:0007399//nervous system development;GO:0010524//positive regulation of calcium ion transport into cytosol;GO:0034220//ion transmembrane transport;GO:0035590//purinergic nucleotide receptor signaling pathway;GO:0050850//positive regulation of calcium-mediated signaling	gi|62088826|dbj|BAD92860.1|/0/purinergic receptor P2X5 isoform A variant [Homo sapiens]
SLMO2-ATP5E	77.92	332.99	12.6	54.93	81.3416	0	690.87	0.001	115.56	99.9991	SLMO2-ATP5E readthrough	K02135	GO:0005758//mitochondrial intermembrane space	GO:1990050//phosphatidic acid transporter activity	GO:0015914//phospholipid transport	gi|395752505|ref|XP_003780544.1|/9.2122e-134/PREDICTED: LOW QUALITY PROTEIN: protein slowmo homolog 2 [Pongo abelii]
URGCP-MRPS24	4.57	5.73	0.91	1.17	56.25	0	1.15	0.001	0.24	99.5851	URGCP-MRPS24 readthrough	-	GO:0005762//mitochondrial large ribosomal subunit;GO:0005763//mitochondrial small ribosomal subunit	GO:0003735//structural constituent of ribosome;GO:0044822//poly(A) RNA binding	GO:0006412//translation	gi|119614578|gb|EAW94172.1|/4.54695e-88/mitochondrial ribosomal protein S24, isoform CRA_a, partial [Homo sapiens]
HNRNPUL2-BSCL2	136.48	444.41	5.5	18.26	76.8519	0	326.55	0.001	13.61	99.9927	HNRNPUL2-BSCL2 readthrough (NMD candidate)	K12888	GO:0005634//nucleus	GO:0044822//poly(A) RNA binding	-	gi|465976500|ref|XP_004264272.1|/0/PREDICTED: heterogeneous nuclear ribonucleoprotein U-like protein 2-like isoform 1 [Orcinus orca]
ISY1-RAB43	66.82	608.3	2.13	19.76	90.2695	5.1	617.14	0.16	20.33	99.2191	ISY1-RAB43 readthrough	K12870	GO:0071013//catalytic step 2 spliceosome	GO:0005515//protein binding;GO:0044822//poly(A) RNA binding	GO:0000398//mRNA splicing, via spliceosome	gi|397518578|ref|XP_003829461.1|/0/PREDICTED: pre-mRNA-splicing factor ISY1 homolog [Pan paniscus]
TM4SF19-TCTEX1D2	21.08	0	3.43	0.001	0.029146	18.73	11.99	3.02	2.02	40.0794	TM4SF19-TCTEX1D2 readthrough (NMD candidate)	-	GO:0016021//integral component of membrane	-	-	gi|325974475|ref|NP_001191826.1|/1.11874e-128/transmembrane 4 L6 family member 19 isoform 2 [Homo sapiens]
C1QTNF3-AMACR	0	12.34	0.001	0.56	99.8217	0	6.8	0.001	0.32	99.6885	C1QTNF3-AMACR readthrough (NMD candidate)	K01796	GO:0005581//collagen trimer;GO:0005615//extracellular space;GO:0070062//extracellular exosome	GO:0042802//identical protein binding	GO:0010629//negative regulation of gene expression;GO:0035356//cellular triglyceride homeostasis;GO:0042347//negative regulation of NF-kappaB import into nucleus;GO:0042593//glucose homeostasis;GO:0045444//fat cell differentiation;GO:0045721//negative regulation of gluconeogenesis;GO:0050715//positive regulation of cytokine secretion;GO:0050728//negative regulation of inflammatory response;GO:005…	gi|62088102|dbj|BAD92498.1|/0/C1q and tumor necrosis factor related protein 3 variant [Homo sapiens]
UBA2	332	777	20.11	48.01	70.4786	391	779	23.52	48.8	67.4779	ubiquitin-like modifier activating enzyme 2	K10685	GO:0005654//nucleoplasm;GO:0005737//cytoplasm	GO:0005524//ATP binding;GO:0008047//enzyme activator activity;GO:0008134//transcription factor binding;GO:0016874//ligase activity;GO:0019948//SUMO activating enzyme activity;GO:0046872//metal ion binding;GO:0046982//protein heterodimerization activity	GO:0016925//protein sumoylation;GO:0043085//positive regulation of catalytic activity;GO:0043687//post-translational protein modification	gi|635037965|ref|XP_007994449.1|/0/PREDICTED: SUMO-activating enzyme subunit 2 isoform X1 [Chlorocebus sabaeus]
SAE1	300	1533	19.33	101.18	83.9598	289	1366	19.56	91.47	82.3831	SUMO1 activating enzyme subunit 1	K10684	GO:0005634//nucleus;GO:0005654//nucleoplasm	GO:0004839//ubiquitin activating enzyme activity;GO:0008022//protein C-terminus binding;GO:0008047//enzyme activator activity;GO:0016874//ligase activity;GO:0019948//SUMO activating enzyme activity;GO:0043008//ATP-dependent protein binding;GO:0046982//protein heterodimerization activity	GO:0006464//cellular protein modification process;GO:0016567//protein ubiquitination;GO:0016925//protein sumoylation;GO:0043085//positive regulation of catalytic activity;GO:0043687//post-translational protein modification	gi|578833819|ref|XP_006723026.1|/0/PREDICTED: SUMO-activating enzyme subunit 1 isoform X1 [Homo sapiens]
FARSB	249	673	16.15	43.55	72.9481	315	554	20.52	36.32	63.8987	phenylalanyl-tRNA synthetase, beta subunit	K01890	GO:0005829//cytosol	GO:0000287//magnesium ion binding;GO:0003723//RNA binding;GO:0004826//phenylalanine-tRNA ligase activity;GO:0005524//ATP binding	GO:0006432//phenylalanyl-tRNA aminoacylation	gi|124028525|ref|NP_005678.3|/0/phenylalanine--tRNA ligase beta subunit [Homo sapiens]
ABCC5	38	49	1.71	2.34	57.7778	28	82	1.31	3.35	71.8884	ATP-binding cassette, sub-family C (CFTR/MRP), member 5	K05668	GO:0005887//integral component of plasma membrane	GO:0005524//ATP binding;GO:0008514//organic anion transmembrane transporter activity;GO:0042626//ATPase activity, coupled to transmembrane movement of substances	GO:0005975//carbohydrate metabolic process;GO:0006200;GO:0015711//organic anion transport;GO:0030213//hyaluronan biosynthetic process;GO:0044281//small molecule metabolic process;GO:0055085//transmembrane transport	gi|544413010|ref|XP_005546573.1|/8.75666e-126/PREDICTED: multidrug resistance-associated protein 5 isoform X5 [Macaca fascicularis]
ABCB6	73	49	3.92	2.68	40.6061	26	114	1.39	6.33	81.9948	ATP-binding cassette, sub-family B (MDR/TAP), member 6 (Langereis blood group)	K05661	GO:0005768//endosome;GO:0005774//vacuolar membrane;GO:0005783//endoplasmic reticulum;GO:0005794//Golgi apparatus;GO:0031307//integral component of mitochondrial outer membrane;GO:0043190//ATP-binding cassette (ABC) transporter complex;GO:0070062//extracellular exosome	GO:0005524//ATP binding;GO:0015439//heme-transporting ATPase activity;GO:0015562//efflux transmembrane transporter activity;GO:0020037//heme binding	GO:0006200;GO:0006779//porphyrin-containing compound biosynthetic process;GO:0006879//cellular iron ion homeostasis;GO:0007420//brain development;GO:0015886//heme transport;GO:0043588//skin development;GO:0070574//cadmium ion transmembrane transport;GO:0071585//detoxification of cadmium ion	gi|11245444|gb|AAG33617.1|AF308472_1/0/ATP-binding cassette half-transporter [Homo sapiens]
DNM1L	170.45	337.84	6.34	12.52	66.3839	144.1	352.67	5.49	12.87	70.098	dynamin 1-like	K01528	GO:0005741//mitochondrial outer membrane;GO:0005777//peroxisome;GO:0005794//Golgi apparatus;GO:0005829//cytosol;GO:0005874//microtubule;GO:0005905//coated pit;GO:0030054//cell junction;GO:0030672//synaptic vesicle membrane;GO:0048471//perinuclear region of cytoplasm	GO:0003924//GTPase activity;GO:0005525//GTP binding;GO:0008289//lipid binding;GO:0031625//ubiquitin protein ligase binding;GO:0042803//protein homodimerization activity	GO:0003374//dynamin polymerization involved in mitochondrial fission;GO:0006184;GO:0006897//endocytosis;GO:0006921//cellular component disassembly involved in execution phase of apoptosis;GO:0016559//peroxisome fission;GO:0032459//regulation of protein oligomerization;GO:0043065//positive regulation of apoptotic process;GO:0043653//mitochondrial fragmentation involved in apoptotic process;GO:0050…	gi|635064491|ref|XP_007966315.1|/0/PREDICTED: dynamin-1-like protein isoform X2 [Chlorocebus sabaeus]
ABCC9	64.57	80.5	1.25	1.59	55.9859	54.39	94.09	1.04	1.88	64.3836	ATP-binding cassette, sub-family C (CFTR/MRP), member 9	K05033	GO:0008076//voltage-gated potassium channel complex;GO:0008282//ATP-sensitive potassium channel complex;GO:0030017//sarcomere;GO:0042383//sarcolemma	GO:0005267//potassium channel activity;GO:0005524//ATP binding;GO:0008281//sulfonylurea receptor activity;GO:0015459//potassium channel regulator activity;GO:0042626//ATPase activity, coupled to transmembrane movement of substances;GO:0044325//ion channel binding	GO:0006200;GO:0007165//signal transduction;GO:0007268//synaptic transmission;GO:0010107//potassium ion import;GO:0051607//defense response to virus	gi|110832837|ref|NP_064693.2|/0/ATP-binding cassette sub-family C member 9 isoform SUR2B [Homo sapiens]
ABCF2	214.27	303.62	7.37	12.84	63.5329	172.7	423.57	6.18	20.85	77.1365	ATP-binding cassette, sub-family F (GCN20), member 2	K06185	GO:0005740//mitochondrial envelope;GO:0043190//ATP-binding cassette (ABC) transporter complex	GO:0005215//transporter activity;GO:0005524//ATP binding;GO:0016887//ATPase activity	GO:0006200;GO:0006810//transport	gi|10947137|ref|NP_005683.2|/0/ATP-binding cassette sub-family F member 2 isoform b [Homo sapiens]
MIR4741	0	0.05	0.001	0.16	99.3789	0	10.43	0.001	32.03	99.9969	microRNA 4741	-	-	-	-	-
MIR4461	169	1	712.86	4.3	0.599587	27	3	113.1	13.09	10.3732	microRNA 4461	-	-	-	-	-
MIR4750	0	2	0.001	16.35	99.9939	0	1	0.001	8.29	99.9879	microRNA 4750	-	-	-	-	-
MIR4700	0	7.57	0.001	32.55	99.9969	2.59	0	10.84	0.001	0.00922424	microRNA 4700	-	-	-	-	-
MIR4426	38.05	0	225.88	0.001	0.000442711	0	51.03	0.001	313.3	99.9997	microRNA 4426	-	-	-	-	-
MIR3198-2	5.37	36.02	19.56	133.82	87.2474	8.03	7.85	29.04	29.58	50.4606	microRNA 3198-2	-	-	-	-	-
MIR5096	2.92	0	13.76	0.001	0.00726691	26.05	6.03	121.95	29.4	19.4252	microRNA 5096	-	-	-	-	-
MIR4751	0	1.75	0.001	7.52	99.9867	1.47	0	6.15	0.001	0.0162575	microRNA 4751	-	-	-	-	-
C8orf37-AS1	2	0	0.94	0.001	0.10627	1	1	0.47	0.49	51.0417	C8orf37 antisense RNA 1	-	-	-	-	gi|314991031|gb|ADT65091.1|/7.50186e-13/tospeak-11 [Homo sapiens]
TPTE2P5	9.86	9.13	0.38	0.36	48.6486	14.9	39.76	0.57	1.58	73.4884	transmembrane phosphoinositide 3-phosphatase and tensin homolog 2 pseudogene 5	K15101	GO:0005743//mitochondrial inner membrane;GO:0016021//integral component of membrane	GO:0000064//L-ornithine transmembrane transporter activity	GO:0000050//urea cycle;GO:0000066//mitochondrial ornithine transport;GO:0006520//cellular amino acid metabolic process	gi|119629037|gb|EAX08632.1|/2.24504e-66/hCG2020254, isoform CRA_a [Homo sapiens]
NR1H3	487	362	44.55	33.41	42.8553	378	242	35.11	22.18	38.7153	nuclear receptor subfamily 1, group H, member 3	K08536	GO:0000790//nuclear chromatin;GO:0005654//nucleoplasm	GO:0003707//steroid hormone receptor activity;GO:0003713//transcription coactivator activity;GO:0004879//ligand-activated sequence-specific DNA binding RNA polymerase II transcription factor activity;GO:0005515//protein binding;GO:0008270//zinc ion binding;GO:0015485//cholesterol binding;GO:0032810//sterol response element binding;GO:0043565//sequence-specific DNA binding	GO:0000122//negative regulation of transcription from RNA polymerase II promoter;GO:0006367//transcription initiation from RNA polymerase II promoter;GO:0010745//negative regulation of macrophage derived foam cell differentiation;GO:0010867//positive regulation of triglyceride biosynthetic process;GO:0010870//positive regulation of receptor biosynthetic process;GO:0010875//positive regulation of …	gi|353731058|ref|NP_001238863.1|/0/oxysterols receptor LXR-alpha isoform 4 [Homo sapiens]
COX17	644	283	266.73	119.55	30.9491	448	309	184.27	132.35	41.8009	COX17 cytochrome c oxidase copper chaperone	K02260	GO:0005758//mitochondrial intermembrane space	GO:0008047//enzyme activator activity;GO:0016531//copper chaperone activity	GO:0006091//generation of precursor metabolites and energy;GO:0006825//copper ion transport;GO:0007420//brain development;GO:0007507//heart development;GO:0043085//positive regulation of catalytic activity	gi|5031645|ref|NP_005685.1|/4.20821e-32/cytochrome c oxidase copper chaperone [Homo sapiens]
PARTICL	46	37	5.28	4.33	45.0572	21	30	2.39	3.56	59.8319	uncharacterized LOC100630918	-	-	-	-	gi|431899729|gb|ELK07680.1|/4.045e-15/S-adenosylmethionine synthetase isoform type-2 [Pteropus alecto]
LOC100630923	0	59.58	0.001	3.39	99.9705	0	118.42	0.001	6.83	99.9854	LOC100289561-PRKRIP1 readthrough	K09228	GO:0005730//nucleolus;GO:0070062//extracellular exosome	GO:0003725//double-stranded RNA binding;GO:0004860//protein kinase inhibitor activity;GO:0019901//protein kinase binding	GO:0003014//renal system process;GO:0006469//negative regulation of protein kinase activity	gi|33338102|gb|AAQ13673.1|AF178686_1/6.72333e-125/MSTP147 protein [Homo sapiens]
FAM47E-STBD1	0	25.29	0.001	1.37	99.9271	10.26	15.29	0.54	0.84	60.8696	FAM47E-STBD1 readthrough	-	GO:0005887//integral component of plasma membrane	GO:0005515//protein binding;GO:2001070//starch binding	GO:0006936//muscle contraction	gi|339515678|ref|NP_001229868.1|/0/uncharacterized protein LOC100631383 [Homo sapiens]
LINC00659	5	10	1.2	2.44	67.033	6	13	1.48	3.8	71.9697	long intergenic non-protein coding RNA 659	-	-	-	-	gi|119595750|gb|EAW75344.1|/9.55216e-35/hCG2045309 [Homo sapiens]
LINC01311	10	4	1.45	0.59	28.9216	4	3	0.57	0.45	44.1176	long intergenic non-protein coding RNA 1311	-	-	-	-	gi|326205343|dbj|BAJ84050.1|/3.54929e-45/hypothetical LOC100133167 [Homo sapiens]
RAET1E-AS1	5	29	0.68	4.04	85.5932	3	46	0.41	6.5	94.0666	RAET1E antisense RNA 1	K07986;K07987	GO:0005886//plasma membrane;GO:0016021//integral component of membrane	GO:0003823//antigen binding;GO:0046703//natural killer cell lectin-like receptor binding	GO:0019882//antigen processing and presentation;GO:0042267//natural killer cell mediated cytotoxicity	gi|66990105|gb|AAH98152.1|/6.27228e-21/Retinoic acid early transcript 1G [Homo sapiens]
TIMM23B	83.35	67.23	5.11	4.43	46.4361	72.24	87.6	4.69	5.56	54.2439	translocase of inner mitochondrial membrane 23 homolog B (yeast)	K11447;K00939;K00797	GO:0005744//mitochondrial inner membrane presequence translocase complex;GO:0005758//mitochondrial intermembrane space;GO:0016021//integral component of membrane;GO:0031305//integral component of mitochondrial inner membrane	GO:0005515//protein binding;GO:0015450//P-P-bond-hydrolysis-driven protein transmembrane transporter activity	GO:0006626//protein targeting to mitochondrion;GO:0006886//intracellular protein transport;GO:0044267//cellular protein metabolic process;GO:0071806//protein transmembrane transport	gi|588282761|ref|NP_001277046.1|/3.87046e-105/putative mitochondrial import inner membrane translocase subunit Tim23B isoform 1 [Homo sapiens]
LOC100652758	135	56.15	19	8.06	29.7857	126.92	35.24	17.74	5.13	22.4311	uncharacterized LOC100652758	K11447;K00939;K09254	-	-	-	gi|395736385|ref|XP_003776745.1|/1.25855e-77/PREDICTED: uncharacterized protein LOC100939399 [Pongo abelii]
PRICKLE2-AS1	0	5.32	0.001	0.13	99.2366	1.05	1.04	0.03	0.03	50	PRICKLE2 antisense RNA 1	K04511	GO:0005737//cytoplasm;GO:0016327//apicolateral plasma membrane;GO:0016328//lateral plasma membrane;GO:0031965//nuclear membrane	GO:0008270//zinc ion binding	GO:0031175//neuron projection development;GO:0045197//establishment or maintenance of epithelial cell apical/basal polarity	gi|635119997|ref|XP_007983080.1|/1.31119e-166/PREDICTED: prickle-like protein 2 isoform X2 [Chlorocebus sabaeus]
LOC100652768	10	14	1.31	1.87	58.805	15	11	1.95	1.49	43.314	uncharacterized LOC100652768	-	GO:0005765//lysosomal membrane;GO:0016021//integral component of membrane	GO:0051033//RNA transmembrane transporter activity	GO:0000902//cell morphogenesis;GO:0003323//type B pancreatic cell development;GO:0009749//response to glucose;GO:0033227//dsRNA transport;GO:0042593//glucose homeostasis;GO:0044342//type B pancreatic cell proliferation;GO:0061178//regulation of insulin secretion involved in cellular response to glucose stimulus	gi|119587701|gb|EAW67297.1|/3.89714e-88/hCG1811729, partial [Homo sapiens]
NNT-AS1	65.41	222.19	3.21	11.12	77.5994	373.09	495.45	18.17	25.13	58.037	NNT antisense RNA 1	K11447;K00939	-	-	-	gi|332257439|ref|XP_003277811.1|/2.07637e-69/PREDICTED: uncharacterized protein LOC100592846 [Nomascus leucogenys]
SNX29P1	0	2	0.001	0.35	99.7151	0	1.37	0.001	0.24	99.5851	sorting nexin 29 pseudogene 1	K15348	-	GO:0035091//phosphatidylinositol binding	-	gi|119605530|gb|EAW85124.1|/7.1828e-153/hCG2042874, isoform CRA_a, partial [Homo sapiens]
CACNA1C-AS1	2	1	0.15	0.07	31.8182	1	2	0.07	0.15	68.1818	CACNA1C antisense RNA 1	K04850	-	-	-	gi|508185|emb|CAA84348.1|/1.46968e-44/voltage-dependent L-type Ca channel alpha 1 subunit [Homo sapiens]
LINC01023	13	3	4.95	1.16	18.9853	10	5	3.78	1.97	34.2609	long intergenic non-protein coding RNA 1023	-	-	-	-	gi|402872212|ref|XP_003900022.1|/2.55012e-45/PREDICTED: uncharacterized protein LOC101002002 [Papio anubis]
ALOX15P1	2	1	0.5	0.26	34.2105	0	3.16	0.001	0.82	99.8782	arachidonate 15-lipoxygenase pseudogene 1	K00460	GO:0005634//nucleus;GO:0005811//lipid particle;GO:0005829//cytosol;GO:0031234//extrinsic component of cytoplasmic side of plasma membrane	GO:0004052//arachidonate 12-lipoxygenase activity;GO:0005506//iron ion binding;GO:0005515//protein binding;GO:0005546//phosphatidylinositol-4,5-bisphosphate binding;GO:0050473//arachidonate 15-lipoxygenase activity;GO:0097260//eoxin A4 synthase activity	GO:0002820//negative regulation of adaptive immune response;GO:0006646//phosphatidylethanolamine biosynthetic process;GO:0006691//leukotriene metabolic process;GO:0006954//inflammatory response;GO:0010811//positive regulation of cell-substrate adhesion;GO:0019369//arachidonic acid metabolic process;GO:0019372//lipoxygenase pathway;GO:0030282//bone mineralization;GO:0030838//positive regulation of…	gi|197101355|ref|NP_001127349.1|/9.2074e-114/arachidonate 15-lipoxygenase [Pongo abelii]
HP09025	22.95	21.55	0.88	0.84	48.8372	41.13	24.79	1.56	0.98	38.5827	uncharacterized LOC100652929	K02184	-	-	-	gi|355754434|gb|EHH58399.1|/1.72423e-47/hypothetical protein EGM_08240, partial [Macaca fascicularis]
LINC00706	5	0	1.2	0.001	0.0832639	9	1	2.15	0.25	10.4167	long intergenic non-protein coding RNA 706	-	-	-	-	-
LOC100652999	1	45	0.07	3.23	97.8788	1	68	0.07	4.94	98.6028	uncharacterized LOC100652999	K09045	-	-	-	gi|528763303|gb|EPY82962.1|/1.1402e-31/cyclic AMP-dependent transcription factor ATF-7 [Camelus ferus]
SCAMP2	61	82	7.66	10.5	57.8194	38	141	4.74	18.3	79.4271	secretory carrier membrane protein 2	K08823	GO:0016021//integral component of membrane;GO:0030133//transport vesicle;GO:0032588//trans-Golgi network membrane;GO:0055038//recycling endosome membrane;GO:0070062//extracellular exosome	GO:0005515//protein binding	GO:0006892//post-Golgi vesicle-mediated transport;GO:0015031//protein transport	gi|426379788|ref|XP_004056571.1|/0/PREDICTED: secretory carrier-associated membrane protein 2 [Gorilla gorilla gorilla]
SCAMP3	182	326	18.83	34.47	64.6717	156	406	16.23	43.75	72.941	secretory carrier membrane protein 3	K08823	GO:0000139//Golgi membrane;GO:0016021//integral component of membrane;GO:0070062//extracellular exosome	-	GO:0006892//post-Golgi vesicle-mediated transport;GO:0015031//protein transport;GO:0032526//response to retinoic acid	gi|16445421|ref|NP_443069.1|/0/secretory carrier-associated membrane protein 3 isoform 2 [Homo sapiens]
IL18BP	15	15	0.96	0.89	48.1081	11	9	0.95	0.55	36.6667	interleukin 18 binding protein	-	GO:0005615//extracellular space	GO:0042007//interleukin-18 binding;GO:0048019//receptor antagonist activity	GO:0032496//response to lipopolysaccharide;GO:0042088//T-helper 1 type immune response;GO:0070301//cellular response to hydrogen peroxide;GO:0071356//cellular response to tumor necrosis factor;GO:1900116//extracellular negative regulation of signal transduction	gi|323098348|ref|NP_005690.2|/2.99465e-114/interleukin-18-binding protein isoform c precursor [Homo sapiens]
RWDD2B	293	463	28.02	45.16	61.7108	243	482	23.08	47.67	67.3781	RWD domain containing 2B	-	-	-	-	gi|8393018|ref|NP_058636.1|/0/RWD domain-containing protein 2B [Homo sapiens]
MUC12	39	9	0.38	0.09	19.1489	40	12	0.39	0.12	23.5294	mucin 12, cell surface associated	K13908	-	-	-	gi|256600257|ref|NP_001157934.1|/0/mucin-12 precursor [Homo sapiens]
DPP3	64	88	3.4	4.84	58.7379	35	90	1.87	4.87	72.2552	dipeptidyl-peptidase 3	K01277	GO:0005634//nucleus;GO:0005737//cytoplasm;GO:0005886//plasma membrane;GO:0070062//extracellular exosome	GO:0004177//aminopeptidase activity;GO:0005515//protein binding;GO:0008237//metallopeptidase activity;GO:0008239//dipeptidyl-peptidase activity;GO:0008270//zinc ion binding	GO:0006508//proteolysis	gi|397517033|ref|XP_003828724.1|/0/PREDICTED: dipeptidyl peptidase 3 isoform 2 [Pan paniscus]
SNUPN	88	198	9.4	21.4	69.4805	85	172	9.22	18.66	66.9297	snurportin 1	K13151	GO:0005643//nuclear pore;GO:0005829//cytosol	GO:0000339//RNA cap binding;GO:0008565//protein transporter activity	GO:0000387//spliceosomal snRNP assembly;GO:0006606//protein import into nucleus;GO:0034660//ncRNA metabolic process;GO:0061015//snRNA import into nucleus	gi|238537880|pdb|3GJX|B/0/Chain B, Crystal Structure Of The Nuclear Export Complex Crm1- Snurportin1-Rangtp
HUWE1	270	855	2.94	9.5	76.3666	284	969	3.07	10.92	78.0558	HECT, UBA and WWE domain containing 1, E3 ubiquitin protein ligase	K10592	GO:0005634//nucleus;GO:0005737//cytoplasm;GO:0070062//extracellular exosome	GO:0003677//DNA binding;GO:0004842//ubiquitin-protein transferase activity;GO:0005515//protein binding;GO:0044822//poly(A) RNA binding	GO:0000209//protein polyubiquitination;GO:0006284//base-excision repair;GO:0006513//protein monoubiquitination;GO:0016574//histone ubiquitination;GO:0030154//cell differentiation;GO:0042787//protein ubiquitination involved in ubiquitin-dependent protein catabolic process	gi|61676188|ref|NP_113584.3|/0/E3 ubiquitin-protein ligase HUWE1 [Homo sapiens]
PCAT1	0	5.04	0.001	0.42	99.7625	9.54	4.36	0.78	0.37	32.1739	prostate cancer associated transcript 1 (non-protein coding)	K11433	GO:0005634//nucleus	GO:0004519//endonuclease activity;GO:0004803//transposase activity;GO:0042803//protein homodimerization activity;GO:0043566//structure-specific DNA binding	GO:0000729//DNA double-strand break processing;GO:0000737//DNA catabolic process, endonucleolytic;GO:0006313//transposition, DNA-mediated;GO:0071157//negative regulation of cell cycle arrest;GO:2001034//positive regulation of double-strand break repair via nonhomologous end joining;GO:2001251//negative regulation of chromosome organization	gi|426360699|ref|XP_004047573.1|/2.468e-80/PREDICTED: histone-lysine N-methyltransferase SETMAR-like [Gorilla gorilla gorilla]
HIF1A-AS1	1	4	0.26	1.06	80.303	0	7	0.001	1.88	99.9468	HIF1A antisense RNA 1	-	-	-	-	-
HIF1A-AS2	127	315	10.1	25.56	71.6769	218	229	17.22	18.84	52.2463	HIF1A antisense RNA 2	-	-	-	-	-
RCAN3AS	6	1	3.21	0.54	14.4	2	1	1.06	0.55	34.1615	RCAN3 antisense	-	-	-	-	gi|119615537|gb|EAW95131.1|/2.39694e-27/hCG1812040 [Homo sapiens]
PTPRU	122	83	3.51	2.44	41.0084	50	208	1.43	6.2	81.2582	protein tyrosine phosphatase, receptor type, U	K01104	GO:0005887//integral component of plasma membrane;GO:0005911//cell-cell junction	GO:0005001//transmembrane receptor protein tyrosine phosphatase activity;GO:0008013//beta-catenin binding	GO:0007185//transmembrane receptor protein tyrosine phosphatase signaling pathway;GO:0008285//negative regulation of cell proliferation;GO:0030154//cell differentiation;GO:0030336//negative regulation of cell migration;GO:0031100//organ regeneration;GO:0034109//homotypic cell-cell adhesion;GO:0034394//protein localization to cell surface;GO:0035335//peptidyl-tyrosine dephosphorylation;GO:0051384/…	gi|303304997|ref|NP_001181930.1|/0/receptor-type tyrosine-protein phosphatase U isoform 4 precursor [Homo sapiens]
KLHL7-AS1	10	9	0.63	0.58	47.9339	12	7	0.76	0.46	37.7049	KLHL7 antisense RNA 1 (head to head)	K04514;K05131;K13208	-	-	-	gi|410036321|ref|XP_003950041.1|/1.20381e-138/PREDICTED: tigger transposable element-derived protein 1 [Pan troglodytes]
RBM5-AS1	4.23	11.06	0.5	1.34	72.8261	10.69	8.99	1.26	1.1	46.6102	RBM5 antisense RNA 1	K11447;K01875;K01539;K00939;K00591	-	-	-	gi|390467131|ref|XP_003733713.1|/3.14414e-25/PREDICTED: uncharacterized protein LOC100894989 [Callithrix jacchus]
TSSC4	322	311	30.96	30.45	49.5848	429	281	42.5	26.27	38.1998	tumor suppressing subtransferable candidate 4	K07603;K06237;K13911;K06236	-	-	-	gi|530394932|ref|XP_005252781.1|/3.92419e-152/PREDICTED: protein TSSC4 isoform X3 [Homo sapiens]
ATP9A	113	181	2.39	3.9	62.0032	116	359	2.43	7.84	76.3389	ATPase, class II, type 9A	K01530	GO:0005794//Golgi apparatus;GO:0005802//trans-Golgi network;GO:0016021//integral component of membrane;GO:0031901//early endosome membrane;GO:0048471//perinuclear region of cytoplasm;GO:0055037//recycling endosome	GO:0000287//magnesium ion binding;GO:0004012//phospholipid-translocating ATPase activity;GO:0005524//ATP binding;GO:0019829//cation-transporting ATPase activity	GO:0045332//phospholipid translocation	gi|167908797|ref|NP_001108144.1|/0/probable phospholipid-transporting ATPase IIA [Sus scrofa]
PDCD7	69.12	138.35	3.92	7.99	67.0865	119.83	147.91	6.74	8.66	56.2338	programmed cell death 7	K05740;K14398	GO:0005689//U12-type spliceosomal complex	-	GO:0008380//RNA splicing;GO:0051384//response to glucocorticoid;GO:0070234//positive regulation of T cell apoptotic process;GO:2001235//positive regulation of apoptotic signaling pathway	gi|22027541|ref|NP_005698.1|/0/programmed cell death protein 7 [Homo sapiens]
LINC00501	9.05	9.41	0.72	0.76	51.3514	41.48	1.87	3.26	0.15	4.39883	long intergenic non-protein coding RNA 501	K09228;K01539;K00939;K00797	-	-	-	gi|355755786|gb|EHH59533.1|/6.20199e-34/hypothetical protein EGM_09670, partial [Macaca fascicularis]
MYZAP	7	15.87	0.49	1.13	69.7531	2	4.35	0.14	0.31	68.8889	myocardial zonula adherens protein	K10352;K10388	GO:0016591//DNA-directed RNA polymerase II, holoenzyme;GO:0030018//Z disc;GO:0030054//cell junction;GO:0030864//cortical actin cytoskeleton;GO:0031234//extrinsic component of cytoplasmic side of plasma membrane	GO:0005515//protein binding	GO:0035556//intracellular signal transduction	gi|70166580|ref|NP_001018110.1|/0/myocardial zonula adherens protein isoform 1 precursor [Homo sapiens]
USH1C	1102	2596	81.11	193.68	70.4829	703	1541	51.7	115.8	69.1343	Usher syndrome 1C (autosomal recessive, severe)	K06095;K06092;K05701	GO:0001750//photoreceptor outer segment;GO:0001917//photoreceptor inner segment;GO:0005829//cytosol;GO:0005856//cytoskeleton;GO:0005886//plasma membrane;GO:0032420//stereocilium;GO:0045177//apical part of cell;GO:0045202//synapse	GO:0030507//spectrin binding;GO:0032029//myosin tail binding	GO:0000086//G2/M transition of mitotic cell cycle;GO:0007605//sensory perception of sound;GO:0030046//parallel actin filament bundle assembly;GO:0042472//inner ear morphogenesis;GO:0042491//auditory receptor cell differentiation;GO:0045494//photoreceptor cell maintenance;GO:0050953//sensory perception of light stimulus;GO:0050957//equilibrioception	gi|71480164|ref|NP_005700.2|/0/harmonin isoform a [Homo sapiens]
PQBP1	424	846	67.64	137.77	67.0707	575	725	94.26	118.11	55.6152	polyglutamine binding protein 1	K12865	GO:0005634//nucleus;GO:0010494//cytoplasmic stress granule;GO:0071598//neuronal ribonucleoprotein granule	GO:0003677//DNA binding;GO:0003713//transcription coactivator activity;GO:0043021//ribonucleoprotein complex binding	GO:0006355//regulation of transcription, DNA-templated;GO:0034063//stress granule assembly;GO:0043484//regulation of RNA splicing	gi|544520593|ref|XP_005593565.1|/1.94244e-95/PREDICTED: polyglutamine-binding protein 1 isoform X8 [Macaca fascicularis]
LINC00506	23.32	96.03	0.88	3.68	80.7018	154.4	154.83	5.76	6.02	51.1036	long intergenic non-protein coding RNA 506	K13645;K13755	-	-	-	gi|106322|pir||B34087/0/hypothetical protein (L1H 3' region) - human
EDIL3	9	12	0.31	0.42	57.5342	12	23	0.41	0.81	66.3934	EGF-like repeats and discoidin I-like domains 3	K03902	GO:0070062//extracellular exosome	GO:0005178//integrin binding;GO:0005509//calcium ion binding	GO:0007275//multicellular organismal development;GO:0010811//positive regulation of cell-substrate adhesion	gi|522023554|ref|NP_001265571.1|/0/EGF-like repeat and discoidin I-like domain-containing protein 3 isoform 2 precursor [Homo sapiens]
ZRANB2-AS2	2	1	0.43	0.22	33.8462	6	0	1.28	0.001	0.078064	ZRANB2 antisense RNA 2 (head to head)	-	-	-	-	-
LINC00536	20	0	1.21	0.001	0.0825764	13.02	4.11	0.78	0.26	25	long intergenic non-protein coding RNA 536	-	-	-	-	gi|119612360|gb|EAW91954.1|/1.7189e-34/hCG2036685, isoform CRA_b, partial [Homo sapiens]
HEIH	148	369	14.42	36.67	71.7753	83	358	8.03	36.07	81.7914	hepatocellular carcinoma up-regulated EZH2-associated long non-coding RNA	-	-	-	-	gi|119574123|gb|EAW53738.1|/7.07377e-78/hCG1801795, partial [Homo sapiens]
CERS6-AS1	28	30.76	1.57	1.7	51.9878	5	69	0.28	3.94	93.3649	CERS6 antisense RNA 1	-	-	-	-	gi|119631702|gb|EAX11297.1|/1.75054e-43/hCG2041705, partial [Homo sapiens]
NARR	10.7	4.09	2.14	0.83	27.9461	3.13	22.5	0.62	4.64	88.2129	nine-amino acid residue-repeats	K07921	GO:0005730//nucleolus	-	-	gi|372266180|ref|NP_001243210.1|/2.24098e-111/ras-related protein Rab-34, isoform NARR [Homo sapiens]
P4HA2-AS1	8	5	1.6	1.02	38.9313	13	5	2.59	1.04	28.6501	P4HA2 antisense RNA 1	-	-	-	-	-
RNA45S5	435.91	82.02	5.25	1.01	16.1342	686.23	159.63	8.2	1.99	19.5289	RNA, 45S pre-ribosomal 5	K06236	-	GO:0003690//double-stranded DNA binding;GO:0003700//sequence-specific DNA binding transcription factor activity;GO:0008134//transcription factor binding	GO:0006355//regulation of transcription, DNA-templated;GO:0008283//cell proliferation;GO:0009303//rRNA transcription	gi|532059573|ref|XP_005372459.1|/0/PREDICTED: serine/arginine repetitive matrix protein 1-like, partial [Microtus ochrogaster]
DOCK9-AS2	1	2	0.09	0.18	66.6667	1	3	0.09	0.27	75	DOCK9 antisense RNA 2 (head to head)	K10873;K03260;K06236;K13911	-	-	-	gi|545810572|ref|XP_005654785.1|/4.19003e-13/PREDICTED: collagen alpha-1(I) chain-like [Sus scrofa]
PINK1-AS	129.83	420.31	4.72	15.59	76.7602	115.1	325.8	4.16	12.25	74.6496	PINK1 antisense RNA	K05688	GO:0005741//mitochondrial outer membrane;GO:0005743//mitochondrial inner membrane;GO:0005829//cytosol;GO:0016021//integral component of membrane	GO:0000287//magnesium ion binding;GO:0004674//protein serine/threonine kinase activity;GO:0005524//ATP binding;GO:0010857//calcium-dependent protein kinase activity;GO:0031625//ubiquitin protein ligase binding;GO:0055131//C3HC4-type RING finger domain binding	GO:0000422//mitochondrion degradation;GO:0006950//response to stress;GO:0018105//peptidyl-serine phosphorylation;GO:0031396//regulation of protein ubiquitination;GO:0032226//positive regulation of synaptic transmission, dopaminergic;GO:0033603//positive regulation of dopamine secretion;GO:0043123//positive regulation of I-kappaB kinase/NF-kappaB signaling;GO:0043254//regulation of protein complex…	gi|37183032|gb|AAQ89316.1|/1.34244e-58/PINK1 [Homo sapiens]
LINC00562	0	4.82	0.001	0.32	99.6885	8.07	1.74	0.53	0.12	18.4615	long intergenic non-protein coding RNA 562	K11447;K08857;K00939;K00797	-	-	-	gi|355755786|gb|EHH59533.1|/1.55396e-34/hypothetical protein EGM_09670, partial [Macaca fascicularis]
TMEM265	78	102	6.01	8.02	57.1632	103	120	7.88	9.56	54.8165	transmembrane protein 265	K00871	-	-	-	gi|378744186|ref|NP_001243758.1|/6.58522e-55/uncharacterized protein LOC100862671 [Homo sapiens]
LINC00507	17.81	21.74	1.36	1.7	55.5556	32.97	17.57	2.51	1.39	35.641	long intergenic non-protein coding RNA 507	K04257	-	-	-	gi|119580095|gb|EAW59691.1|/9.9798e-27/hCG1777113, isoform CRA_a [Homo sapiens]
DIP2A-IT1	0	1	0.001	0.42	99.7625	2	0	0.81	0.001	0.123305	DIP2A intronic transcript 1	-	-	-	-	gi|119629681|gb|EAX09276.1|/2.30738e-14/hCG2045803 [Homo sapiens]
UPK1A-AS1	3	0	0.62	0.001	0.161031	1	0	0.2	0.001	0.497512	UPK1A antisense RNA 1	-	GO:0005783//endoplasmic reticulum;GO:0016021//integral component of membrane;GO:0016324//apical plasma membrane;GO:0070062//extracellular exosome	GO:0042803//protein homodimerization activity;GO:0048029//monosaccharide binding	GO:0030855//epithelial cell differentiation;GO:0051259//protein oligomerization	gi|403293024|ref|XP_003937524.1|/5.32237e-43/PREDICTED: uroplakin-1a [Saimiri boliviensis boliviensis]
COL4A3BP	41	63	1.24	1.95	61.1285	33	84	0.99	2.64	72.7273	collagen, type IV, alpha 3 (Goodpasture antigen) binding protein	K08283	GO:0005634//nucleus;GO:0005739//mitochondrion;GO:0005789//endoplasmic reticulum membrane;GO:0005794//Golgi apparatus;GO:0005829//cytosol;GO:0048471//perinuclear region of cytoplasm	GO:0004672//protein kinase activity;GO:0005515//protein binding;GO:0035620//ceramide transporter activity;GO:0070273//phosphatidylinositol-4-phosphate binding;GO:0097001//ceramide binding	GO:0000902//cell morphogenesis;GO:0001701//in utero embryonic development;GO:0003007//heart morphogenesis;GO:0006468//protein phosphorylation;GO:0006672//ceramide metabolic process;GO:0006936//muscle contraction;GO:0006955//immune response;GO:0007029//endoplasmic reticulum organization;GO:0007165//signal transduction;GO:0008283//cell proliferation;GO:0030148//sphingolipid biosynthetic process;GO:…	gi|194294543|ref|NP_001123577.1|/0/collagen type IV alpha-3-binding protein isoform 3 [Homo sapiens]
HLX-AS1	4	11	1.22	3.41	73.6501	1	11	0.3	3.46	92.0213	HLX antisense RNA 1	K09339	GO:0005634//nucleus	GO:0000976//transcription regulatory region sequence-specific DNA binding;GO:0003700//sequence-specific DNA binding transcription factor activity;GO:0005515//protein binding	GO:0001889//liver development;GO:0006351//transcription, DNA-templated;GO:0007519//skeletal muscle tissue development;GO:0008284//positive regulation of cell proliferation;GO:0045627//positive regulation of T-helper 1 cell differentiation;GO:0045629//negative regulation of T-helper 2 cell differentiation;GO:0046622//positive regulation of organ growth;GO:0048484//enteric nervous system developmen…	gi|62087204|dbj|BAD92049.1|/3.43533e-50/H2.0-like homeo box 1 variant [Homo sapiens]
MTOR-AS1	0	1	0.001	0.24	99.5851	0	1	0.001	0.25	99.6016	MTOR antisense RNA 1	K07203	-	-	-	gi|119592090|gb|EAW71684.1|/4.33012e-08/hCG2045282 [Homo sapiens]
MYLK-AS2	1	1	0.35	0.35	50	2	0	0.69	0.001	0.144718	MYLK antisense RNA 2	-	-	-	-	gi|119599853|gb|EAW79447.1|/1.72836e-16/hCG2045363 [Homo sapiens]
IPO9-AS1	4	5	0.8	1.01	55.8011	1	11	0.2	2.26	91.8699	IPO9 antisense RNA 1	K05747	-	-	-	gi|403294900|ref|XP_003938398.1|/8.71521e-55/PREDICTED: importin-9 [Saimiri boliviensis boliviensis]
SNRK-AS1	3	36	0.14	1.71	92.4324	1	91	0.05	4.39	98.8739	SNRK antisense RNA 1	K08802	GO:0005634//nucleus	GO:0000287//magnesium ion binding;GO:0004674//protein serine/threonine kinase activity;GO:0005524//ATP binding	GO:0006468//protein phosphorylation;GO:0030099//myeloid cell differentiation	gi|194379678|dbj|BAG58191.1|/0/unnamed protein product [Homo sapiens]
MED4-AS1	24	44	7.57	14.16	65.1634	12	47	3.76	15.34	80.3141	MED4 antisense RNA 1	K15146	GO:0016592//mediator complex	GO:0001104//RNA polymerase II transcription cofactor activity;GO:0004872//receptor activity;GO:0030374//ligand-dependent nuclear receptor transcription coactivator activity;GO:0042809//vitamin D receptor binding;GO:0046966//thyroid hormone receptor binding	GO:0006357//regulation of transcription from RNA polymerase II promoter;GO:0006367//transcription initiation from RNA polymerase II promoter;GO:0030521//androgen receptor signaling pathway;GO:0045893//positive regulation of transcription, DNA-templated	gi|7661788|ref|NP_054885.1|/3.67409e-27/mediator of RNA polymerase II transcription subunit 4 isoform 1 [Homo sapiens]
MED14OS	0	1	0.001	0.19	99.4764	1	6	0.18	1.15	86.4662	MED14 opposite strand	-	-	-	-	gi|297303634|ref|XP_002806242.1|/1.28253e-78/PREDICTED: hypothetical protein LOC100430800 [Macaca mulatta]
OXCT1-AS1	1	7	0.09	0.68	88.3117	1	7	0.09	0.68	88.3117	OXCT1 antisense RNA 1	-	-	-	-	-
NAV2-AS2	0	1	0.001	0.2	99.5025	0	12	0.001	2.43	99.9589	NAV2 antisense RNA 2	-	-	-	-	gi|403254409|ref|XP_003919960.1|/3.13337e-52/PREDICTED: neuron navigator 2 isoform 2 [Saimiri boliviensis boliviensis]
KLHL6-AS1	0	0.61	0.001	0.21	99.5261	10.27	3.47	3.4	1.2	26.087	KLHL6 antisense RNA 1	K00543;K09299;K04257	-	-	-	gi|119586529|gb|EAW66125.1|/1.35549e-22/hCG2038557, partial [Homo sapiens]
SGOL1-AS1	5	7	1.02	1.46	58.871	31	28	6.3	5.93	48.4873	SGOL1 antisense RNA 1	K11580	GO:0000777//condensed chromosome kinetochore;GO:0000780//condensed nuclear chromosome, centromeric region;GO:0000922//spindle pole;GO:0005813//centrosome;GO:0005829//cytosol;GO:0030892//mitotic cohesin complex	GO:0019900//kinase binding	GO:0007067//mitotic nuclear division;GO:0008608//attachment of spindle microtubules to kinetochore;GO:0010457//centriole-centriole cohesion;GO:0045132//meiotic chromosome segregation	gi|60302870|ref|NP_001012410.1|/1.51512e-48/shugoshin-like 1 isoform A2 [Homo sapiens]
AGBL5-AS1	1	0	0.43	0.001	0.232019	1	0	0.43	0.001	0.232019	AGBL5 antisense RNA 1	-	-	-	-	gi|47209902|emb|CAF91233.1|/5.2498e-06/unnamed protein product [Tetraodon nigroviridis]
PRRT3-AS1	48	30	13.31	8.49	38.945	64	24	17.63	6.88	28.0702	PRRT3 antisense RNA 1	K09228	GO:0016021//integral component of membrane	-	-	gi|635120639|ref|XP_007983392.1|/2.45254e-29/PREDICTED: proline-rich transmembrane protein 3 isoform X7 [Chlorocebus sabaeus]
HM13-AS1	3	4	1.06	1.44	57.6	1	1	0.35	0.37	51.3889	HM13 antisense RNA 1	-	-	-	-	-
TPRG1-AS1	5.6	5.13	1.36	1.27	48.289	1.31	6.04	0.32	1.51	82.5137	TPRG1 antisense RNA 1	-	-	-	-	gi|332844102|ref|XP_001174724.2|/3.93367e-06/PREDICTED: LOW QUALITY PROTEIN: 60S ribosomal protein L4 isoform 1 [Pan troglodytes]
DGUOK-AS1	56	57	16.58	17.07	50.7281	35	59	10.45	17.95	63.2042	DGUOK antisense RNA 1	K00904	-	-	-	gi|1477482|gb|AAC50624.1|/2.52491e-06/deoxyguanosine kinase [Homo sapiens]
FALEC	0	1	0.001	0.31	99.6785	2.08	3.01	0.62	0.94	60.2564	focally amplified long non-coding RNA in epithelial cancer	-	-	-	-	gi|426331354|ref|XP_004026647.1|/1.96601e-77/PREDICTED: uncharacterized protein LOC101143410 [Gorilla gorilla gorilla]
LINC00570	122	84	15	10.53	41.2456	104	102	12.7	12.97	50.5259	long intergenic non-protein coding RNA 570	K11853;K15190;K09226	-	-	-	gi|156355087|ref|XP_001623506.1|/7.92289e-10/predicted protein [Nematostella vectensis]
COX10-AS1	22	30.15	1.85	2.58	58.2393	23.1	52.75	1.93	4.58	70.3533	COX10 antisense RNA 1	-	-	-	-	gi|426384211|ref|XP_004058667.1|/1.09125e-24/PREDICTED: protoheme IX farnesyltransferase, mitochondrial-like [Gorilla gorilla gorilla]
GRTP1-AS1	3	9	0.31	0.96	75.5906	1	23	0.1	2.5	96.1538	GRTP1 antisense RNA 1	-	-	-	-	gi|397524426|ref|XP_003832192.1|/7.67027e-55/PREDICTED: growth hormone-regulated TBC protein 1 [Pan paniscus]
USP12-AS2	10	5	2.14	1.09	33.7461	3	5	0.64	1.11	63.4286	USP12 antisense RNA 2 (head to head)	-	-	-	-	-
DLEU7-AS1	0	1.03	0.001	0.09	98.9011	0	1.05	0.001	0.1	99.0099	DLEU7 antisense RNA 1	K11447;K15178;K08857;K00939	-	-	-	gi|119629266|gb|EAX08861.1|/4.80617e-35/hCG2045784 [Homo sapiens]
NUCB1-AS1	5	0	2.02	0.001	0.0494805	1	8	0.4	3.34	89.3048	NUCB1 antisense RNA 1	-	-	-	-	gi|635042304|ref|XP_007996710.1|/2.72456e-07/PREDICTED: nucleobindin-1 [Chlorocebus sabaeus]
TM4SF1-AS1	55	19	11.22	4.12	26.8579	41	24	8.57	5.17	37.6274	TM4SF1 antisense RNA 1	-	-	-	-	gi|332818490|ref|XP_530649.3|/6.11145e-59/PREDICTED: uncharacterized protein LOC460771 [Pan troglodytes]
ZNF197-AS1	0	1.31	0.001	0.36	99.723	1	7.07	0.27	2	88.1057	ZNF197 antisense RNA 1	K09228;K09229	-	-	-	gi|640824927|ref|XP_008069552.1|/1.22053e-10/PREDICTED: zinc finger protein with KRAB and SCAN domains 7 [Tarsius syrichta]
ADIPOQ-AS1	3.07	7.26	0.14	0.35	71.4286	0	12.3	0.001	0.6	99.8336	ADIPOQ antisense RNA 1	K07296	GO:0005581//collagen trimer;GO:0005615//extracellular space;GO:0005783//endoplasmic reticulum;GO:0009986//cell surface;GO:0048471//perinuclear region of cytoplasm;GO:0071944//cell periphery	GO:0005125//cytokine activity;GO:0005179//hormone activity;GO:0033691//sialic acid binding;GO:0042803//protein homodimerization activity	GO:0001666//response to hypoxia;GO:0006091//generation of precursor metabolites and energy;GO:0006635//fatty acid beta-oxidation;GO:0007584//response to nutrient;GO:0007623//circadian rhythm;GO:0009744//response to sucrose;GO:0009749//response to glucose;GO:0010739//positive regulation of protein kinase A signaling;GO:0010745//negative regulation of macrophage derived foam cell differentiation;GO…	gi|4757760|ref|NP_004788.1|/5.87299e-99/adiponectin precursor [Homo sapiens]
UBE2Q1-AS1	7	2	2.76	0.8	22.4719	0	20	0.001	8.15	99.9877	UBE2Q1 antisense RNA 1	-	-	-	-	-
STEAP3-AS1	2	12	0.1	0.62	86.1111	2	18	0.1	0.94	90.3846	STEAP3 antisense RNA 1	K10142	GO:0005771//multivesicular body;GO:0005886//plasma membrane;GO:0010008//endosome membrane;GO:0016021//integral component of membrane	GO:0000293//ferric-chelate reductase activity;GO:0005515//protein binding;GO:0046872//metal ion binding	GO:0006879//cellular iron ion homeostasis;GO:0007049//cell cycle;GO:0009306//protein secretion;GO:0033572//transferrin transport;GO:0043065//positive regulation of apoptotic process;GO:0055085//transmembrane transport;GO:0055114//oxidation-reduction process	gi|332265508|ref|XP_003281762.1|/1.17684e-93/PREDICTED: uncharacterized protein LOC100603180 [Nomascus leucogenys]
ZNRF3-AS1	24.06	25.48	1.81	1.95	51.8617	52.46	26.08	3.91	2.03	34.1751	ZNRF3 antisense RNA 1	K11447;K00939;K00591	-	-	-	gi|355756225|gb|EHH59972.1|/3.16647e-36/hypothetical protein EGM_10210, partial [Macaca fascicularis]
ZBTB20-AS4	5.31	5.21	1.33	1.33	50	3.35	2.1	0.84	0.55	39.5683	ZBTB20 antisense RNA 4	K09228;K11447;K06264;K00939;K00591	-	-	-	gi|119568399|gb|EAW48014.1|/4.02522e-29/hCG2030582 [Homo sapiens]
SHANK2-AS1	0	4.16	0.001	0.31	99.6785	7.41	4.47	0.53	0.33	38.3721	SHANK2 antisense RNA 1	K09228;K11447;K08857;K00939	-	-	-	gi|119582875|gb|EAW62471.1|/3.67083e-35/hCG1744006 [Homo sapiens]
B4GALT4-AS1	1	3	0.32	0.97	75.1938	1	10	0.31	3.26	91.3165	B4GALT4 antisense RNA 1	-	-	-	-	-
COL4A2-AS1	0	4	0.001	1.3	99.9231	0	4	0.001	1.32	99.9243	COL4A2 antisense RNA 1	K06237	-	-	-	gi|194378906|dbj|BAG58004.1|/8.34589e-08/unnamed protein product [Homo sapiens]
MID1IP1-AS1	8	10	1.94	2.48	56.1086	5	33	1.21	8.29	87.2632	MID1IP1 antisense RNA 1	-	-	-	-	gi|109130401|ref|XP_001087646.1|/1.62465e-28/PREDICTED: hypothetical protein LOC699176 [Macaca mulatta]
MYCBP2-AS1	0	3	0.001	1.02	99.9021	0	2	0.001	0.69	99.8553	MYCBP2 antisense RNA 1	K10693	-	-	-	gi|444732507|gb|ELW72798.1|/8.73542e-17/putative E3 ubiquitin-protein ligase MYCBP2 [Tupaia chinensis]
TM4SF19-AS1	18.17	15.45	1.61	1.39	46.3333	36.45	19.2	4.09	2.68	39.5864	TM4SF19 antisense RNA 1	K09228;K11447;K00939;K00797	GO:0016021//integral component of membrane	-	-	gi|119574049|gb|EAW53664.1|/8.02168e-54/hCG1797104 [Homo sapiens]
RNF219-AS1	6	11	0.4	0.75	65.2174	1	30	0.07	2.09	96.7593	RNF219 antisense RNA 1	-	-	GO:0008270//zinc ion binding	-	gi|578825001|ref|XP_006719928.1|/0/PREDICTED: RING finger protein 219 isoform X1 [Homo sapiens]
CACNA1C-AS2	1	2	0.28	0.57	67.0588	2.99	0	0.83	0.001	0.120337	CACNA1C antisense RNA 2	K04850	-	-	-	gi|508185|emb|CAA84348.1|/4.35721e-23/voltage-dependent L-type Ca channel alpha 1 subunit [Homo sapiens]
STARD13-AS	0	1	0.001	0.27	99.631	2	1	0.52	0.27	34.1772	STARD13 antisense RNA	-	-	-	-	gi|119628938|gb|EAX08533.1|/3.25247e-22/hCG1798436, isoform CRA_b [Homo sapiens]
PRICKLE2-AS3	29.82	32.52	1.56	1.73	52.5836	63.82	48.71	3.31	2.63	44.2761	PRICKLE2 antisense RNA 3	K04511	GO:0005737//cytoplasm;GO:0016327//apicolateral plasma membrane;GO:0016328//lateral plasma membrane	GO:0008270//zinc ion binding	GO:0031175//neuron projection development;GO:0045197//establishment or maintenance of epithelial cell apical/basal polarity	gi|119585836|gb|EAW65432.1|/1.8796e-56/hCG2038442, partial [Homo sapiens]
ARHGAP31-AS1	1	0	0.27	0.001	0.369004	0	2	0.001	0.56	99.8217	ARHGAP31 antisense RNA 1	-	-	-	-	-
DENND5B-AS1	15	28	4.55	8.67	65.5825	7.08	28	2.14	8.79	80.4209	DENND5B antisense RNA 1	K09228;K00797	-	GO:0016746//transferase activity, transferring acyl groups	GO:0008152//metabolic process	gi|635139244|ref|XP_008016462.1|/3.71315e-12/PREDICTED: general transcription factor II-I repeat domain-containing protein 1-like isoform X2 [Chlorocebus sabaeus]
LINC00853	16	5	4.05	1.29	24.1573	11	7	2.77	1.83	39.7826	long intergenic non-protein coding RNA 853	-	-	-	-	gi|119627284|gb|EAX06879.1|/3.44161e-33/hCG2042017, partial [Homo sapiens]
ERI3-IT1	4	3	1.39	1.06	43.2653	6	1	2.07	0.36	14.8148	ERI3 intronic transcript 1	-	-	-	-	gi|635108677|ref|XP_007977205.1|/5.4084e-23/PREDICTED: ERI1 exoribonuclease 3 isoform X7 [Chlorocebus sabaeus]
ALMS1-IT1	10	12	0.93	1.13	54.8544	17.61	7	1.62	0.67	29.2576	ALMS1 intronic transcript 1	-	-	-	-	gi|119578288|gb|EAW57884.1|/1.91761e-06/hCG2040784, partial [Homo sapiens]
SYNJ2-IT1	9.5	6.15	2.7	1.78	39.7321	8.86	6.52	2.51	1.92	43.3409	SYNJ2 intronic transcript 1	K09228;K00797	-	GO:0016746//transferase activity, transferring acyl groups	GO:0008152//metabolic process	gi|119622992|gb|EAX02587.1|/1.08493e-10/hCG1816008 [Homo sapiens]
HOXA10-AS	275	159	39.18	23.11	37.1007	168	257	23.77	37.87	61.4374	HOXA10 antisense RNA	K00658;K13219;K13171;K11448	-	-	-	gi|635114092|ref|XP_007980009.1|/4.14482e-41/PREDICTED: WAS/WASL-interacting protein family member 3-like [Chlorocebus sabaeus]
HOXB-AS1	0	1	0.001	0.21	99.5261	0	2	0.001	0.44	99.7732	HOXB cluster antisense RNA 1	K09303	GO:0005634//nucleus	GO:0000979//RNA polymerase II core promoter sequence-specific DNA binding;GO:0003700//sequence-specific DNA binding transcription factor activity	GO:0000122//negative regulation of transcription from RNA polymerase II promoter;GO:0001525//angiogenesis;GO:0002244//hematopoietic progenitor cell differentiation;GO:0009952//anterior/posterior pattern specification;GO:0021546//rhombomere development;GO:0021615//glossopharyngeal nerve morphogenesis;GO:0030878//thyroid gland development;GO:0048704//embryonic skeletal system morphogenesis;GO:00507…	gi|470660077|ref|XP_004331683.1|/1.48388e-29/PREDICTED: homeobox protein Hox-B3-like [Tursiops truncatus]
HOXC-AS1	15	10	4.7	3.19	40.4309	10	9	3.11	2.91	48.3389	HOXC cluster antisense RNA 1	-	-	-	-	gi|297692041|ref|XP_002823403.1|/3.88214e-08/PREDICTED: uncharacterized protein LOC100457860 [Pongo abelii]
HOXC-AS2	18	31	6.16	10.83	63.7434	9	27	3.06	9.56	75.7528	HOXC cluster antisense RNA 2	-	-	-	-	gi|332206815|ref|XP_003252490.1|/3.82174e-32/PREDICTED: uncharacterized protein LOC100594735 [Nomascus leucogenys]
HOXC-AS3	20	11	9.66	5.42	35.9416	13	7	6.23	3.49	35.9053	HOXC cluster antisense RNA 3	K09295	-	-	-	gi|297262536|ref|XP_001090607.2|/5.22349e-22/PREDICTED: hypothetical protein LOC702321 [Macaca mulatta]
HOXC13-AS	10	36	1.17	4.29	78.5714	9	34	1.04	4.11	79.8058	HOXC13 antisense RNA	K09298	GO:0005634//nucleus	GO:0001077//RNA polymerase II core promoter proximal region sequence-specific DNA binding transcription factor activity involved in positive regulation of transcription;GO:0003682//chromatin binding;GO:0005515//protein binding;GO:0043565//sequence-specific DNA binding	GO:0001942//hair follicle development;GO:0009952//anterior/posterior pattern specification;GO:0035878//nail development;GO:0043587//tongue morphogenesis;GO:0045944//positive regulation of transcription from RNA polymerase II promoter	gi|635065761|ref|XP_008001671.1|/1.54088e-27/PREDICTED: homeobox protein Hox-C13 [Chlorocebus sabaeus]
ANKRD20A12P	8	4.01	0.75	0.38	33.6283	3	3	0.28	0.29	50.8772	ankyrin repeat domain 20 family, member A12, pseudogene	K10352	-	-	-	gi|21748512|dbj|BAC03393.1|/2.84816e-162/FLJ00310 protein [Homo sapiens]
APOBEC3B-AS1	17.46	21	4.2	5.15	55.0802	12.99	17	3.11	4.23	57.6294	APOBEC3B antisense RNA 1	K01500	-	-	-	gi|441620136|ref|XP_003258056.2|/4.08332e-27/PREDICTED: DNA dC->dU-editing enzyme APOBEC-3G-like [Nomascus leucogenys]
LINC00581	5.27	0	0.88	0.001	0.113507	7.97	4.07	1.32	0.7	34.6535	long intergenic non-protein coding RNA 581	-	GO:0016021//integral component of membrane	-	GO:0015031//protein transport	gi|119615576|gb|EAW95170.1|/8.6275e-10/hCG1981324 [Homo sapiens]
UGDH-AS1	46.34	134.93	2.53	7.53	74.8509	48.09	196.72	2.61	11.13	81.0044	UGDH antisense RNA 1	K06478;K06467;K11849	-	-	-	gi|569346236|gb|ETO03995.1|/0/hypothetical protein RFI_33407, partial [Reticulomyxa filosa]
LINC-ROR	121.82	47.09	7.64	3.01	28.2629	119.53	51.73	7.45	3.36	31.0823	long intergenic non-protein coding RNA, regulator of reprogramming	-	-	-	-	gi|119578120|gb|EAW57716.1|/2.70485e-37/hCG2038825, isoform CRA_b [Homo sapiens]
MYO16-AS1	1	0	0.3	0.001	0.332226	0	1	0.001	0.31	99.6785	MYO16 antisense RNA 1	-	-	-	-	-
LARS2-AS1	8.96	11.86	0.79	1.07	57.5269	24.2	12.63	2.12	1.15	35.1682	LARS2 antisense RNA 1	K11447;K06264;K00939;K11504	-	-	-	gi|635127927|ref|XP_007985368.1|/1.52631e-36/PREDICTED: uncharacterized protein LOC103229289 [Chlorocebus sabaeus]
PTGES3L	71.87	109.11	5.8	9.01	60.8373	61.79	96.65	4.97	8.07	61.8865	prostaglandin E synthase 3 (cytosolic)-like	K07050	GO:0005634//nucleus;GO:0005737//cytoplasm	GO:0002196//Ser-tRNA(Ala) hydrolase activity;GO:0003676//nucleic acid binding;GO:0004813//alanine-tRNA ligase activity;GO:0005524//ATP binding;GO:0046872//metal ion binding	GO:0006419//alanyl-tRNA aminoacylation	gi|217416407|ref|NP_001136126.1|/5.3578e-93/putative protein PTGES3L isoform 4 [Homo sapiens]
PTCSC3	12.01	5.14	1.72	0.75	30.3644	5.85	15.89	0.83	2.36	73.9812	papillary thyroid carcinoma susceptibility candidate 3 (non-protein coding)	-	-	-	-	gi|119628013|gb|EAX07608.1|/1.62799e-13/hCG2038631, partial [Homo sapiens]
MRPS31P5	28.49	26.52	1.94	1.77	47.7089	22.45	22.55	1.46	1.53	51.1706	mitochondrial ribosomal protein S31 pseudogene 5	K06264;K00939;K12795	GO:0005576//extracellular region;GO:0005737//cytoplasm;GO:0009986//cell surface;GO:0016021//integral component of membrane;GO:0071944//cell periphery	-	GO:0002244//hematopoietic progenitor cell differentiation	gi|426375580|ref|XP_004054608.1|/2.9487e-61/PREDICTED: thrombospondin type-1 domain-containing protein 1 [Gorilla gorilla gorilla]
KCNK7	0	1	0.001	0.13	99.2366	3	1	0.37	0.13	26	potassium channel, two pore domain subfamily K, member 7	K04918	GO:0005886//plasma membrane;GO:0016021//integral component of membrane	GO:0005244//voltage-gated ion channel activity;GO:0005267//potassium channel activity	GO:0006813//potassium ion transport;GO:0007268//synaptic transmission	gi|635012239|ref|XP_007983254.1|/2.5653e-175/PREDICTED: LOW QUALITY PROTEIN: potassium channel subfamily K member 7 [Chlorocebus sabaeus]
UST	127.29	163.34	4.68	6.12	56.6667	76.31	241.44	2.79	9.18	76.6917	uronyl-2-sulfotransferase	K03193	GO:0000139//Golgi membrane;GO:0016021//integral component of membrane	GO:0008146//sulfotransferase activity	GO:0005975//carbohydrate metabolic process;GO:0006477//protein sulfation;GO:0030204//chondroitin sulfate metabolic process;GO:0030208//dermatan sulfate biosynthetic process	gi|5032219|ref|NP_005706.1|/0/uronyl 2-sulfotransferase [Homo sapiens]
ARPC5	340	1582	26.6	126.22	82.5939	471	1710	36.59	138.34	79.0831	actin related protein 2/3 complex, subunit 5, 16kDa	K05754	GO:0005829//cytosol;GO:0005885//Arp2/3 protein complex;GO:0030027//lamellipodium;GO:0070062//extracellular exosome	GO:0003779//actin binding;GO:0005200//structural constituent of cytoskeleton	GO:0006928//movement of cell or subcellular component;GO:0030833//regulation of actin filament polymerization;GO:0038096//Fc-gamma receptor signaling pathway involved in phagocytosis;GO:0045087//innate immune response	gi|528753875|gb|EPY73534.1|/6.78888e-87/actin-related protein 2/3 complex subunit 5 [Camelus ferus]
ARPC4	611.15	1486.61	66.84	163.21	70.9454	799.94	1299.03	88.3	141.02	61.4949	actin related protein 2/3 complex, subunit 4, 20kDa	K05755	GO:0005829//cytosol;GO:0005885//Arp2/3 protein complex;GO:0042995//cell projection;GO:0070062//extracellular exosome	GO:0030674//protein binding, bridging;GO:0051015//actin filament binding	GO:0034314//Arp2/3 complex-mediated actin nucleation;GO:0038096//Fc-gamma receptor signaling pathway involved in phagocytosis;GO:0045087//innate immune response	gi|544415711|ref|XP_005547797.1|/2.56408e-103/PREDICTED: actin-related protein 2/3 complex subunit 4 isoform X1 [Macaca fascicularis]
ARPC3	634	2154	109.74	380.29	77.6055	699	1671	120.16	299.12	71.3413	actin related protein 2/3 complex, subunit 3, 21kDa	K05756	GO:0005829//cytosol;GO:0005885//Arp2/3 protein complex;GO:0030027//lamellipodium;GO:0070062//extracellular exosome	GO:0003779//actin binding;GO:0005200//structural constituent of cytoskeleton	GO:0006928//movement of cell or subcellular component;GO:0034314//Arp2/3 complex-mediated actin nucleation;GO:0038096//Fc-gamma receptor signaling pathway involved in phagocytosis;GO:0045087//innate immune response	gi|119596081|gb|EAW75675.1|/4.82962e-111/hCG1786148 [Homo sapiens]
ARPC1B	4782	2393	505.94	258.22	33.7914	2196	2395	230.73	262.04	53.1769	actin related protein 2/3 complex, subunit 1B, 41kDa	K05757	GO:0005737//cytoplasm;GO:0005885//Arp2/3 protein complex;GO:0070062//extracellular exosome	GO:0003779//actin binding;GO:0005200//structural constituent of cytoskeleton	GO:0006928//movement of cell or subcellular component;GO:0030833//regulation of actin filament polymerization	gi|397489482|ref|XP_003815755.1|/0/PREDICTED: actin-related protein 2/3 complex subunit 1B [Pan paniscus]
ACTR3	364	1182	10.57	34.07	76.3217	453	1172	13.2	34.25	72.1812	ARP3 actin-related protein 3 homolog (yeast)	K10354;K05692	GO:0000139//Golgi membrane;GO:0002102//podosome;GO:0005829//cytosol;GO:0005884//actin filament;GO:0005885//Arp2/3 protein complex;GO:0005911//cell-cell junction;GO:0030027//lamellipodium;GO:0030056//hemidesmosome;GO:0060076//excitatory synapse;GO:0070062//extracellular exosome	GO:0003779//actin binding;GO:0005524//ATP binding	GO:0006928//movement of cell or subcellular component;GO:0007163//establishment or maintenance of cell polarity;GO:0008356//asymmetric cell division;GO:0009743//response to carbohydrate;GO:0010592//positive regulation of lamellipodium assembly;GO:0030838//positive regulation of actin filament polymerization;GO:0033206//meiotic cytokinesis;GO:0038096//Fc-gamma receptor signaling pathway involved i…	gi|612018722|ref|XP_007494135.1|/0/PREDICTED: actin-related protein 3 [Monodelphis domestica]
ACTR2	446	1116	18.36	46.86	71.8491	333	1367	13.62	58.21	81.0386	ARP2 actin-related protein 2 homolog (yeast)	K10354;K12314;K05692	GO:0005829//cytosol;GO:0005885//Arp2/3 protein complex;GO:0030478//actin cap;GO:0042995//cell projection;GO:0070062//extracellular exosome	GO:0003779//actin binding;GO:0005524//ATP binding	GO:0006928//movement of cell or subcellular component;GO:0007163//establishment or maintenance of cell polarity;GO:0008356//asymmetric cell division;GO:0016482//cytoplasmic transport;GO:0033206//meiotic cytokinesis;GO:0034314//Arp2/3 complex-mediated actin nucleation;GO:0038096//Fc-gamma receptor signaling pathway involved in phagocytosis;GO:0045087//innate immune response;GO:0051653//spindle loc…	gi|410035177|ref|XP_001155450.3|/0/PREDICTED: actin-related protein 2 isoform 1 [Pan troglodytes]
TSPAN5	0	1	0.001	0.05	98.0392	0	3	0.001	0.15	99.3377	tetraspanin 5	K10303	GO:0016021//integral component of membrane	-	GO:0007155//cell adhesion;GO:0008283//cell proliferation	gi|9625045|ref|NP_062517.1|/6.51673e-159/tetraspanin-5 [Mus musculus]
TSPAN3	102	111	4.44	4.73	51.5812	77	172	3.32	7.43	69.1163	tetraspanin 3	K06497;K06537	GO:0016021//integral component of membrane;GO:0070062//extracellular exosome	-	-	gi|5032201|ref|NP_005715.1|/1.37533e-144/tetraspanin-3 isoform 1 [Homo sapiens]
LOC100996251	35.36	68.04	2.34	4.6	66.2824	117.67	38.31	7.74	2.62	25.2896	uncharacterized LOC100996251	K11447;K00939	-	-	-	gi|355778213|gb|EHH63249.1|/4.26696e-32/hypothetical protein EGM_16173, partial [Macaca fascicularis]
LOC100996255	7.1	16.15	0.95	2.2	69.8413	18.88	15.95	2.51	2.21	46.822	uncharacterized LOC100996255	K11447;K00939	-	-	-	gi|395747067|ref|XP_002825806.2|/6.79121e-29/PREDICTED: WASP homolog-associated protein with actin, membranes and microtubules, partial [Pongo abelii]
LINC00269	6.08	1.97	0.46	0.15	24.5902	16.66	6.63	1.24	0.51	29.1429	long intergenic non-protein coding RNA 269	K14209;K11447;K08857;K00939	-	-	-	gi|119625771|gb|EAX05366.1|/1.77109e-95/hCG1991754 [Homo sapiens]
LOC100996291	13.28	19.6	0.73	1.11	60.3261	63.53	15.98	3.49	0.91	20.6818	uncharacterized LOC100996291	K11447;K00939;K00797	-	-	-	gi|34535838|dbj|BAC87449.1|/4.54816e-121/unnamed protein product [Homo sapiens]
DNAH17-AS1	99.84	105.7	3.12	3.37	51.926	100.42	95.46	3.12	3.09	49.7585	DNAH17 antisense RNA 1	K11447;K10408;K00939	-	-	-	gi|397494927|ref|XP_003818319.1|/2.49582e-88/PREDICTED: uncharacterized protein LOC100978266 [Pan paniscus]
FOXD3-AS1	21	50	4.89	13.67	73.653	6	44	1.03	11.29	91.6396	FOXD3 antisense RNA 1 (head to head)	K09397	GO:0000790//nuclear chromatin	GO:0000977//RNA polymerase II regulatory region sequence-specific DNA binding;GO:0001227//RNA polymerase II transcription regulatory region sequence-specific DNA binding transcription factor activity involved in negative regulation of transcription;GO:0005515//protein binding	GO:0000122//negative regulation of transcription from RNA polymerase II promoter;GO:0001701//in utero embryonic development;GO:0006928//movement of cell or subcellular component;GO:0009653//anatomical structure morphogenesis;GO:0022008//neurogenesis;GO:0040011//locomotion;GO:0045944//positive regulation of transcription from RNA polymerase II promoter;GO:0048468//cell development;GO:0048483//auto…	gi|441612846|ref|XP_004088107.1|/4.73243e-66/PREDICTED: uncharacterized protein LOC101178634 [Nomascus leucogenys]
LIPE-AS1	20.2	65.56	1.68	6.28	78.8945	13.33	62.23	1.46	6.74	82.1951	LIPE antisense RNA 1	-	-	-	-	gi|223648906|gb|ACN11211.1|/4.81421e-13/AN1-type zinc finger protein 5 [Salmo salar]
LOC100996351	14.29	1.95	1	0.14	12.2807	14.39	7.22	1	0.52	34.2105	uncharacterized LOC100996351	K04637	-	-	-	gi|34528483|dbj|BAC85519.1|/4.2402e-111/unnamed protein product [Homo sapiens]
LOC100996437	50	7	9.71	1.39	12.5225	28	22	5.4	4.42	45.0102	uncharacterized LOC100996437	-	-	-	-	gi|51094477|gb|EAL23734.1|/3.25617e-12/LOC401367 [Homo sapiens]
LOC100996447	28.41	41.81	2.84	4.26	60	37.13	29.75	3.69	3.07	45.4142	uncharacterized LOC100996447	K09228;K11447;K01539;K00939	-	-	-	gi|355755786|gb|EHH59533.1|/4.81176e-23/hypothetical protein EGM_09670, partial [Macaca fascicularis]
LOC100996455	1.02	2.01	0.07	0.14	66.6667	2.22	6.07	0.15	0.43	74.1379	uncharacterized LOC100996455	K14693;K11447;K01539;K00591	-	-	-	gi|119594672|gb|EAW74266.1|/1.67426e-70/hCG1652096, isoform CRA_a [Homo sapiens]
LCA10	3	3.04	0.35	0.37	51.3889	1	2	0.12	0.24	66.6667	lung carcinoma-associated 10	K01557;K08857;K09131;K11504;K00591	-	-	-	gi|397139828|ref|XP_003846488.1|/6.49575e-87/PREDICTED: LOW QUALITY PROTEIN: putative lung carcinoma-associated protein 10 [Homo sapiens]
C5orf66	29	191	1.89	12.72	87.0637	16	167	1.04	11.28	91.5584	chromosome 5 open reading frame 66	K11251	GO:0000786//nucleosome;GO:0000793//condensed chromosome;GO:0001739//sex chromatin;GO:0001740//Barr body;GO:0005730//nucleolus;GO:0035098//ESC/E(Z) complex	GO:0000182//rDNA binding;GO:0010385//double-stranded methylated DNA binding;GO:0019901//protein kinase binding;GO:0030291//protein serine/threonine kinase inhibitor activity;GO:0031490//chromatin DNA binding;GO:0044212//transcription regulatory region DNA binding;GO:0046982//protein heterodimerization activity	GO:0000122//negative regulation of transcription from RNA polymerase II promoter;GO:0001558//regulation of cell growth;GO:0006334//nucleosome assembly;GO:0007549//dosage compensation;GO:0033128//negative regulation of histone phosphorylation;GO:0061187//regulation of chromatin silencing at rDNA;GO:0071169//establishment of protein localization to chromatin;GO:0071901//negative regulation of prote…	gi|474451706|ref|NP_001264277.1|/3.23324e-80/putative uncharacterized protein C5orf66 [Homo sapiens]
LINC01314	35	28.01	0.81	0.66	44.898	33.02	66	0.76	1.58	67.5214	long intergenic non-protein coding RNA 1314	K06264;K09131;K08857	GO:0031224//intrinsic component of membrane	-	-	gi|119619525|gb|EAW99119.1|/5.90768e-40/hCG1648316 [Homo sapiens]
ITPR1-AS1	7	3	0.8	0.35	30.4348	1	4	0.11	0.47	81.0345	ITPR1 antisense RNA 1 (head to head)	-	-	-	-	gi|441665842|ref|XP_004091838.1|/5.08146e-34/PREDICTED: uncharacterized protein LOC101179643 [Nomascus leucogenys]
FAM157C	3.41	1.26	0.59	0.22	27.1605	28.11	13.48	4.84	2.42	33.3333	family with sequence similarity 157, member C	K09228;K00797	-	GO:0016746//transferase activity, transferring acyl groups	GO:0008152//metabolic process	gi|300680943|sp|P0CG43.1|F157C_HUMAN/1.1522e-104/RecName: Full=Putative protein FAM157C
LOC100996579	23	11	1.56	0.76	32.7586	17	14	1.17	1	46.0829	uncharacterized LOC100996579	-	-	-	-	-
FAM74A7	3.62	10.18	0.31	0.9	74.3802	16.13	10.16	1.38	0.91	39.738	family with sequence similarity 74, member A7	K11447;K08857;K00939	-	GO:0005488	-	gi|205831479|sp|A6NL05.3|F74A7_HUMAN/4.80771e-86/RecName: Full=Protein FAM74A7
LINC01544	0	1.01	0.001	0.05	98.0392	0.25	1.01	0.01	0.05	83.3333	long intergenic non-protein coding RNA 1544	K11447	-	-	-	gi|119583517|gb|EAW63113.1|/9.77413e-40/hCG2036984 [Homo sapiens]
LOC100996693	0	1	0.001	0.21	99.5261	7	5	1.43	1.06	42.5703	CAVP-target protein-like	K08809	-	-	-	gi|558472816|ref|NP_001273740.1|/3.35559e-133/uncharacterized protein LOC100996693 [Homo sapiens]
LINC01356	35.73	28.59	3.2	2.61	44.9225	21.58	52.61	1.92	4.88	71.7647	long intergenic non-protein coding RNA 1356	K00939;K00591	-	-	-	gi|74729786|sp|Q8N9X3.1|YA026_HUMAN/1.37564e-98/RecName: Full=Putative uncharacterized protein FLJ36116
SRGAP2D	87.6	360.43	4.67	19.58	80.7423	126.37	515.07	6.68	28.36	80.9361	SLIT-ROBO Rho GTPase activating protein 2D (pseudogene)	K07526	GO:0005634//nucleus;GO:0005743//mitochondrial inner membrane;GO:0005829//cytosol;GO:0014069//postsynaptic density;GO:0030027//lamellipodium;GO:0030054//cell junction;GO:0044327//dendritic spine head;GO:0045211//postsynaptic membrane;GO:0045335//phagocytic vesicle	GO:0030675;GO:0042803//protein homodimerization activity;GO:0048365//Rac GTPase binding	GO:0003363//lamellipodium assembly involved in ameboidal cell migration;GO:0007411//axon guidance;GO:0008283//cell proliferation;GO:0021816//extension of a leading process involved in cell motility in cerebral cortex radial glia guided migration;GO:0032855;GO:0034446//substrate adhesion-dependent cell spreading;GO:0046847//filopodium assembly;GO:0051014//actin filament severing;GO:0060548//negati…	gi|428229676|ref|NP_001258799.1|/7.98294e-177/SLIT-ROBO Rho GTPase activating protein 2B (pseudogene) [Homo sapiens]
C7orf55-LUC7L2	88.27	202.05	5.22	12.18	70	40.48	77.14	2.38	4.72	66.4789	C7orf55-LUC7L2 readthrough	K13212	GO:0005685//U1 snRNP;GO:0016607//nuclear speck	GO:0003729//mRNA binding;GO:0019899//enzyme binding	GO:0006376//mRNA splice site selection	gi|488580328|ref|XP_004475613.1|/0/PREDICTED: putative RNA-binding protein Luc7-like 2 isoform 1 [Dasypus novemcinctus]
ADAM8	5	1	0.27	0.05	15.625	4	2	0.2	0.11	35.4839	ADAM metallopeptidase domain 8	K06540	GO:0002102//podosome;GO:0005887//integral component of plasma membrane;GO:0009986//cell surface;GO:0032010//phagolysosome;GO:0032127//dense core granule membrane;GO:0042581//specific granule;GO:0070820//tertiary granule;GO:0071065//alpha9-beta1 integrin-vascular cell adhesion molecule-1 complex;GO:0071133//alpha9-beta1 integrin-ADAM8 complex	GO:0004222//metalloendopeptidase activity;GO:0005509//calcium ion binding;GO:0008270//zinc ion binding;GO:0043621//protein self-association;GO:0050839//cell adhesion molecule binding	GO:0000902//cell morphogenesis;GO:0001525//angiogenesis;GO:0002523//leukocyte migration involved in inflammatory response;GO:0002675//positive regulation of acute inflammatory response;GO:0022407//regulation of cell-cell adhesion;GO:0022617//extracellular matrix disassembly;GO:0033089//positive regulation of T cell differentiation in thymus;GO:0035419//activation of MAPK activity involved in inna…	gi|256773272|ref|NP_001157962.1|/0/disintegrin and metalloproteinase domain-containing protein 8 isoform 3 precursor [Homo sapiens]
CDH12	2	5	0.07	0.19	73.0769	3	4	0.11	0.15	57.6923	cadherin 12, type 2 (N-cadherin 2)	K06804	GO:0005886//plasma membrane;GO:0016021//integral component of membrane	GO:0005509//calcium ion binding	GO:0007156//homophilic cell adhesion via plasma membrane adhesion molecules;GO:0034329//cell junction assembly;GO:0034332//adherens junction organization	gi|16445393|ref|NP_004052.2|/0/cadherin-12 preproprotein [Homo sapiens]
TSPAN2	1	0	0.05	0.001	1.96078	2	0	0.1	0.001	0.990099	tetraspanin 2	K06460	GO:0005886//plasma membrane;GO:0016021//integral component of membrane;GO:0043209//myelin sheath	-	GO:0006954//inflammatory response;GO:0007420//brain development;GO:0014002//astrocyte development;GO:0014005//microglia development;GO:0042552//myelination;GO:0061564//axon development	gi|21264580|ref|NP_005716.2|/2.19417e-124/tetraspanin-2 [Homo sapiens]
NUBP2	588	1209	75.74	150.12	66.466	633	804.51	82.02	101.83	55.3875	nucleotide binding protein 2	K03593	GO:0005634//nucleus;GO:0005737//cytoplasm;GO:0031616//spindle pole centrosome	GO:0005515//protein binding;GO:0005524//ATP binding;GO:0046872//metal ion binding;GO:0051539//4 iron, 4 sulfur cluster binding	GO:0016226//iron-sulfur cluster assembly;GO:0044281//small molecule metabolic process	gi|6912540|ref|NP_036357.1|/2.91697e-150/cytosolic Fe-S cluster assembly factor NUBP2 isoform 1 [Homo sapiens]
TSFM	75	224	6	18.28	75.2883	59	187	4.69	15.58	76.8624	Ts translation elongation factor, mitochondrial	K02357	GO:0005739//mitochondrion	GO:0003746//translation elongation factor activity;GO:0044822//poly(A) RNA binding	GO:0006414//translational elongation;GO:0032784//regulation of DNA-templated transcription, elongation	gi|291084502|ref|NP_001166168.1|/5.56826e-117/elongation factor Ts, mitochondrial isoform 4 precursor [Homo sapiens]
TSPAN1	21	13	2.1	1.33	38.7755	14	12	1.39	1.24	47.1483	tetraspanin 1	K06509;K06497	GO:0005765//lysosomal membrane;GO:0016021//integral component of membrane;GO:0070062//extracellular exosome	-	-	gi|21264578|ref|NP_005718.2|/5.50237e-136/tetraspanin-1 [Homo sapiens]
PPIF	316	1200	23.27	90.11	79.4761	349	848	25.52	64.57	71.6728	peptidylprolyl isomerase F	K09565	GO:0005753//mitochondrial proton-transporting ATP synthase complex;GO:0005759//mitochondrial matrix	GO:0003755//peptidyl-prolyl cis-trans isomerase activity;GO:0005515//protein binding;GO:0016018//cyclosporin A binding	GO:0000413//protein peptidyl-prolyl isomerization;GO:0002931//response to ischemia;GO:0006457//protein folding;GO:0010849//regulation of proton-transporting ATPase activity, rotational mechanism;GO:0010940//positive regulation of necrotic cell death;GO:0032780//negative regulation of ATPase activity;GO:0043066//negative regulation of apoptotic process;GO:0070301//cellular response to hydrogen per…	gi|635053674|ref|XP_007961010.1|/2.77439e-120/PREDICTED: peptidyl-prolyl cis-trans isomerase F, mitochondrial [Chlorocebus sabaeus]
NPIPA8	90.6	70.29	12.86	10.18	44.184	76.11	25.85	10.73	3.8	26.1528	nuclear pore complex interacting protein family, member A8	-	GO:0005643//nuclear pore;GO:0031965//nuclear membrane	-	GO:0015031//protein transport;GO:0051028//mRNA transport	gi|542133080|ref|NP_001269436.1|/0/nuclear pore complex interacting protein family, member A7 [Homo sapiens]
CTDSP2	719	1161	23.04	37.95	62.2233	426	2614	13.56	86.63	86.4657	CTD (carboxy-terminal domain, RNA polymerase II, polypeptide A) small phosphatase 2	K15731	GO:0005654//nucleoplasm	GO:0005515//protein binding;GO:0008420//CTD phosphatase activity;GO:0046872//metal ion binding	GO:0006470//protein dephosphorylation;GO:0006987//activation of signaling protein activity involved in unfolded protein response	gi|2454302|gb|AAB71816.1|/4.15911e-155/OS-4 protein [Homo sapiens]
LOC101060091	1	3	0.29	0.89	75.4237	2.44	1	0.7	0.3	30	uncharacterized LOC101060091	K14993	-	-	-	gi|397468901|ref|XP_003806108.1|/3.16146e-51/PREDICTED: uncharacterized protein LOC100991405 isoform 1 [Pan paniscus]
ZNF891	14	10	0.99	0.72	42.1053	14	19	0.98	1.39	58.6498	zinc finger protein 891	K09228	GO:0005634//nucleus	GO:0003677//DNA binding;GO:0046872//metal ion binding	GO:0006355//regulation of transcription, DNA-templated	gi|471434859|ref|NP_001264220.1|/0/zinc finger protein 891 [Homo sapiens]
CT45A7	45.19	32.85	9.24	6.85	42.573	0	30.62	0.001	6.47	99.9845	cancer/testis antigen family 45, member A7	K13180	-	-	-	gi|614458141|ref|NP_001017438.2|/1.39527e-102/cancer/testis antigen family 45 member A4/A6 [Homo sapiens]
FOXP4-AS1	44	8	15.23	2.82	15.6233	33	13	11.35	4.65	29.0625	FOXP4 antisense RNA 1	-	-	-	-	gi|426353169|ref|XP_004044070.1|/9.46188e-23/PREDICTED: uncharacterized protein LOC101139810 [Gorilla gorilla gorilla]
TBC1D3L	24.77	79.24	1.94	6.34	76.57	26.57	58.92	2.07	4.78	69.781	TBC1 domain family, member 3L	K08395;K06236;K11837	GO:0005886//plasma membrane	GO:0005097	-	gi|612339355|ref|NP_001278388.1|/0/TBC1 domain family member 3F-like [Homo sapiens]
LOC101060385	33.01	21	8.04	5.22	39.3665	2	40	0.48	10.08	95.4545	uncharacterized LOC101060385	-	-	-	-	gi|119621499|gb|EAX01094.1|/1.23533e-52/hCG1817897 [Homo sapiens]
LOC101060389	36.81	18.76	2.91	1.51	34.1629	34.43	0	2.7	0.001	0.0370233	TBC1 domain family member-like	K08395;K06236;K11837	GO:0005886//plasma membrane	GO:0005097	-	gi|612339302|ref|NP_001278394.1|/0/TBC1 domain family member-like [Homo sapiens]
LOC101060542	0.41	3.69	0.03	0.23	88.4615	13.31	8.02	0.81	0.51	38.6364	uncharacterized LOC101060542	K14693;K11447;K01539;K00939	-	-	-	gi|11493483|gb|AAG35515.1|AF130117_48/9.89242e-33/PRO2550 [Homo sapiens]
NUTM2B-AS1	131.63	102.13	16.87	12.37	42.3051	96.9	154.2	11.57	18.45	61.459	NUTM2B antisense RNA 1	K04257	-	-	-	gi|530369616|ref|XP_005263906.1|/4.25504e-48/PREDICTED: basic proline-rich protein-like [Homo sapiens]
TRIM10	1	9	0.05	0.49	90.7407	1	0	0.05	0.001	1.96078	tripartite motif containing 10	K12002	GO:0005737//cytoplasm	GO:0008270//zinc ion binding	GO:0030218//erythrocyte differentiation	gi|157426898|ref|NP_006769.2|/0/tripartite motif-containing protein 10 isoform 1 [Homo sapiens]
ARPC2	535	1881	58.02	208.06	78.1945	489	1870	55.94	209.72	78.943	actin related protein 2/3 complex, subunit 2, 34kDa	K05758	GO:0005768//endosome;GO:0005794//Golgi apparatus;GO:0005829//cytosol;GO:0005885//Arp2/3 protein complex;GO:0005886//plasma membrane;GO:0005925//focal adhesion;GO:0031252//cell leading edge;GO:0043005//neuron projection;GO:0045202//synapse;GO:0070062//extracellular exosome	GO:0003779//actin binding;GO:0005200//structural constituent of cytoskeleton;GO:0019894//kinesin binding;GO:0035650//AP-1 adaptor complex binding;GO:0071933//Arp2/3 complex binding	GO:0006928//movement of cell or subcellular component;GO:0010592//positive regulation of lamellipodium assembly;GO:0030838//positive regulation of actin filament polymerization;GO:0038096//Fc-gamma receptor signaling pathway involved in phagocytosis;GO:0045087//innate immune response;GO:1900026//positive regulation of substrate adhesion-dependent cell spreading	gi|74195800|dbj|BAE30463.1|/8.47485e-175/unnamed protein product [Mus musculus]
SGK2	2	2	0.17	0.17	50	0	1	0.001	0.09	98.9011	serum/glucocorticoid regulated kinase 2	K13303	GO:0005634//nucleus;GO:0005829//cytosol	GO:0004674//protein serine/threonine kinase activity;GO:0005524//ATP binding;GO:0015459//potassium channel regulator activity;GO:0017080//sodium channel regulator activity;GO:0035091//phosphatidylinositol binding	GO:0001558//regulation of cell growth;GO:0006468//protein phosphorylation;GO:0006979//response to oxidative stress;GO:0032411//positive regulation of transporter activity;GO:0034220//ion transmembrane transport;GO:0035556//intracellular signal transduction;GO:0042127//regulation of cell proliferation	gi|20127541|ref|NP_057360.2|/0/serine/threonine-protein kinase Sgk2 isoform beta [Homo sapiens]
LINC00601	5	0	0.71	0.001	0.140647	2	1	0.28	0.15	34.8837	long intergenic non-protein coding RNA 601	-	-	-	-	-
BMS1P17	3.85	6.99	0.9	1.66	64.8438	11.06	7.79	2.56	1.87	42.2122	BMS1 pseudogene 17	K14569	GO:0005730//nucleolus	GO:0005524//ATP binding;GO:0044822//poly(A) RNA binding	GO:0042255//ribosome assembly	gi|197692621|dbj|BAG70274.1|/1.90848e-38/hypothetical protein [Homo sapiens]
RAD50	44	130	1.07	3.24	75.174	91	126	2.21	3.18	58.9981	RAD50 homolog (S. cerevisiae)	K10866	GO:0000784//nuclear chromosome, telomeric region;GO:0005654//nucleoplasm;GO:0030870//Mre11 complex;GO:0035861//site of double-strand break;GO:0045120//pronucleus	GO:0000014//single-stranded DNA endodeoxyribonuclease activity;GO:0003677//DNA binding;GO:0004003//ATP-dependent DNA helicase activity;GO:0005524//ATP binding;GO:0008270//zinc ion binding;GO:0008408//3'-5' exonuclease activity;GO:0030674//protein binding, bridging	GO:0000019//regulation of mitotic recombination;GO:0000724//double-strand break repair via homologous recombination;GO:0000737//DNA catabolic process, endonucleolytic;GO:0007004//telomere maintenance via telomerase;GO:0007131//reciprocal meiotic recombination;GO:0031954//positive regulation of protein autophosphorylation;GO:0032508//DNA duplex unwinding;GO:0033674//positive regulation of kinase a…	gi|19924129|ref|NP_005723.2|/0/DNA repair protein RAD50 [Homo sapiens]
KIF20A	177	196	8.26	9.33	53.0415	91	211	4.22	10.18	70.6944	kinesin family member 20A	K10402	GO:0005654//nucleoplasm;GO:0005794//Golgi apparatus;GO:0005819//spindle;GO:0005871//kinesin complex;GO:0005874//microtubule	GO:0003777//microtubule motor activity;GO:0005215//transporter activity;GO:0005524//ATP binding;GO:0008017//microtubule binding;GO:0019901//protein kinase binding	GO:0000278//mitotic cell cycle;GO:0000910//cytokinesis;GO:0001578//microtubule bundle formation;GO:0007018//microtubule-based movement;GO:0008152//metabolic process;GO:0015031//protein transport;GO:0016192//vesicle-mediated transport	gi|5032013|ref|NP_005724.1|/0/kinesin-like protein KIF20A [Homo sapiens]
PREB	303	864	22.33	64.94	74.4127	146	949	10.69	72.33	87.1236	prolactin regulatory element binding	K14003	GO:0000139//Golgi membrane;GO:0005634//nucleus;GO:0005789//endoplasmic reticulum membrane;GO:0016021//integral component of membrane	GO:0003677//DNA binding	GO:0006355//regulation of transcription, DNA-templated;GO:0006987//activation of signaling protein activity involved in unfolded protein response;GO:0015031//protein transport;GO:0018279//protein N-linked glycosylation via asparagine;GO:0043687//post-translational protein modification;GO:0048208//COPII vesicle coating	gi|7019503|ref|NP_037520.1|/0/prolactin regulatory element-binding protein [Homo sapiens]
HIPK3	56	176	1.26	3.92	75.6757	64	395	1.44	8.72	85.8268	homeodomain interacting protein kinase 3	K08826	GO:0005737//cytoplasm;GO:0016605//PML body	GO:0003677//DNA binding;GO:0004674//protein serine/threonine kinase activity;GO:0005524//ATP binding	GO:0006355//regulation of transcription, DNA-templated;GO:0009299//mRNA transcription;GO:0018105//peptidyl-serine phosphorylation;GO:0018107//peptidyl-threonine phosphorylation;GO:0043066//negative regulation of apoptotic process;GO:0043508//negative regulation of JUN kinase activity	gi|332836390|ref|XP_001144535.2|/0/PREDICTED: homeodomain-interacting protein kinase 3 isoform 4 [Pan troglodytes]
PANDAR	11	30	1.2	3.34	73.5683	3	51	0.32	5.75	94.7282	promoter of CDKN1A antisense DNA damage activated RNA	K11142	GO:0005634//nucleus;GO:0005739//mitochondrion	GO:0004177//aminopeptidase activity;GO:0008235//metalloexopeptidase activity;GO:0030145//manganese ion binding	-	gi|355687187|gb|EHH25771.1|/0/Cytosol aminopeptidase [Macaca mulatta]
FEM1B	154	286	3.48	6.59	65.4419	166	407	3.72	9.51	71.8821	fem-1 homolog b (C. elegans)	K10349	GO:0005634//nucleus;GO:0005737//cytoplasm	GO:0004842//ubiquitin-protein transferase activity;GO:0005123//death receptor binding	GO:0051438//regulation of ubiquitin-protein transferase activity;GO:0060442//branching involved in prostate gland morphogenesis;GO:0060743//epithelial cell maturation involved in prostate gland development;GO:1902041//regulation of extrinsic apoptotic signaling pathway via death domain receptors;GO:2000001//regulation of DNA damage checkpoint	gi|426233857|ref|XP_004010926.1|/0/PREDICTED: protein fem-1 homolog B [Ovis aries]
IPO11-LRRC70	13.95	16.1	1.25	1.48	54.2125	31.32	11.25	2.8	1.05	27.2727	IPO11-LRRC70 readthrough	-	GO:0005634//nucleus;GO:0005737//cytoplasm	GO:0008536//Ran GTPase binding;GO:0008565//protein transporter activity	GO:0006610//ribosomal protein import into nucleus	gi|198041777|ref|NP_001128251.1|/1.38269e-58/importin-11 isoform 1 [Homo sapiens]
CDH13	42	31	2.27	1.31	36.5922	12	63	0.64	3.71	85.2874	cadherin 13	K06808	GO:0005615//extracellular space;GO:0005901//caveola;GO:0009897//external side of plasma membrane;GO:0031225//anchored component of membrane;GO:0043005//neuron projection;GO:0048471//perinuclear region of cytoplasm	GO:0005509//calcium ion binding;GO:0030169//low-density lipoprotein particle binding;GO:0042803//protein homodimerization activity;GO:0045296//cadherin binding;GO:0055100//adiponectin binding	GO:0000278//mitotic cell cycle;GO:0001558//regulation of cell growth;GO:0001938//positive regulation of endothelial cell proliferation;GO:0001954//positive regulation of cell-matrix adhesion;GO:0002040//sprouting angiogenesis;GO:0007156//homophilic cell adhesion via plasma membrane adhesion molecules;GO:0007162//negative regulation of cell adhesion;GO:0007266//Rho protein signal transduction;GO:0…	gi|4502719|ref|NP_001248.1|/0/cadherin-13 isoform 1 preproprotein [Homo sapiens]
ACTR1B	416	1170	30.01	86.08	74.1494	253	1013	18.12	75.57	80.6596	ARP1 actin-related protein 1 homolog B, centractin beta (yeast)	K05692	GO:0005813//centrosome;GO:0005829//cytosol;GO:0005869//dynactin complex	GO:0005515//protein binding;GO:0005524//ATP binding	GO:0019886//antigen processing and presentation of exogenous peptide antigen via MHC class II	gi|635078596|ref|XP_008006265.1|/0/PREDICTED: beta-centractin [Chlorocebus sabaeus]
ACTR1A	211	447	11.85	25.6	68.3578	225	365	12.54	21.19	62.8224	ARP1 actin-related protein 1 homolog A, centractin alpha (yeast)	K05692	GO:0005813//centrosome;GO:0005829//cytosol;GO:0005869//dynactin complex;GO:0070062//extracellular exosome	GO:0005524//ATP binding	GO:0000086//G2/M transition of mitotic cell cycle;GO:0016192//vesicle-mediated transport;GO:0019886//antigen processing and presentation of exogenous peptide antigen via MHC class II	gi|431895484|gb|ELK05000.1|/0/Alpha-centractin [Pteropus alecto]
ARL4C	13	37	0.55	1.52	73.43	16	53	0.67	2.23	76.8966	ADP-ribosylation factor-like 4C	K07947	GO:0005634//nucleus;GO:0005737//cytoplasm;GO:0005886//plasma membrane;GO:0030175//filopodium	GO:0003924//GTPase activity;GO:0005525//GTP binding;GO:0043014//alpha-tubulin binding	GO:0006184;GO:0007264//small GTPase mediated signal transduction;GO:0032456//endocytic recycling	gi|426338986|ref|XP_004033447.1|/4.91556e-161/PREDICTED: uncharacterized protein LOC101151990 [Gorilla gorilla gorilla]
ARL4A	383	687	20.53	37.49	64.6156	416	571	22.42	31.68	58.5582	ADP-ribosylation factor-like 4A	K07946;K07945	GO:0005730//nucleolus;GO:0005737//cytoplasm;GO:0005886//plasma membrane	GO:0003924//GTPase activity;GO:0005515//protein binding;GO:0005525//GTP binding	GO:0006184;GO:0007264//small GTPase mediated signal transduction;GO:0050873//brown fat cell differentiation	gi|440894615|gb|ELR47022.1|/1.7821e-116/ADP-ribosylation factor-like protein 4A, partial [Bos mutus]
ERCC6-PGBD3	0	35.26	0.001	1.62	99.9383	0	48.3	0.001	2.25	99.9556	ERCC6-PGBD3 readthrough	K10841	GO:0005730//nucleolus;GO:0008023//transcription elongation factor complex	GO:0003677//DNA binding;GO:0003678//DNA helicase activity;GO:0003682//chromatin binding;GO:0005524//ATP binding;GO:0008022//protein C-terminus binding;GO:0008094//DNA-dependent ATPase activity;GO:0032403//protein complex binding;GO:0047485//protein N-terminus binding	GO:0000303//response to superoxide;GO:0006200;GO:0006283//transcription-coupled nucleotide-excision repair;GO:0006284//base-excision repair;GO:0006290//pyrimidine dimer repair;GO:0006366//transcription from RNA polymerase II promoter;GO:0007256//activation of JNKK activity;GO:0007257//activation of JUN kinase activity;GO:0008630//intrinsic apoptotic signaling pathway in response to DNA damage;GO:…	gi|457867145|ref|NP_001263987.1|/0/Cockayne syndrome B-piggyBac fusion protein [Homo sapiens]
LOC101243545	4065	605	231.96	35.21	13.1789	3416	757	193.58	44.67	18.7492	uncharacterized LOC101243545	K02893	GO:0005634//nucleus;GO:0022625//cytosolic large ribosomal subunit	GO:0000166//nucleotide binding;GO:0003735//structural constituent of ribosome	GO:0006412//translation;GO:0008283//cell proliferation	gi|440904517|gb|ELR55017.1|/7.2435e-15/60S ribosomal protein L23a, partial [Bos mutus]
PTENP1-AS	2	0	0.38	0.001	0.262467	3	5	0.56	0.97	63.3987	PTENP1 antisense RNA	-	-	-	-	gi|119607401|gb|EAW86995.1|/1.29988e-19/RPE-spondin, isoform CRA_a [Homo sapiens]
DNAL4	157	174	17.14	19.38	53.0668	124	161	13.45	18.18	57.4771	dynein, axonemal, light chain 4	K10412	GO:0005737//cytoplasm;GO:0005874//microtubule;GO:0005886//plasma membrane;GO:0005929//cilium;GO:0030286//dynein complex	GO:0003774//motor activity	GO:0007017//microtubule-based process;GO:0048011//neurotrophin TRK receptor signaling pathway	gi|5031667|ref|NP_005731.1|/1.12091e-55/dynein light chain 4, axonemal [Homo sapiens]
ZNF263	55	180	2.7	9	76.9231	41	263	2	13.34	86.9622	zinc finger protein 263	K09229	GO:0005634//nucleus;GO:0005737//cytoplasm;GO:0015630//microtubule cytoskeleton	GO:0003677//DNA binding;GO:0003700//sequence-specific DNA binding transcription factor activity;GO:0046872//metal ion binding	GO:0045892//negative regulation of transcription, DNA-templated	gi|31543980|ref|NP_005732.2|/0/zinc finger protein 263 [Homo sapiens]
LRPPRC	296.31	750.4	7.2	18.58	72.0714	261.4	771.42	6.3	19.37	75.4577	leucine-rich pentatricopeptide repeat containing	K11447;K06264;K08857;K00939	GO:0000794//condensed nuclear chromosome;GO:0005637//nuclear inner membrane;GO:0005640//nuclear outer membrane;GO:0005654//nucleoplasm;GO:0005874//microtubule;GO:0030529//ribonucleoprotein complex;GO:0042645//mitochondrial nucleoid;GO:0048471//perinuclear region of cytoplasm	GO:0003697//single-stranded DNA binding;GO:0008017//microtubule binding;GO:0044822//poly(A) RNA binding;GO:0048487//beta-tubulin binding;GO:0051015//actin filament binding	GO:0000961//negative regulation of mitochondrial RNA catabolic process;GO:0006355//regulation of transcription, DNA-templated;GO:0047497//mitochondrion transport along microtubule;GO:0051028//mRNA transport;GO:0070129//regulation of mitochondrial translation	gi|31621305|ref|NP_573566.2|/0/leucine-rich PPR motif-containing protein, mitochondrial precursor [Homo sapiens]
FRY	2	14	0.03	0.21	87.5	1	10	0.01	0.16	94.1176	furry homolog (Drosophila)	-	GO:0000922//spindle pole;GO:0005737//cytoplasm;GO:0005815//microtubule organizing center	-	-	gi|117606355|ref|NP_075463.2|/0/protein furry homolog [Homo sapiens]
CDH15	17	14	0.96	0.81	45.7627	15	5	0.84	0.29	25.6637	cadherin 15, type 1, M-cadherin (myotubule)	K06809	GO:0005901//caveola;GO:0016021//integral component of membrane;GO:0031594//neuromuscular junction	GO:0005509//calcium ion binding;GO:0005515//protein binding	GO:0007156//homophilic cell adhesion via plasma membrane adhesion molecules;GO:0034329//cell junction assembly;GO:0034332//adherens junction organization;GO:0051149//positive regulation of muscle cell differentiation	gi|544519058|ref|XP_005592860.1|/0/PREDICTED: LOW QUALITY PROTEIN: cadherin-15 [Macaca fascicularis]
PDIA6	363	140	25.16	9.9	28.2373	137	434	9.33	31.1	76.9231	protein disulfide isomerase family A, member 6	K09584	GO:0005788//endoplasmic reticulum lumen;GO:0005789//endoplasmic reticulum membrane;GO:0005793//endoplasmic reticulum-Golgi intermediate compartment;GO:0005886//plasma membrane;GO:0042470//melanosome;GO:0070062//extracellular exosome	GO:0003756//protein disulfide isomerase activity;GO:0005515//protein binding;GO:0015035//protein disulfide oxidoreductase activity	GO:0006457//protein folding;GO:0006662//glycerol ether metabolic process;GO:0006987//activation of signaling protein activity involved in unfolded protein response;GO:0043277//apoptotic cell clearance;GO:0045454//cell redox homeostasis;GO:0055114//oxidation-reduction process;GO:0070527//platelet aggregation	gi|544186046|ref|NP_001269634.1|/0/protein disulfide-isomerase A6 isoform b [Homo sapiens]
TRAP1	506	851	36.8	64.48	63.6651	404	592	30.08	43.38	59.0525	TNF receptor-associated protein 1	K09488	GO:0005743//mitochondrial inner membrane;GO:0005759//mitochondrial matrix	GO:0005164//tumor necrosis factor receptor binding;GO:0005524//ATP binding;GO:0044822//poly(A) RNA binding;GO:0051082//unfolded protein binding	GO:0006457//protein folding;GO:0006950//response to stress;GO:1901856//negative regulation of cellular respiration	gi|440309857|ref|NP_001258978.1|/0/heat shock protein 75 kDa, mitochondrial isoform 2 [Homo sapiens]
OPTN	824.19	979.79	39.15	47.3	54.7137	1008.83	1008.39	47.98	49.24	50.648	optineurin	K07210	GO:0000139//Golgi membrane;GO:0005654//nucleoplasm;GO:0005802//trans-Golgi network;GO:0005829//cytosol;GO:0048471//perinuclear region of cytoplasm	GO:0008022//protein C-terminus binding	GO:0000042//protein targeting to Golgi;GO:0000086//G2/M transition of mitotic cell cycle;GO:0007165//signal transduction;GO:0008219//cell death;GO:0043001//Golgi to plasma membrane protein transport;GO:0090161//Golgi ribbon formation	gi|20149572|ref|NP_068815.2|/0/optineurin [Homo sapiens]
BCAP31	475	250	51.72	28.56	35.5755	461	426	54.56	46.29	45.8999	B-cell receptor-associated protein 31	K14009	GO:0000139//Golgi membrane;GO:0005811//lipid particle;GO:0005829//cytosol;GO:0005887//integral component of plasma membrane;GO:0033116//endoplasmic reticulum-Golgi intermediate compartment membrane;GO:0071556//integral component of lumenal side of endoplasmic reticulum membrane	GO:0005515//protein binding	GO:0002474//antigen processing and presentation of peptide antigen via MHC class I;GO:0006886//intracellular protein transport;GO:0006921//cellular component disassembly involved in execution phase of apoptosis;GO:0006955//immune response;GO:0007204//positive regulation of cytosolic calcium ion concentration;GO:0007283//spermatogenesis;GO:0016192//vesicle-mediated transport;GO:0032471//negative r…	gi|397466278|ref|XP_003804892.1|/5.17376e-140/PREDICTED: B-cell receptor-associated protein 31 [Pan paniscus]
NAMPT	252	389	8.86	13.96	61.1744	306	564	10.69	20.52	65.7482	nicotinamide phosphoribosyltransferase	K03462	GO:0005615//extracellular space;GO:0005634//nucleus;GO:0005829//cytosol;GO:0070062//extracellular exosome	GO:0004514//nicotinate-nucleotide diphosphorylase (carboxylating) activity;GO:0005125//cytokine activity;GO:0047280//nicotinamide phosphoribosyltransferase activity	GO:0006769//nicotinamide metabolic process;GO:0007267//cell-cell signaling;GO:0008284//positive regulation of cell proliferation;GO:0008286//insulin receptor signaling pathway;GO:0009435//NAD biosynthetic process;GO:0045944//positive regulation of transcription from RNA polymerase II promoter;GO:0051770//positive regulation of nitric-oxide synthase biosynthetic process;GO:0060612//adipose tissue …	gi|397480000|ref|XP_003811286.1|/0/PREDICTED: nicotinamide phosphoribosyltransferase [Pan paniscus]
RBM12	117.56	221.11	2.82	5.4	65.6934	112.04	148.73	2.67	3.69	58.0189	RNA binding motif protein 12	K12898	GO:0005634//nucleus	GO:0000166//nucleotide binding;GO:0044822//poly(A) RNA binding	-	gi|50949507|emb|CAH10603.1|/0/hypothetical protein [Homo sapiens]
YAF2	76.4	202.95	2.87	7.81	73.1273	273.2	312.4	10.3	12.18	54.1815	YY1 associated factor 2	K11468	GO:0005634//nucleus;GO:0005737//cytoplasm	GO:0003713//transcription coactivator activity;GO:0003714//transcription corepressor activity;GO:0005515//protein binding;GO:0008270//zinc ion binding	GO:0045892//negative regulation of transcription, DNA-templated;GO:0045893//positive regulation of transcription, DNA-templated	gi|60218897|ref|NP_005739.2|/1.37998e-97/YY1-associated factor 2 isoform 2 [Homo sapiens]
ARFRP1	105	442	6.71	28.44	80.9104	138	370	8.91	24.07	72.9836	ADP-ribosylation factor related protein 1	K07952	GO:0005794//Golgi apparatus;GO:0005802//trans-Golgi network;GO:0016020//membrane	GO:0003924//GTPase activity;GO:0005515//protein binding;GO:0005525//GTP binding	GO:0006184;GO:0007264//small GTPase mediated signal transduction;GO:0007369//gastrulation;GO:0034067//protein localization to Golgi apparatus;GO:0042147//retrograde transport, endosome to Golgi;GO:0043001//Golgi to plasma membrane protein transport	gi|635019529|ref|XP_008008901.1|/6.59174e-108/PREDICTED: ADP-ribosylation factor-related protein 1 isoform X1 [Chlorocebus sabaeus]
CDH16	1	1	0.06	0.06	50	2	1	0.12	0.06	33.3333	cadherin 16, KSP-cadherin	K06810	GO:0005886//plasma membrane;GO:0016021//integral component of membrane	GO:0005509//calcium ion binding	GO:0007156//homophilic cell adhesion via plasma membrane adhesion molecules	gi|4757956|ref|NP_004053.1|/0/cadherin-16 isoform 1 precursor [Homo sapiens]
TOB1	139	386	10.74	28.85	72.8719	170	629	13.16	46.9	78.0886	transducer of ERBB2, 1	K14443	GO:0030014//CCR4-NOT complex	GO:0005070//SH3/SH2 adaptor activity;GO:0030971//receptor tyrosine kinase binding	GO:0008285//negative regulation of cell proliferation;GO:0009967//positive regulation of signal transduction;GO:0017148//negative regulation of translation;GO:0060212//negative regulation of nuclear-transcribed mRNA poly(A) tail shortening;GO:0060213//positive regulation of nuclear-transcribed mRNA poly(A) tail shortening;GO:1900153//positive regulation of nuclear-transcribed mRNA catabolic proce…	gi|5032187|ref|NP_005740.1|/0/protein Tob1 isoform 1 [Homo sapiens]
LOC101409256	32.74	19.85	2.75	1.7	38.2022	25.52	28.69	2.13	2.49	53.8961	cell division cycle 42 pseudogene	K11447;K01875;K01539;K00939	-	-	-	gi|397499089|ref|XP_003820295.1|/5.41403e-32/PREDICTED: putative uncharacterized protein encoded by LINC00596-like [Pan paniscus]
OSGEPL1-AS1	2.93	1.07	0.53	0.2	27.3973	12.01	1.31	2.15	0.24	10.0418	OSGEPL1 antisense RNA 1	K11447;K01875;K00939	-	-	-	gi|119604242|gb|EAW83836.1|/2.60725e-32/hCG2014340 [Homo sapiens]
OGFR-AS1	5	11	1.24	2.78	69.1542	2	10	0.49	2.56	83.9344	OGFR antisense RNA 1	-	-	-	-	gi|441639288|ref|XP_003280227.2|/6.57762e-11/PREDICTED: opioid growth factor receptor [Nomascus leucogenys]
YTHDF3-AS1	16	12	3.66	2.8	43.3437	12	9	2.73	2.13	43.8272	YTHDF3 antisense RNA 1 (head to head)	-	-	-	-	-
LAMTOR5-AS1	12	3	3.87	0.99	20.3704	15	4	4.8	1.33	21.6966	LAMTOR5 antisense RNA 1	-	-	-	-	-
MMP24-AS1	1039	839	98.02	80.62	45.1299	922	688	86.47	67.14	43.7081	MMP24 antisense RNA 1	K05185	-	-	-	gi|635022528|ref|XP_007961297.1|/3.88592e-66/PREDICTED: skin secretory protein xP2-like isoform X1 [Chlorocebus sabaeus]
LINC00678	6.99	1.92	1.21	0.34	21.9355	2.86	10.14	0.49	1.82	78.7879	long intergenic non-protein coding RNA 678	K14757	-	-	-	gi|527504048|sp|Q1W209.2|HESRG_HUMAN/4.19166e-33/RecName: Full=Embryonic stem cell-related gene protein; Short=hES cell-related gene protein
AKAP9	23	80	0.3	1.05	77.7778	130	121	1.67	1.62	49.2401	A kinase (PRKA) anchor protein 9	K11499	GO:0000242//pericentriolar material;GO:0005794//Golgi apparatus;GO:0005829//cytosol;GO:0008076//voltage-gated potassium channel complex	GO:0005102//receptor binding;GO:0016301//kinase activity;GO:0032947//protein complex scaffold;GO:0044325//ion channel binding	GO:0000086//G2/M transition of mitotic cell cycle;GO:0006810//transport;GO:0007165//signal transduction;GO:0007268//synaptic transmission	gi|22538393|ref|NP_671714.1|/0/A-kinase anchor protein 9 isoform 3 [Homo sapiens]
FAM13A	20	56	0.55	1.68	75.3363	31	82	0.88	2.47	73.7313	family with sequence similarity 13, member A	K12327;K13100;K00907;K08773;K07526	GO:0005829//cytosol	GO:0005096//GTPase activator activity	GO:0051056//regulation of small GTPase mediated signal transduction	gi|62865869|ref|NP_001015045.1|/0/protein FAM13A isoform b [Homo sapiens]
LOC101448202	0	2	0.001	0.39	99.7442	1	9	0.19	1.8	90.4523	uncharacterized LOC101448202	K06236	-	-	-	gi|584064587|ref|XP_006776653.1|/2.94508e-13/PREDICTED: collagen alpha-1(XI) chain-like [Myotis davidii]
G3BP1	79	148	4.54	8.68	65.6581	113	179	6.45	10.53	62.0141	GTPase activating protein (SH3 domain) binding protein 1	K12741;K05185	GO:0005634//nucleus;GO:0005829//cytosol;GO:0005886//plasma membrane;GO:0010494//cytoplasmic stress granule	GO:0003677//DNA binding;GO:0003729//mRNA binding;GO:0004003//ATP-dependent DNA helicase activity;GO:0004004//ATP-dependent RNA helicase activity;GO:0004519//endonuclease activity;GO:0005515//protein binding;GO:0005524//ATP binding	GO:0006200;GO:0006810//transport;GO:0007265//Ras protein signal transduction;GO:0032508//DNA duplex unwinding;GO:0090090//negative regulation of canonical Wnt signaling pathway;GO:0090305//nucleic acid phosphodiester bond hydrolysis	gi|544440490|ref|XP_005558381.1|/0/PREDICTED: ras GTPase-activating protein-binding protein 1 isoform X1 [Macaca fascicularis]
SUGP2	167.98	205.62	6.38	7.79	54.9753	85.4	260.45	3.15	10.15	76.3158	SURP and G patch domain containing 2	K13166	GO:0005634//nucleus	GO:0044822//poly(A) RNA binding	GO:0006397//mRNA processing;GO:0008380//RNA splicing	gi|71891649|dbj|BAA20820.2|/0/KIAA0365 protein [Homo sapiens]
EBI3	4	4	0.58	0.59	50.4274	4	3	0.57	0.45	44.1176	Epstein-Barr virus induced 3	K05059;K05056	GO:0005615//extracellular space;GO:0005886//plasma membrane	GO:0004896//cytokine receptor activity;GO:0005125//cytokine activity;GO:0045523//interleukin-27 receptor binding	GO:0006959//humoral immune response;GO:0019221//cytokine-mediated signaling pathway;GO:0042088//T-helper 1 type immune response;GO:0045078//positive regulation of interferon-gamma biosynthetic process;GO:0046641//positive regulation of alpha-beta T cell proliferation	gi|14577917|ref|NP_005746.2|/1.19406e-133/interleukin-27 subunit beta precursor [Homo sapiens]
ADGRG2	3	0	0.1	0.001	0.990099	2	0	0.07	0.001	1.40845	adhesion G protein-coupled receptor G2	K08451	GO:0005887//integral component of plasma membrane;GO:0016324//apical plasma membrane;GO:0070062//extracellular exosome	GO:0004930//G-protein coupled receptor activity	GO:0007218//neuropeptide signaling pathway;GO:0007283//spermatogenesis	gi|578837801|ref|XP_006724519.1|/0/PREDICTED: G-protein coupled receptor 64 isoform X8 [Homo sapiens]
CDH17	2.09	0	0.09	0.001	1.0989	4.3	6.57	0.19	0.3	61.2245	cadherin 17, LI cadherin (liver-intestine)	K06811	GO:0016021//integral component of membrane;GO:0016323//basolateral plasma membrane	GO:0005427//proton-dependent oligopeptide secondary active transmembrane transporter activity;GO:0005509//calcium ion binding	GO:0007156//homophilic cell adhesion via plasma membrane adhesion molecules;GO:0016339//calcium-dependent cell-cell adhesion via plasma membrane cell adhesion molecules;GO:0035672//oligopeptide transmembrane transport	gi|221316593|ref|NP_004054.3|/0/cadherin-17 precursor [Homo sapiens]
MBNL2	147	364	5.1	12.76	71.4446	203	538	6.97	19.28	73.4476	muscleblind-like splicing regulator 2	K14943	GO:0005634//nucleus;GO:0005737//cytoplasm	GO:0044822//poly(A) RNA binding;GO:0046872//metal ion binding	GO:0000381//regulation of alternative mRNA splicing, via spliceosome	gi|46411180|ref|NP_997187.1|/0/muscleblind-like protein 2 isoform 3 [Homo sapiens]
HNRNPA3P1	0	1.58	0.001	0.09	98.9011	0	3.18	0.001	0.18	99.4475	heterogeneous nuclear ribonucleoprotein A3 pseudogene 1	K12741	GO:0005654//nucleoplasm;GO:0005730//nucleolus;GO:0005737//cytoplasm;GO:0019013//viral nucleocapsid;GO:0035770//ribonucleoprotein granule;GO:0043005//neuron projection;GO:0071013//catalytic step 2 spliceosome	GO:0000166//nucleotide binding;GO:0003729//mRNA binding;GO:0005515//protein binding;GO:0051033//RNA transmembrane transporter activity	GO:0000380//alternative mRNA splicing, via spliceosome;GO:0051028//mRNA transport;GO:0055085//transmembrane transport	gi|31559916|ref|NP_666242.2|/0/heterogeneous nuclear ribonucleoprotein A3 isoform a [Mus musculus]
ABI2	378.16	367.82	9.37	9.28	49.7587	241.4	484.39	6.11	12.37	66.9372	abl-interactor 2	K05751	GO:0005737//cytoplasm;GO:0005829//cytosol;GO:0005856//cytoskeleton;GO:0005913//cell-cell adherens junction;GO:0030027//lamellipodium;GO:0030175//filopodium;GO:0030425//dendrite;GO:0031209//SCAR complex	GO:0003677//DNA binding;GO:0008093//cytoskeletal adaptor activity;GO:0017124//SH3 domain binding;GO:0019900//kinase binding;GO:0031625//ubiquitin protein ligase binding;GO:0032403//protein complex binding;GO:0048365//Rac GTPase binding;GO:0070064//proline-rich region binding	GO:0007611//learning or memory;GO:0008154//actin polymerization or depolymerization;GO:0016358//dendrite development;GO:0016477//cell migration;GO:0016601//Rac protein signal transduction;GO:0018108//peptidyl-tyrosine phosphorylation;GO:0043010//camera-type eye development;GO:2000601//positive regulation of Arp2/3 complex-mediated actin nucleation	gi|612047171|ref|XP_007501962.1|/0/PREDICTED: abl interactor 2 isoform X13 [Monodelphis domestica]
CEBPZ	127	293	6.16	14.49	70.1695	255	328	12.28	16.45	57.2572	CCAAT/enhancer binding protein (C/EBP), zeta	K21;K14832	GO:0005634//nucleus	GO:0003677//DNA binding;GO:0044822//poly(A) RNA binding	GO:0006355//regulation of transcription, DNA-templated;GO:0006366//transcription from RNA polymerase II promoter	gi|42542392|ref|NP_005751.2|/0/CCAAT/enhancer-binding protein zeta [Homo sapiens]
PLXNC1	2	6	0.08	0.25	75.7576	8	8	0.33	0.34	50.7463	plexin C1	K06572	GO:0005622//intracellular;GO:0005886//plasma membrane;GO:0016021//integral component of membrane	GO:0004872//receptor activity;GO:0005102//receptor binding	GO:0007155//cell adhesion;GO:0007165//signal transduction;GO:0007411//axon guidance	gi|5032223|ref|NP_005752.1|/0/plexin-C1 precursor [Homo sapiens]
TRIM28	694	957	37.67	52.98	58.4446	528	775	28.46	43.5	60.4503	tripartite motif containing 28	K08882	GO:0005654//nucleoplasm;GO:0005719//nuclear euchromatin;GO:0005720//nuclear heterochromatin;GO:0005730//nucleolus	GO:0003700//sequence-specific DNA binding transcription factor activity;GO:0003713//transcription coactivator activity;GO:0003714//transcription corepressor activity;GO:0004672//protein kinase activity;GO:0004842//ubiquitin-protein transferase activity;GO:0008270//zinc ion binding;GO:0031625//ubiquitin protein ligase binding;GO:0035851//Krueppel-associated box domain binding;GO:0043565//sequence-…	GO:0000122//negative regulation of transcription from RNA polymerase II promoter;GO:0001837//epithelial to mesenchymal transition;GO:0006367//transcription initiation from RNA polymerase II promoter;GO:0016567//protein ubiquitination;GO:0016925//protein sumoylation;GO:0042993//positive regulation of transcription factor import into nucleus;GO:0045087//innate immune response;GO:0045739//positive r…	gi|5032179|ref|NP_005753.1|/0/transcription intermediary factor 1-beta [Homo sapiens]
LOC101559451	4	2	1.47	0.75	33.7838	5	0	1.83	0.001	0.054615	uncharacterized LOC101559451	K02951	-	-	-	gi|578829844|ref|XP_006721566.1|/4.47015e-18/PREDICTED: proline-, glutamic acid- and leucine-rich protein 1 isoform X1 [Homo sapiens]
RASA4	53.56	109.84	1.54	3.22	67.6471	52.51	65.46	1.5	1.95	56.5217	RAS p21 protein activator 4	K12380;K08053	GO:0005829//cytosol;GO:0031235//intrinsic component of the cytoplasmic side of the plasma membrane	GO:0005099;GO:0046872//metal ion binding	GO:0032320;GO:0046580//negative regulation of Ras protein signal transduction	gi|6635197|dbj|BAA25464.2|/0/KIAA0538 protein [Homo sapiens]
AASS	12.42	2.71	0.34	0.08	19.0476	27.98	13.96	0.76	0.4	34.4828	aminoadipate-semialdehyde synthase	K14157	GO:0005759//mitochondrial matrix	GO:0047130//saccharopine dehydrogenase (NADP+, L-lysine-forming) activity;GO:0047131//saccharopine dehydrogenase (NAD+, L-glutamate-forming) activity	GO:0033512//L-lysine catabolic process to acetyl-CoA via saccharopine;GO:0034641//cellular nitrogen compound metabolic process;GO:0051262//protein tetramerization	gi|13027640|ref|NP_005754.2|/0/alpha-aminoadipic semialdehyde synthase, mitochondrial [Homo sapiens]
PDZK1IP1	256	261	47.83	49.73	50.9738	285	248	52.87	47.91	47.5392	PDZK1 interacting protein 1	-	GO:0016021//integral component of membrane;GO:0070062//extracellular exosome	-	-	gi|544406155|ref|XP_005543516.1|/1.02374e-80/PREDICTED: T-cell acute lymphocytic leukemia protein 1-like isoform X5 [Macaca fascicularis]
ATP6AP2	45	70	3.59	5.7	61.3563	42	123	3.33	10.15	75.2967	ATPase, H+ transporting, lysosomal accessory protein 2	-	GO:0009897//external side of plasma membrane;GO:0016021//integral component of membrane;GO:0043005//neuron projection;GO:0044297//cell body;GO:0070062//extracellular exosome	GO:0004190//aspartic-type endopeptidase activity;GO:0004872//receptor activity;GO:0019899//enzyme binding	GO:0002003//angiotensin maturation;GO:0006508//proteolysis;GO:0032914//positive regulation of transforming growth factor beta1 production;GO:0043408//regulation of MAPK cascade;GO:0044267//cellular protein metabolic process	gi|15011918|ref|NP_005756.2|/0/renin receptor precursor [Homo sapiens]
LOC101593348	2	2	0.14	0.14	50	2	6	0.14	0.43	75.4386	uncharacterized LOC101593348	K10522	-	-	-	gi|544474163|ref|XP_005572841.1|/1.89478e-66/PREDICTED: uncharacterized protein LOC102123914 [Macaca fascicularis]
CDH18	2.36	0.54	0.11	0.02	15.3846	1.5	2.31	0.07	0.11	61.1111	cadherin 18, type 2	K06805	GO:0005886//plasma membrane;GO:0016021//integral component of membrane	GO:0005509//calcium ion binding	GO:0007156//homophilic cell adhesion via plasma membrane adhesion molecules;GO:0034329//cell junction assembly;GO:0034332//adherens junction organization	gi|634743272|ref|NP_001278886.1|/0/cadherin-18 isoform 3 preproprotein [Homo sapiens]
FARP1	1547	1161	50.59	38.67	43.3229	854	1197	27.9	40.65	59.2998	FERM, RhoGEF (ARHGEF) and pleckstrin domain protein 1 (chondrocyte-derived)	K06279;K12232;K11290;K06069;K06082	GO:0005829//cytosol;GO:0005856//cytoskeleton;GO:0030054//cell junction;GO:0030175//filopodium;GO:0031234//extrinsic component of cytoplasmic side of plasma membrane;GO:0043197//dendritic spine;GO:0045202//synapse	GO:0008092//cytoskeletal protein binding;GO:0030676//Rac guanyl-nucleotide exchange factor activity;GO:0048365//Rac GTPase binding	GO:0007416//synapse assembly;GO:0010923//negative regulation of phosphatase activity;GO:0032314;GO:0048813//dendrite morphogenesis	gi|558472848|ref|NP_001273768.1|/0/FERM, RhoGEF and pleckstrin domain-containing protein 1 isoform 3 [Homo sapiens]
LPCAT3	80.24	66.54	5.69	4.81	45.8095	52.15	102.43	3.67	7.51	67.1735	lysophosphatidylcholine acyltransferase 3	K13515	GO:0005789//endoplasmic reticulum membrane;GO:0016021//integral component of membrane	GO:0047184//1-acylglycerophosphocholine O-acyltransferase activity	GO:0036150//phosphatidylserine acyl-chain remodeling;GO:0036151//phosphatidylcholine acyl-chain remodeling;GO:0036152//phosphatidylethanolamine acyl-chain remodeling;GO:0046474//glycerophospholipid biosynthetic process;GO:0097006//regulation of plasma lipoprotein particle levels	gi|42542394|ref|NP_005759.4|/0/lysophospholipid acyltransferase 5 [Homo sapiens]
WASF2	935	2062	28.83	62.89	68.5674	1751	3202	53.82	97.18	64.3576	WAS protein family, member 2	K05748	GO:0001726//ruffle;GO:0005769//early endosome;GO:0005829//cytosol;GO:0015629//actin cytoskeleton;GO:0030027//lamellipodium;GO:0031209//SCAR complex;GO:0070062//extracellular exosome	GO:0003779//actin binding;GO:0032403//protein complex binding	GO:0001525//angiogenesis;GO:0001667//ameboidal-type cell migration;GO:0007188//adenylate cyclase-modulating G-protein coupled receptor signaling pathway;GO:0010592//positive regulation of lamellipodium assembly;GO:0016601//Rac protein signal transduction;GO:0030048//actin filament-based movement;GO:0035855//megakaryocyte development;GO:0038096//Fc-gamma receptor signaling pathway involved in phag…	gi|319655728|ref|NP_001188333.1|/1.44576e-160/wiskott-Aldrich syndrome protein family member 2 isoform 2 [Homo sapiens]
SLC25A13	150	329	7.77	17.37	69.0931	69	298	3.49	15.7	81.8134	solute carrier family 25 (aspartate/glutamate carrier), member 13	K15105	GO:0005743//mitochondrial inner membrane;GO:0005887//integral component of plasma membrane	GO:0005313//L-glutamate transmembrane transporter activity;GO:0005509//calcium ion binding;GO:0015183//L-aspartate transmembrane transporter activity	GO:0006094//gluconeogenesis;GO:0006754//ATP biosynthetic process;GO:0015810//aspartate transport;GO:0015813//L-glutamate transport;GO:0043490//malate-aspartate shuttle;GO:0051592//response to calcium ion;GO:0055085//transmembrane transport	gi|635114700|ref|XP_007980290.1|/0/PREDICTED: calcium-binding mitochondrial carrier protein Aralar2 isoform X1 [Chlorocebus sabaeus]
SLC25A15	202.66	183.86	8.12	7.51	48.0486	176.32	283.68	7.01	11.75	62.6333	solute carrier family 25 (mitochondrial carrier; ornithine transporter) member 15	K15101	GO:0005743//mitochondrial inner membrane;GO:0016021//integral component of membrane	GO:0000064//L-ornithine transmembrane transporter activity	GO:0000050//urea cycle;GO:0000066//mitochondrial ornithine transport;GO:0006520//cellular amino acid metabolic process	gi|7657585|ref|NP_055067.1|/5.81258e-170/mitochondrial ornithine transporter 1 [Homo sapiens]
BLACAT1	0	1	0.001	0.06	98.3607	1	3	0.06	0.19	76	bladder cancer associated transcript 1 (non-protein coding)	-	-	-	-	-
GPR1-AS	0	13.43	0.001	0.6	99.8336	32.53	7.51	1.41	0.34	19.4286	GPR1 antisense RNA	K11447	-	-	-	gi|444709696|gb|ELW50697.1|/3.54516e-49/Trifunctional nucleotide phosphoesterase protein YfkN [Tupaia chinensis]
ZNF350-AS1	1	3	0.23	0.71	75.5319	2	1	0.46	0.24	34.2857	ZNF350 antisense RNA 1	-	-	-	-	gi|119601418|gb|EAW81012.1|/6.04191e-29/hCG2041255, partial [Homo sapiens]
SCHLAP1	20.56	19.49	3.1	2.99	49.0969	16.92	16.81	2.53	2.62	50.8738	SWI/SNF complex antagonist associated with prostate cancer 1 (non-protein coding)	K07838	-	-	-	gi|119584862|gb|EAW64458.1|/6.22468e-42/hCG2038441, partial [Homo sapiens]
ZNF197	81.78	68.73	3.75	3.32	46.959	59.81	128.01	2.71	6.33	70.0221	zinc finger protein 197	K09229	GO:0005634//nucleus	GO:0003677//DNA binding;GO:0003700//sequence-specific DNA binding transcription factor activity;GO:0046872//metal ion binding	GO:0006355//regulation of transcription, DNA-templated	gi|68800230|ref|NP_001020026.1|/3.49187e-153/zinc finger protein 197 isoform 2 [Homo sapiens]
SERF2	12144.6	8582.86	771.31	557.29	41.9457	19531.2	5339.85	1245.57	348.85	21.8794	small EDRK-rich factor 2	-	GO:0005634//nucleus;GO:0005829//cytosol	-	-	gi|594036067|ref|XP_006042702.1|/5.4893e-75/PREDICTED: small EDRK-rich factor 2 isoform X1 [Bubalus bubalis]
CDK2	190	1171	13.71	84.73	86.0727	97	1369	7.02	100.3	93.4588	cyclin-dependent kinase 2	K02206	GO:0000307//cyclin-dependent protein kinase holoenzyme complex;GO:0000781//chromosome, telomeric region;GO:0000793//condensed chromosome;GO:0000805//X chromosome;GO:0000806//Y chromosome;GO:0005667//transcription factor complex;GO:0005768//endosome;GO:0005813//centrosome;GO:0005829//cytosol;GO:0015030//Cajal body	GO:0004693//cyclin-dependent protein serine/threonine kinase activity;GO:0005524//ATP binding;GO:0030332//cyclin binding;GO:0035173//histone kinase activity;GO:0046872//metal ion binding	GO:0000085;GO:0000086//G2/M transition of mitotic cell cycle;GO:0006281//DNA repair;GO:0006813//potassium ion transport;GO:0006977//DNA damage response, signal transduction by p53 class mediator resulting in cell cycle arrest;GO:0007067//mitotic nuclear division;GO:0007126//meiotic nuclear division;GO:0007265//Ras protein signal transduction;GO:0007596//blood coagulation;GO:0008284//positive regu…	gi|589811557|ref|NP_001277159.1|/4.18546e-134/cyclin-dependent kinase 2 isoform 3 [Homo sapiens]
RCL1	24	91	2.11	6.88	76.5295	34	58	3.76	4.59	54.9701	RNA terminal phosphate cyclase-like 1	K11108	GO:0005730//nucleolus	GO:0003963//RNA-3'-phosphate cyclase activity	GO:0006396//RNA processing;GO:0042254//ribosome biogenesis	gi|578816359|ref|XP_006716778.1|/9.92683e-135/PREDICTED: RNA 3'-terminal phosphate cyclase-like protein isoform X1 [Homo sapiens]
STAG3L5P	41.46	12.86	9.59	3.03	24.0095	44.42	40.05	10.2	9.58	48.4328	stromal antigen 3-like 5 pseudogene	K13055	GO:0000775//chromosome, centromeric region;GO:0000800//lateral element;GO:0000802//transverse filament;GO:0001673//male germ cell nucleus;GO:0005615//extracellular space;GO:0030893//meiotic cohesin complex	-	GO:0007059//chromosome segregation;GO:0007130//synaptonemal complex assembly	gi|119596964|gb|EAW76558.1|/4.57394e-48/hCG2023603 [Homo sapiens]
SORBS3	1034	1965	80.52	153.61	65.6088	783	1828	61.52	143.39	69.9771	sorbin and SH3 domain containing 3	K06086	GO:0005634//nucleus;GO:0005829//cytosol;GO:0005856//cytoskeleton;GO:0005925//focal adhesion	GO:0005200//structural constituent of cytoskeleton;GO:0008134//transcription factor binding;GO:0017166//vinculin binding	GO:0000122//negative regulation of transcription from RNA polymerase II promoter;GO:0006936//muscle contraction;GO:0031589//cell-substrate adhesion;GO:0043410//positive regulation of MAPK cascade;GO:0051496//positive regulation of stress fiber assembly	gi|578815141|ref|XP_006716331.1|/0/PREDICTED: vinexin isoform X5 [Homo sapiens]
CNIH1	159	71	18.37	8.37	31.3014	151	148	17.33	17.69	50.514	cornichon family AMPA receptor auxiliary protein 1	-	GO:0000139//Golgi membrane;GO:0005789//endoplasmic reticulum membrane;GO:0016021//integral component of membrane	-	GO:0006955//immune response;GO:0016192//vesicle-mediated transport;GO:0035556//intracellular signal transduction	gi|545507395|ref|XP_003639247.2|/3.42349e-99/PREDICTED: protein cornichon homolog [Canis lupus familiaris]
STAG3L5P-PVRIG2P-PILRB	109.67	145.37	5.26	7.2	57.7849	28.82	180.05	1.53	9.53	86.1664	STAG3L5P-PVRIG2P-PILRB readthrough	K15411	GO:0005887//integral component of plasma membrane;GO:0016021//integral component of membrane	GO:0005515//protein binding	GO:0007171//activation of transmembrane receptor protein tyrosine kinase activity	gi|397483568|ref|XP_003812973.1|/0/PREDICTED: uncharacterized protein LOC100988106 [Pan paniscus]
CAPN10-AS1	18.14	13.15	0.82	0.61	42.6573	6.88	7.21	0.31	0.34	52.3077	CAPN10 antisense RNA 1 (head to head)	K09228;K00939;K00797	-	-	-	gi|221041432|dbj|BAH12393.1|/3.59657e-22/unnamed protein product [Homo sapiens]
RBM7	282.31	358.99	12.19	15.8	56.4487	248.4	396.87	10.67	17.72	62.4163	RNA binding motif protein 7	K13188	-	GO:0000166//nucleotide binding;GO:0044822//poly(A) RNA binding	GO:0007126//meiotic nuclear division	gi|9994185|ref|NP_057174.1|/8.96387e-87/RNA-binding protein 7 isoform b [Homo sapiens]
CDK3	6.99	9	0.72	0.95	56.8862	11	9.99	1.13	1.07	48.6364	cyclin-dependent kinase 3	K02088	-	GO:0004693//cyclin-dependent protein serine/threonine kinase activity;GO:0005524//ATP binding	GO:0000082//G1/S transition of mitotic cell cycle;GO:0006468//protein phosphorylation;GO:0007067//mitotic nuclear division;GO:0008283//cell proliferation;GO:0045023//G0 to G1 transition	gi|114670580|ref|XP_523720.2|/0/PREDICTED: cyclin-dependent kinase 3 isoform 6 [Pan troglodytes]
RBM6	182	224	11.76	14.83	55.7728	131	274	9.37	16.59	63.906	RNA binding motif protein 6	K13094	GO:0005634//nucleus	GO:0000166//nucleotide binding;GO:0003677//DNA binding;GO:0044822//poly(A) RNA binding	GO:0006396//RNA processing	gi|5032033|ref|NP_005768.1|/0/RNA-binding protein 6 isoform 1 [Homo sapiens]
CASC9	36.09	8.82	4.18	1.04	19.9234	17.95	29.87	2.07	3.58	63.3628	cancer susceptibility candidate 9 (non-protein coding)	-	-	-	-	gi|119607445|gb|EAW87039.1|/2.6701e-62/hCG1645339 [Homo sapiens]
RBM5	125	164	6.49	8.82	57.6094	92	178	4.82	9.65	66.6897	RNA binding motif protein 5	K13094	GO:0005654//nucleoplasm;GO:0005681//spliceosomal complex	GO:0000166//nucleotide binding;GO:0003677//DNA binding;GO:0003729//mRNA binding;GO:0005515//protein binding;GO:0008270//zinc ion binding	GO:0000245//spliceosomal complex assembly;GO:0000381//regulation of alternative mRNA splicing, via spliceosome;GO:0008285//negative regulation of cell proliferation;GO:0043065//positive regulation of apoptotic process	gi|5032031|ref|NP_005769.1|/0/RNA-binding protein 5 [Homo sapiens]
LHFPL2	72	63	2.3	2.05	47.1264	66	138	2.09	4.55	68.5241	lipoma HMGIC fusion partner-like 2	-	GO:0016021//integral component of membrane	-	-	gi|32698676|ref|NP_005770.1|/3.36783e-130/lipoma HMGIC fusion partner-like 2 protein [Homo sapiens]
LHFP	23.83	52.33	1.78	3.99	69.1508	15.04	80.61	1.12	6.23	84.7619	lipoma HMGIC fusion partner	K15101	GO:0016021//integral component of membrane	GO:0003677//DNA binding	-	gi|297693908|ref|XP_002824244.1|/8.46418e-122/PREDICTED: uncharacterized protein LOC100459573 [Pongo abelii]
PRNCR1	54.82	122.28	0.69	1.58	69.6035	252.92	198.32	3.17	2.59	44.9653	prostate cancer associated non-coding RNA 1	K13171	GO:0005829//cytosol;GO:0016363//nuclear matrix;GO:0016607//nuclear speck;GO:0071013//catalytic step 2 spliceosome	GO:0003677//DNA binding;GO:0044822//poly(A) RNA binding	GO:0000398//mRNA splicing, via spliceosome;GO:0006369//termination of RNA polymerase II transcription;GO:0006406//mRNA export from nucleus;GO:0031124//mRNA 3'-end processing	gi|397479012|ref|XP_003810827.1|/5.42875e-172/PREDICTED: serine/arginine repetitive matrix protein 1 isoform 1 [Pan paniscus]
TNK2	94	321	3.39	11.88	77.7996	92	235	3.37	8.77	72.2405	tyrosine kinase, non-receptor, 2	K08886	GO:0005634//nucleus;GO:0005768//endosome;GO:0005905//coated pit;GO:0005912//adherens junction;GO:0030136//clathrin-coated vesicle;GO:0030424//axon;GO:0030425//dendrite;GO:0030426//growth cone;GO:0030659//cytoplasmic vesicle membrane;GO:0043025//neuronal cell body;GO:0070436//Grb2-EGFR complex	GO:0004674//protein serine/threonine kinase activity;GO:0004712//protein serine/threonine/tyrosine kinase activity;GO:0004715//non-membrane spanning protein tyrosine kinase activity;GO:0005095//GTPase inhibitor activity;GO:0005154//epidermal growth factor receptor binding;GO:0005524//ATP binding;GO:0046872//metal ion binding;GO:0050699//WW domain binding	GO:0007166//cell surface receptor signaling pathway;GO:0007264//small GTPase mediated signal transduction;GO:0043086//negative regulation of catalytic activity;GO:0050731//positive regulation of peptidyl-tyrosine phosphorylation;GO:2000369//regulation of clathrin-mediated endocytosis	gi|58331191|ref|NP_001010938.1|/0/activated CDC42 kinase 1 isoform 2 [Homo sapiens]
ALYREF	214	894	31.85	135.7	80.9907	199	821	29.41	126.36	81.1196	Aly/REF export factor	K12881	GO:0000346//transcription export complex;GO:0005829//cytosol;GO:0016607//nuclear speck;GO:0035145//exon-exon junction complex;GO:0070062//extracellular exosome;GO:0071013//catalytic step 2 spliceosome	GO:0000166//nucleotide binding;GO:0003697//single-stranded DNA binding;GO:0005515//protein binding;GO:0044822//poly(A) RNA binding	GO:0000018//regulation of DNA recombination;GO:0000398//mRNA splicing, via spliceosome;GO:0006369//termination of RNA polymerase II transcription;GO:0031124//mRNA 3'-end processing;GO:0031297//replication fork processing;GO:0032786//positive regulation of DNA-templated transcription, elongation;GO:0046784//viral mRNA export from host cell nucleus	gi|238776833|ref|NP_005773.3|/8.68835e-150/THO complex subunit 4 [Homo sapiens]
CDK4	1414.58	3206.03	114.29	264.18	69.8021	1157.56	3012.15	92.87	251.66	73.0444	cyclin-dependent kinase 4	K02089	GO:0000307//cyclin-dependent protein kinase holoenzyme complex;GO:0000785//chromatin;GO:0005654//nucleoplasm;GO:0005667//transcription factor complex;GO:0005730//nucleolus;GO:0005829//cytosol;GO:0005923//bicellular tight junction;GO:0031965//nuclear membrane;GO:0048471//perinuclear region of cytoplasm	GO:0004693//cyclin-dependent protein serine/threonine kinase activity;GO:0005524//ATP binding;GO:0030332//cyclin binding;GO:0032403//protein complex binding	GO:0000082//G1/S transition of mitotic cell cycle;GO:0006468//protein phosphorylation;GO:0007165//signal transduction;GO:0007623//circadian rhythm;GO:0009636//response to toxic substance;GO:0010288//response to lead ion;GO:0010971//positive regulation of G2/M transition of mitotic cell cycle;GO:0031100//organ regeneration;GO:0033574//response to testosterone;GO:0042493//response to drug;GO:004306…	gi|224983653|pdb|3G33|A/3.51556e-175/Chain A, Crystal Structure Of Cdk4CYCLIN D3
TXNDC9	47	298	4.96	32.05	86.5982	124	263	12.99	28.68	68.8265	thioredoxin domain containing 9	-	GO:0005634//nucleus;GO:0005737//cytoplasm;GO:0005813//centrosome;GO:0030496//midbody	GO:0005515//protein binding	GO:0045454//cell redox homeostasis	gi|18104959|ref|NP_005774.2|/1.27118e-126/thioredoxin domain-containing protein 9 [Homo sapiens]
RALY-AS1	31	10	9.12	2.57	21.9846	41	9	10.26	2.35	18.636	RALY antisense RNA 1	-	-	-	-	gi|426391431|ref|XP_004062077.1|/9.27164e-09/PREDICTED: uncharacterized protein LOC101143121 [Gorilla gorilla gorilla]
LOC101926892	1.1	1.77	0.08	0.12	60	7.74	1.4	0.53	0.1	15.873	uncharacterized LOC101926892	K09228;K11447;K00939;K00797	GO:0005887//integral component of plasma membrane;GO:0031965//nuclear membrane	GO:0004937//alpha1-adrenergic receptor activity;GO:0046982//protein heterodimerization activity	GO:0003321;GO:0006915//apoptotic process;GO:0006939//smooth muscle contraction;GO:0007202//activation of phospholipase C activity;GO:0007568//aging;GO:0008285//negative regulation of cell proliferation;GO:0009725//response to hormone;GO:0032229//negative regulation of synaptic transmission, GABAergic;GO:0035024//negative regulation of Rho protein signal transduction;GO:0042493//response to drug;G…	gi|119607370|gb|EAW86964.1|/1.52015e-47/hCG2038434, partial [Homo sapiens]
CRTC3-AS1	3	9	0.78	2.38	75.3165	0	20	0.001	5.36	99.9813	CRTC3 antisense RNA 1	K15309	-	GO:0008140//cAMP response element binding protein binding	GO:0016032//viral process;GO:0032793//positive regulation of CREB transcription factor activity;GO:0051289//protein homotetramerization	gi|397472497|ref|XP_003807779.1|/1.43315e-20/PREDICTED: uncharacterized protein LOC100984718 [Pan paniscus]
LOC101926897	0	4.23	0.001	0.25	99.6016	7.6	0	0.45	0.001	0.221729	uncharacterized LOC101926897	K11447;K01539;K08857;K00939	-	-	-	gi|355755786|gb|EHH59533.1|/2.4682e-28/hypothetical protein EGM_09670, partial [Macaca fascicularis]
LOC101926898	17.21	43.96	2.1	5.47	72.2589	9.05	64.98	1.1	8.2	88.172	uncharacterized LOC101926898	-	-	-	-	gi|569346236|gb|ETO03995.1|/2.42287e-95/hypothetical protein RFI_33407, partial [Reticulomyxa filosa]
LSAMP-AS1	4	0	1.22	0.001	0.0819001	1	0	0.3	0.001	0.332226	uncharacterized LOC101926903	-	-	-	-	gi|119599998|gb|EAW79592.1|/2.16176e-36/hCG1816061 [Homo sapiens]
LOC101926911	34.1	29.45	3.41	3.01	46.8847	40.12	26.45	3.99	2.74	40.7132	uncharacterized LOC101926911	K11447;K00939;K09430;K12795	-	-	-	gi|355784693|gb|EHH65544.1|/8.5215e-19/hypothetical protein EGM_02322, partial [Macaca fascicularis]
LOC101926915	4.47	9.85	0.19	0.43	69.3548	16.36	11.32	0.69	0.5	42.0168	uncharacterized LOC101926915	K11447;K01539;K00939;K00591	-	-	-	gi|119624700|gb|EAX04295.1|/2.71775e-36/hCG2045731 [Homo sapiens]
CRAT37	3.56	11.56	0.27	0.89	76.7241	16.34	3.76	1.23	0.29	19.0789	uncharacterized LOC101926928	K11447;K01539;K00939;K00591	-	-	-	gi|119580143|gb|EAW59739.1|/1.61779e-32/hCG1817513 [Homo sapiens]
LOC101926935	2.17	0	0.06	0.001	1.63934	7.1	7.56	0.18	0.2	52.6316	uncharacterized LOC101926935	K11447;K09131;K08857;K00939	-	-	-	gi|119630476|gb|EAX10071.1|/2.2343e-30/hCG2043118 [Homo sapiens]
LOC101926940	20	17	5.54	4.8	46.4217	23	19	6.32	5.44	46.2585	uncharacterized LOC101926940	-	-	-	-	-
LOC101926943	2	11	0.4	2.23	84.7909	1	27	0.2	5.56	96.5278	uncharacterized LOC101926943	K03121	GO:0005634//nucleus	GO:0005515//protein binding	GO:0006366//transcription from RNA polymerase II promoter;GO:0016525//negative regulation of angiogenesis;GO:0044763	gi|537178206|gb|ERE75451.1|/2.19358e-48/general transcription factor II-I-like protein [Cricetulus griseus]
LOC101926955	0	1.84	0.001	0.07	98.5915	3.42	3.93	0.12	0.14	53.8462	uncharacterized LOC101926955	K11447;K01539;K00939;K00591	-	-	-	gi|390478640|ref|XP_003735548.1|/3.80399e-25/PREDICTED: uncharacterized protein LOC100894277 [Callithrix jacchus]
LOC101926960	1.79	16.02	0.15	1.33	89.8649	7.52	9.61	0.64	0.85	57.047	uncharacterized LOC101926960	K11447;K06264;K00939	-	-	-	gi|119576425|gb|EAW56021.1|/1.63396e-39/hCG2006035 [Homo sapiens]
LOC101926964	2.27	0	0.16	0.001	0.621118	5.91	2.56	0.41	0.18	30.5085	uncharacterized LOC101926964	K09228;K01539;K00797	-	-	-	gi|119627012|gb|EAX06607.1|/8.49828e-59/hCG2038633, partial [Homo sapiens]
LINC01284	0	1	0.001	0.23	99.5671	1.97	0	0.44	0.001	0.226757	long intergenic non-protein coding RNA 1284	-	-	-	-	gi|119610318|gb|EAW89912.1|/7.81575e-46/hCG2045515 [Homo sapiens]
LINC01111	0	1	0.001	0.1	99.0099	1	1	0.1	0.1	50	long intergenic non-protein coding RNA 1111	-	-	-	-	gi|119607450|gb|EAW87044.1|/9.21191e-38/hCG1787737 [Homo sapiens]
RUNDC3A-AS1	85.47	82.04	2.72	2.66	49.4424	98.27	85.04	3.1	2.79	47.3684	RUNDC3A antisense RNA 1	K11447	-	-	-	gi|119571998|gb|EAW51613.1|/1.45139e-56/hCG1991402 [Homo sapiens]
LINC01180	0.88	0.26	0.07	0.02	22.2222	6.79	0	0.54	0.001	0.184843	long intergenic non-protein coding RNA 1180	K11447;K00939;K15178;K08857	-	-	-	gi|3002527|gb|AAC08737.1|/2.09745e-20/neuronal thread protein AD7c-NTP [Homo sapiens]
LOC101927018	0	4	0.001	0.99	99.8991	0	1	0.001	0.25	99.6016	uncharacterized LOC101927018	K14572;K09131	-	-	-	gi|119596287|gb|EAW75881.1|/7.32663e-13/hCG1820854 [Homo sapiens]
LOC101927021	128.17	125.69	9.02	9.09	50.1933	142.54	106.82	10.23	7.95	43.7294	uncharacterized LOC101927021	K11447;K06264;K00939	-	-	-	gi|355561739|gb|EHH18371.1|/6.32117e-27/hypothetical protein EGK_14950, partial [Macaca mulatta]
LOC101927027	46.6	29.53	4.6	2.78	37.6694	44.44	49.79	3.9	4.26	52.2059	uncharacterized LOC101927027	K09228;K00797	-	GO:0016746//transferase activity, transferring acyl groups	GO:0008152//metabolic process	gi|521031944|gb|EPQ13730.1|/1.59555e-06/hypothetical protein D623_10025836 [Myotis brandtii]
ROR1-AS1	2.29	8.98	0.2	0.8	80	6.98	9.96	0.62	0.83	57.2414	ROR1 antisense RNA 1	K06478;K11447;K08857;K00939;K05025;K00591;K11849	GO:0005622//intracellular	GO:0003676//nucleic acid binding	GO:0006351//transcription, DNA-templated	gi|92111133|gb|ABE73458.1|/0/endonuclease/reverse transcriptase [Pan troglodytes]
LOC101927040	6.96	3.82	0.53	0.3	36.1446	15.95	0	1.21	0.001	0.0825764	uncharacterized LOC101927040	K11447;K01539;K00939	-	-	-	gi|119607474|gb|EAW87068.1|/4.61686e-32/hCG2039052, partial [Homo sapiens]
LOC101927043	1	0	0.08	0.001	1.23457	0	1	0.001	0.19	99.4764	uncharacterized LOC101927043	-	-	-	-	-
LOC101927045	6	10.01	0.46	0.79	63.2	1	5	0.08	0.4	83.3333	uncharacterized LOC101927045	K11447;K08857;K00939;K04006	-	-	-	gi|119586412|gb|EAW66008.1|/4.2608e-54/hCG2038413, partial [Homo sapiens]
LOC101927051	8	11	0.67	0.94	58.3851	3	5	0.25	0.43	63.2353	uncharacterized LOC101927051	-	GO:0005737//cytoplasm	GO:0005096//GTPase activator activity;GO:0017124//SH3 domain binding	GO:0007165//signal transduction	gi|34596240|gb|AAQ76800.1|/4.155e-24/SH3 domain binding protein 1 [Homo sapiens]
LOC101927056	0	1	0.001	0.22	99.5475	2	0	0.66	0.001	0.151286	uncharacterized LOC101927056	-	-	-	-	-
LINC01607	7	1	1.9	0.28	12.844	10	1	2.7	0.28	9.39597	uncharacterized LOC101927067	-	-	-	-	gi|119607473|gb|EAW87067.1|/9.15829e-43/hCG2039868, partial [Homo sapiens]
LOC101927069	1	4.06	0.07	0.3	81.0811	3.11	0	0.23	0.001	0.4329	uncharacterized LOC101927069	K11447	-	-	-	gi|355757172|gb|EHH60697.1|/1.16675e-17/hypothetical protein EGM_18538, partial [Macaca fascicularis]
LOC101927100	2	7	0.44	1.44	76.5957	8	11	1.74	2.49	58.8652	uncharacterized LOC101927100	-	-	-	-	gi|119569347|gb|EAW48962.1|/8.49447e-47/hCG1810795 [Homo sapiens]
ITFG1-AS1	0	1	0.001	0.24	99.5851	1	2	0.23	0.49	68.0556	ITFG1 antisense RNA 1	K13171	GO:0005576//extracellular region;GO:0016021//integral component of membrane	-	GO:0007229//integrin-mediated signaling pathway	gi|640794396|ref|XP_008053211.1|/4.27281e-15/PREDICTED: T-cell immunomodulatory protein, partial [Tarsius syrichta]
SUCLG2-AS1	10.89	9.71	0.77	0.7	47.619	5.38	14.35	0.38	1.17	75.4839	SUCLG2 antisense RNA 1 (head to head)	K11447;K01875;K00939;K00591	-	-	-	gi|119585862|gb|EAW65458.1|/2.65209e-33/hCG1810891 [Homo sapiens]
PLCG1-AS1	1	8	0.09	0.74	89.1566	7	9.66	0.63	0.9	58.8235	PLCG1 antisense RNA 1	K01116	GO:0001726//ruffle;GO:0005829//cytosol;GO:0005886//plasma membrane;GO:0005911//cell-cell junction;GO:0008180//COP9 signalosome;GO:0030027//lamellipodium;GO:0043005//neuron projection	GO:0004435//phosphatidylinositol phospholipase C activity;GO:0005057//receptor signaling protein activity;GO:0005158//insulin receptor binding;GO:0005168//neurotrophin TRKA receptor binding;GO:0005509//calcium ion binding;GO:0030971//receptor tyrosine kinase binding;GO:0035254//glutamate receptor binding;GO:0051219//phosphoprotein binding	GO:0000186//activation of MAPKK activity;GO:0001701//in utero embryonic development;GO:0007173//epidermal growth factor receptor signaling pathway;GO:0007202//activation of phospholipase C activity;GO:0007411//axon guidance;GO:0007596//blood coagulation;GO:0008543//fibroblast growth factor receptor signaling pathway;GO:0009306//protein secretion;GO:0009395//phospholipid catabolic process;GO:00160…	gi|585187672|ref|XP_006745289.1|/1.21197e-22/PREDICTED: 1-phosphatidylinositol 4,5-bisphosphate phosphodiesterase gamma-1 [Leptonychotes weddellii]
LOC101927124	6	1	0.81	0.14	14.7368	2	2	0.27	0.28	50.9091	uncharacterized LOC101927124	-	-	-	-	gi|635129852|ref|XP_007986282.1|/2.17862e-11/PREDICTED: collagen alpha-1(XXVII) chain-like [Chlorocebus sabaeus]
ELFN1-AS1	150	358	35.8	89.19	71.3577	188	136	45.56	34.66	43.2062	ELFN1 antisense RNA 1	K12826;K05746	-	-	-	gi|119607624|gb|EAW87218.1|/4.5247e-22/hCG1817673, partial [Homo sapiens]
LOC101927131	10.16	11.64	0.73	0.85	53.7975	37.41	3.48	2.65	0.26	8.93471	uncharacterized LOC101927131	K11447;K00939	-	-	-	gi|34531772|dbj|BAC86222.1|/1.27451e-35/unnamed protein product [Homo sapiens]
LOC101927132	1	0	0.06	0.001	1.63934	3	3	0.18	0.19	51.3514	uncharacterized LOC101927132	-	-	-	-	gi|119628013|gb|EAX07608.1|/1.20853e-22/hCG2038631, partial [Homo sapiens]
LOC101927136	1	1	0.05	0.05	50	0	2	0.001	0.09	98.9011	uncharacterized LOC101927136	-	-	-	-	gi|119629143|gb|EAX08738.1|/3.75259e-16/hCG1741841 [Homo sapiens]
L3MBTL4-AS1	2	2	0.16	0.16	50	3	1.05	0.23	0.09	28.125	L3MBTL4 antisense RNA 1	K05025	-	-	-	gi|106322|pir||B34087/5.4003e-70/hypothetical protein (L1H 3' region) - human
LOC101927151	148.56	92.09	16.5	11.13	40.2823	132.96	146.22	15.56	16.98	52.1819	uncharacterized LOC101927151	K15100	GO:0005634//nucleus;GO:0005743//mitochondrial inner membrane;GO:0070062//extracellular exosome	GO:0015137//citrate transmembrane transporter activity	GO:0006094//gluconeogenesis;GO:0015746//citrate transport;GO:0019432//triglyceride biosynthetic process;GO:0035338//long-chain fatty-acyl-CoA biosynthetic process;GO:0044281//small molecule metabolic process	gi|532054599|ref|XP_005370021.1|/3.99184e-34/PREDICTED: tricarboxylate transport protein, mitochondrial [Microtus ochrogaster]
LINC01212	8.84	17.54	0.71	1.44	66.9767	21.12	14.92	1.69	1.24	42.3208	long intergenic non-protein coding RNA 1212	K11447;K08857;K00939	-	-	-	gi|355757172|gb|EHH60697.1|/5.13712e-34/hypothetical protein EGM_18538, partial [Macaca fascicularis]
LMO7-AS1	12	16	3.75	6.96	64.986	9	20	2.79	7.49	72.8599	LMO7 antisense RNA 1	K05609	-	-	-	gi|635025999|ref|XP_007958783.1|/7.19172e-18/PREDICTED: LIM domain only protein 7 isoform X13 [Chlorocebus sabaeus]
LOC101927157	0	2	0.001	0.2	99.5025	2	0	0.2	0.001	0.497512	uncharacterized LOC101927157	-	-	-	-	gi|119613453|gb|EAW93047.1|/2.11386e-50/hCG2036841 [Homo sapiens]
LOC101927164	32	25	3.94	3.14	44.3503	41	17	5.01	2.16	30.1255	uncharacterized LOC101927164	-	-	-	-	gi|397487847|ref|XP_003814989.1|/1.43916e-11/PREDICTED: LOW QUALITY PROTEIN: nuclear valosin-containing protein-like [Pan paniscus]
LOC101927166	5.06	1.52	0.36	0.11	23.4043	9.15	2.08	0.65	0.16	19.7531	uncharacterized LOC101927166	K11447;K01539;K00939	-	-	-	gi|74210566|dbj|BAE23646.1|/4.29414e-24/unnamed protein product [Mus musculus]
GATA2-AS1	130	113	8.97	7.96	47.0171	142	179	9.73	12.78	56.7748	GATA2 antisense RNA 1	-	-	-	-	gi|426342008|ref|XP_004036308.1|/1.7708e-80/PREDICTED: uncharacterized protein LOC101154161 [Gorilla gorilla gorilla]
LINC01564	5	0	1.51	0.001	0.0661813	5	0	1.5	0.001	0.0666223	long intergenic non-protein coding RNA 1564	-	-	-	-	gi|119624832|gb|EAX04427.1|/4.28173e-40/hCG2045718 [Homo sapiens]
LOC101927178	1.29	9.04	0.24	1.69	87.5648	0	4.35	0.001	0.82	99.8782	uncharacterized LOC101927178	-	-	-	-	gi|119602720|gb|EAW82314.1|/5.01341e-22/hCG1990782, partial [Homo sapiens]
LOC101927179	0	1	0.001	0.29	99.6564	1	2	0.27	0.56	67.4699	uncharacterized LOC101927179	K15683	GO:0005634//nucleus;GO:0016021//integral component of membrane	GO:0003700//sequence-specific DNA binding transcription factor activity;GO:0008270//zinc ion binding	GO:0006355//regulation of transcription, DNA-templated	gi|119613446|gb|EAW93040.1|/2.67084e-34/hCG1812790 [Homo sapiens]
LOC101927181	5.15	12.09	0.4	0.96	70.5882	11.78	20.32	0.91	1.63	64.1732	uncharacterized LOC101927181	K11447;K01539;K08857;K00939	-	-	-	gi|119607652|gb|EAW87246.1|/7.40206e-75/hCG1998993, partial [Homo sapiens]
LOC101927188	0	2	0.001	0.14	99.2908	0	1	0.001	0.07	98.5915	uncharacterized LOC101927188	K05637	GO:0005606//laminin-1 complex;GO:0005608//laminin-3 complex;GO:0005615//extracellular space	GO:0005515//protein binding	GO:0002009//morphogenesis of an epithelium;GO:0007411//axon guidance;GO:0030198//extracellular matrix organization;GO:0050794//regulation of cellular process	gi|119622035|gb|EAX01630.1|/3.92895e-56/laminin, alpha 1, isoform CRA_c [Homo sapiens]
LOC101927189	9.79	27.58	0.5	1.44	74.2268	14.54	11.82	0.74	0.63	45.9854	uncharacterized LOC101927189	K11447	-	-	-	gi|119624836|gb|EAX04431.1|/1.43191e-43/hCG2038470, partial [Homo sapiens]
LOC101927204	7	8	0.51	0.59	53.6364	10	16	0.72	1.2	62.5	uncharacterized LOC101927204	K11447;K01875;K00939;K00591	-	-	-	gi|355561739|gb|EHH18371.1|/5.26343e-17/hypothetical protein EGK_14950, partial [Macaca mulatta]
DEPDC1-AS1	2	1	0.26	0.13	33.3333	1	1	0.13	0.14	51.8519	DEPDC1 antisense RNA 1	-	-	-	-	-
UBR5-AS1	0	7	0.001	1.62	99.9383	2.54	17	0.57	3.99	87.5	uncharacterized LOC101927221	K01875;K14835;K00939;K00591;K04408	GO:0005887//integral component of plasma membrane;GO:0030018//Z disc;GO:0030315//T-tubule;GO:0031965//nuclear membrane	GO:0003677//DNA binding;GO:0004937//alpha1-adrenergic receptor activity;GO:0046982//protein heterodimerization activity	GO:0001985//negative regulation of heart rate involved in baroreceptor response to increased systemic arterial blood pressure;GO:0001994//norepinephrine-epinephrine vasoconstriction involved in regulation of systemic arterial blood pressure;GO:0001996//positive regulation of heart rate by epinephrine-norepinephrine;GO:0001997//positive regulation of the force of heart contraction by epinephrine-n…	gi|426360425|ref|XP_004047443.1|/6.37543e-53/PREDICTED: uncharacterized protein LOC101127887 [Gorilla gorilla gorilla]
SEMA6A-AS1	3	1	0.52	0.18	25.7143	1	3	0.17	0.53	75.7143	SEMA6A antisense RNA 1	K06842	GO:0005887//integral component of plasma membrane;GO:0030424//axon	GO:0004888//transmembrane signaling receptor activity;GO:0030215//semaphorin receptor binding	GO:0006915//apoptotic process;GO:0007010//cytoskeleton organization;GO:0007411//axon guidance;GO:0009887//organ morphogenesis;GO:0051642//centrosome localization;GO:0071526//semaphorin-plexin signaling pathway;GO:2001224//positive regulation of neuron migration	gi|297294893|ref|XP_002804544.1|/2.44569e-78/PREDICTED: hypothetical protein LOC100423421 [Macaca mulatta]
LOC101927257	6.01	8.82	0.51	0.76	59.8425	27	12.38	2.27	1.08	32.2388	uncharacterized LOC101927257	K11447;K00939	-	-	-	gi|635127927|ref|XP_007985368.1|/3.71214e-33/PREDICTED: uncharacterized protein LOC103229289 [Chlorocebus sabaeus]
LOC101927267	137.01	305.8	5.32	12.1	69.4604	288	325.89	11.1	13.08	54.0943	uncharacterized LOC101927267	K07607	GO:0005883//neurofilament;GO:0016021//integral component of membrane;GO:0042622//photoreceptor outer segment membrane;GO:0044299//C-fiber;GO:0045098//type III intermediate filament	GO:0005198//structural molecule activity	GO:0007155//cell adhesion;GO:0007601//visual perception;GO:0045104//intermediate filament cytoskeleton organization;GO:0060041//retina development in camera-type eye	gi|578823986|ref|XP_006719566.1|/1.41096e-110/PREDICTED: peripherin isoform X2 [Homo sapiens]
LOC101927274	9.22	8.99	0.87	0.86	49.711	14.18	8.53	1.33	0.83	38.4259	uncharacterized LOC101927274	K11447;K06264;K00939	-	-	-	gi|119604242|gb|EAW83836.1|/3.705e-29/hCG2014340 [Homo sapiens]
NDUFV2-AS1	19	3	3.8	0.77	16.849	1	2	0.25	0.52	67.5325	NDUFV2 antisense RNA 1	-	-	-	-	gi|119622016|gb|EAX01611.1|/6.98303e-10/hCG2045679 [Homo sapiens]
EP300-AS1	111.92	128.68	13.1	15.37	53.9867	222.37	137.37	25.86	16.63	39.1386	EP300 antisense RNA 1	K11447;K00939	-	-	-	gi|3002527|gb|AAC08737.1|/6.44386e-42/neuronal thread protein AD7c-NTP [Homo sapiens]
HRAT56	2	0	0.1	0.001	0.990099	3	0	0.15	0.001	0.662252	uncharacterized LOC101927280	-	-	-	-	gi|119569313|gb|EAW48928.1|/7.47785e-24/hCG2036621 [Homo sapiens]
LOC101927282	2	2	0.17	0.17	50	3	1	0.25	0.09	26.4706	uncharacterized LOC101927282	-	-	-	-	gi|119625563|gb|EAX05158.1|/1.72773e-17/hCG2026359 [Homo sapiens]
LOC101927284	1.33	0	0.07	0.001	1.40845	1.12	1.12	0.06	0.06	50	uncharacterized LOC101927284	K05767;K11447;K06264	-	-	-	gi|402868004|ref|XP_003919522.1|/1.64167e-18/PREDICTED: LOW QUALITY PROTEIN: uronyl 2-sulfotransferase [Papio anubis]
LOC101927286	0	4	0.001	0.38	99.7375	0	1	0.001	0.1	99.0099	uncharacterized LOC101927286	-	-	-	-	gi|119622613|gb|EAX02208.1|/2.11837e-24/hCG1991273 [Homo sapiens]
LINC01237	15	0	4.45	0.001	0.0224669	9	2	2.65	0.61	18.7117	long intergenic non-protein coding RNA 1237	-	-	-	-	-
LINC01360	0	6.1	0.001	0.26	99.6169	3.43	8.04	0.14	0.35	71.4286	long intergenic non-protein coding RNA 1360	K09228;K11447;K00939	-	-	-	gi|355559138|gb|EHH15918.1|/2.87596e-17/hypothetical protein EGK_02088, partial [Macaca mulatta]
[truncated: 15,144 more rows]
