# Supplementary material for: The ATPase hCINAP regulates 18S rRNA processing and is essential for embryogenesis and tumour growth
Source: Nat Commun. 2016 Aug 1;7:12310. doi: 10.1038/ncomms12310 (PMC4974663; doi:10.1038/ncomms12310)
Supplement: Supplementary Data 3 — The connectivity map analysis for discovering the drugs that generate transcriptional signatures similar to hCINAP overexpression. [file ncomms12310-s4.xls]

## Sheet: cmap result
Supplementary Data 3. Drug list for the connectivity map analysis.
rank	batch	cmap name	dose	cell	score	up	down	instance_id
1	628	betazole	27 µM	PC3	1	0.193	-0.071	1812
2	628	amitriptyline	13 µM	PC3	0.992	0.187	-0.075	1823
3	762	homochlorcyclizine	10 µM	PC3	0.989	0.149	-0.112	7295
4	654	cyanocobalamin	3 µM	MCF7	0.972	0.145	-0.111	3252
5	702	spiramycin	5 µM	PC3	0.968	0.192	-0.063	4319
6	1027	erastin	20 µM	PC3	0.951	0.167	-0.084	6417
7	628	isoflupredone	10 µM	PC3	0.947	0.203	-0.047	1832
8	699	0175029-0000	10 µM	MCF7	0.941	0.144	-0.104	4713
9	702	helveticoside	7 µM	PC3	0.934	0.178	-0.069	4327
10	628	nifedipine	12 µM	PC3	0.929	0.197	-0.048	1814
11	699	pentolonium	7 µM	MCF7	0.923	0.136	-0.107	4699
12	694	digitoxigenin	11 µM	MCF7	0.92	0.156	-0.086	4801
13	712	eticlopride	11 µM	PC3	0.916	0.155	-0.087	4634
14	628	epirizole	17 µM	PC3	0.901	0.197	-0.04	1803
15	702	ethoxyquin	18 µM	PC3	0.896	0.153	-0.083	4321
16	628	triamterene	16 µM	PC3	0.894	0.186	-0.049	1819
17	73	tanespimycin	1 µM	SKMEL5	0.89	0.166	-0.069	505
18	704	terconazole	8 µM	PC3	0.882	0.17	-0.062	4583
19	699	tiapride	11 µM	MCF7	0.877	0.132	-0.099	4686
20	1083	meteneprost	10 µM	PC3	0.875	0.159	-0.071	7504
21	728	iopromide	5 µM	PC3	0.872	0.158	-0.072	4504
22	628	acetazolamide	18 µM	PC3	0.866	0.18	-0.048	1808
23	734	ivermectin	5 µM	PC3	0.856	0.156	-0.07	5853
24	628	mefenamic acid	17 µM	PC3	0.853	0.164	-0.061	1821
25	728	cefalotin	10 µM	PC3	0.851	0.138	-0.086	4482
26	628	adiphenine	11 µM	PC3	0.849	0.183	-0.041	1831
27	733	podophyllotoxin	10 µM	PC3	0.847	0.146	-0.077	5841
28	1058	PF-00562151-00	10 µM	PC3	0.847	0.116	-0.107	6907
29	680	levomepromazine	9 µM	PC3	0.846	0.158	-0.065	3701
30	628	sulindac	11 µM	PC3	0.842	0.156	-0.066	1815
31	627	naproxen	17 µM	MCF7	0.842	0.137	-0.085	1706
32	704	ethionamide	24 µM	PC3	0.836	0.125	-0.095	4593
33	726	haloperidol	11 µM	MCF7	0.834	0.147	-0.072	5273
34	628	chlorpromazine	11 µM	PC3	0.832	0.161	-0.058	1822
35	702	flecainide	8 µM	PC3	0.829	0.176	-0.043	4318
36	733	tetrandrine	6 µM	PC3	0.825	0.155	-0.063	5821
37	1091	irinotecan	100 µM	PC3	0.824	0.177	-0.04	7535
38	705	Prestwick-642	14 µM	MCF7	0.823	0.133	-0.084	4419
39	704	naringenin	15 µM	PC3	0.822	0.124	-0.093	4597
40	698	levomepromazine	9 µM	PC3	0.821	0.191	-0.026	7399
41	713	probucol	8 µM	PC3	0.82	0.123	-0.093	4666
42	713	testosterone	12 µM	PC3	0.816	0.167	-0.048	4676
43	743	trichostatin A	100 nM	MCF7	0.813	0.169	-0.046	6784
44	22a	tacrolimus	1 µM	MCF7	0.812	0.146	-0.068	284
45	764	propoxycaine	12 µM	PC3	0.812	0.127	-0.087	7155
46	628	metformin	24 µM	PC3	0.81	0.161	-0.052	1816
47	1090	irinotecan	100 µM	MCF7	0.81	0.145	-0.069	7530
48	603	fluphenazine	10 µM	PC3	0.807	0.16	-0.053	1237
49	602	sirolimus	100 nM	HL60	0.806	0.128	-0.085	1183
50	771	perhexiline	10 µM	MCF7	0.805	0.137	-0.076	7441
51	613	methotrexate	9 µM	HL60	0.805	0.123	-0.089	2041
52	728	clofilium tosylate	8 µM	PC3	0.804	0.148	-0.064	4492
53	628	sulfacetamide	16 µM	PC3	0.8	0.156	-0.055	1817
54	699	metaraminol	9 µM	MCF7	0.8	0.089	-0.122	4692
55	670	monensin	6 µM	MCF7	0.8	0.14	-0.071	3443
56	1041	PNU-0293363	10 µM	MCF7	0.799	0.134	-0.076	6573
57	764	chlortalidone	12 µM	PC3	0.799	0.184	-0.027	7152
58	603	valproic acid	500 µM	PC3	0.799	0.148	-0.062	1240
59	1040	alprostadil	10 µM	PC3	0.798	0.157	-0.053	6571
60	699	cefazolin	8 µM	MCF7	0.795	0.13	-0.08	4708
61	741	diphenhydramine	14 µM	MCF7	0.795	0.1	-0.11	6020
62	761	asiaticoside	4 µM	PC3	0.795	0.126	-0.083	7244
63	628	imipramine	13 µM	PC3	0.793	0.169	-0.04	1807
64	692	mebhydrolin	5 µM	PC3	0.793	0.154	-0.055	4211
65	616	thioproperazine	6 µM	PC3	0.792	0.16	-0.049	2073
66	764	pyrithyldione	24 µM	PC3	0.791	0.148	-0.061	7153
67	602	15-delta prostaglandin J2	10 µM	HL60	0.79	0.148	-0.06	1172
68	616	midodrine	14 µM	PC3	0.787	0.17	-0.037	2087
69	676	alprostadil	11 µM	MCF7	0.786	0.133	-0.074	7358
70	727	prochlorperazine	10 µM	PC3	0.786	0.163	-0.045	4439
71	727	valproic acid	200 µM	PC3	0.785	0.147	-0.06	4438
72	703	oxaprozin	14 µM	PC3	0.779	0.127	-0.078	4530
73	713	methyldopa	19 µM	PC3	0.778	0.16	-0.045	4677
74	628	noretynodrel	13 µM	PC3	0.777	0.153	-0.052	1818
75	628	heptaminol	22 µM	PC3	0.776	0.176	-0.029	1825
76	725	sirolimus	100 nM	MCF7	0.775	0.139	-0.066	5204
77	1030	5707885	50 µM	MCF7	0.775	0.118	-0.086	6433
78	628	thiamphenicol	11 µM	PC3	0.775	0.176	-0.028	1826
79	1094	CP-863187	10 µM	MCF7	0.774	0.138	-0.066	7553
80	712	domperidone	7 µM	PC3	0.774	0.161	-0.043	4640
81	754	acemetacin	10 µM	PC3	0.774	0.16	-0.044	6361
82	698	monensin	6 µM	PC3	0.773	0.134	-0.07	7402
83	707	diloxanide	12 µM	MCF7	0.773	0.146	-0.058	5025
84	713	clenbuterol	13 µM	PC3	0.772	0.169	-0.035	4671
85	70	valproic acid	1 mM	ssMCF7	0.77	0.126	-0.077	497
86	628	diprophylline	16 µM	PC3	0.77	0.119	-0.084	1811
87	602	trifluoperazine	10 µM	HL60	0.769	0.142	-0.06	1165
88	692	idoxuridine	11 µM	PC3	0.769	0.134	-0.069	4200
89	611	verapamil	8 µM	PC3	0.766	0.136	-0.066	1927
90	681	trichostatin A	100 nM	PC3	0.766	0.164	-0.038	3746
91	69	monorden	100 nM	SKMEL5	0.765	0.107	-0.095	493
92	771	bumetanide	11 µM	MCF7	0.763	0.133	-0.068	7440
93	676	proscillaridin	8 µM	MCF7	0.763	0.138	-0.063	7340
94	1040	Gly-His-Lys	1 µM	PC3	0.763	0.144	-0.057	6570
95	714	flupentixol	8 µM	PC3	0.761	0.106	-0.095	6708
96	698	mebendazole	14 µM	PC3	0.761	0.136	-0.064	7370
97	502	ionomycin	2 µM	MCF7	0.76	0.139	-0.062	979
98	715	metergoline	10 µM	PC3	0.759	0.154	-0.046	6744
99	628	homatropine	11 µM	PC3	0.758	0.141	-0.059	1806
100	729	desipramine	13 µM	MCF7	0.756	0.132	-0.067	5292
101	753	methotrexate	9 µM	PC3	0.751	0.138	-0.06	6318
102	514	tyrphostin AG-1478	32 µM	MCF7	0.75	0.14	-0.058	1141
103	610	pyrimethamine	16 µM	PC3	0.75	0.127	-0.071	1894
104	731	alclometasone	8 µM	PC3	0.749	0.138	-0.06	5752
105	729	naftidrofuryl	8 µM	MCF7	0.749	0.161	-0.037	5287
106	630	prochlorperazine	7 µM	HL60	0.748	0.122	-0.075	1286
107	1009	rotenone	1 µM	PC3	0.748	0.112	-0.086	5948
108	699	levomepromazine	9 µM	MCF7	0.746	0.131	-0.065	4723
109	663	canadine	12 µM	MCF7	0.746	0.139	-0.058	2818
110	704	beclometasone	8 µM	PC3	0.745	0.149	-0.047	4580
111	712	chlormezanone	15 µM	PC3	0.742	0.151	-0.044	4636
112	686	PHA-00851261E	1 µM	MCF7	0.742	0.137	-0.059	3857
113	692	mestranol	13 µM	PC3	0.741	0.146	-0.049	4208
114	703	fenbendazole	13 µM	PC3	0.739	0.149	-0.046	4542
115	707	bretylium tosilate	10 µM	MCF7	0.739	0.141	-0.054	5020
116	718	chlorpromazine	11 µM	PC3	0.739	0.137	-0.058	5074
117	1064	trichostatin A	1 µM	MCF7	0.736	0.14	-0.054	7043
118	1075	pioglitazone	10 µM	PC3	0.736	0.138	-0.056	7088
119	727	estradiol	10 nM	PC3	0.735	0.154	-0.04	4465
120	1073	trichostatin A	1 µM	PC3	0.735	0.168	-0.026	7077
121	705	rescinnamine	6 µM	MCF7	0.734	0.104	-0.089	4386
122	728	estropipate	9 µM	PC3	0.734	0.14	-0.053	4472
123	753	arecoline	17 µM	PC3	0.733	0.13	-0.063	6322
124	627	amitriptyline	13 µM	MCF7	0.732	0.106	-0.087	1701
125	671	alimemazine	5 µM	MCF7	0.731	0.129	-0.063	3478
126	1093	semustine	100 µM	PC3	0.73	0.149	-0.043	7545
127	656	mycophenolic acid	12 µM	MCF7	0.73	0.133	-0.06	2857
128	767	haloperidol	10 µM	MCF7	0.73	0.156	-0.037	6960
129	735	ganciclovir	16 µM	MCF7	0.73	0.137	-0.055	5389
130	681	gossypol	8 µM	PC3	0.728	0.151	-0.041	3740
131	1088	daunorubicin	1 µM	MCF7	0.728	0.119	-0.073	7525
132	767	clozapine	10 µM	MCF7	0.727	0.102	-0.089	6947
133	762	isotretinoin	13 µM	PC3	0.725	0.117	-0.074	7315
134	771	dimenhydrinate	9 µM	MCF7	0.725	0.132	-0.059	7431
135	689	4-hydroxyphenazone	20 µM	PC3	0.723	0.12	-0.07	4095
136	633	apomorphine	6 µM	MCF7	0.723	0.124	-0.066	1505
137	706	glimepiride	8 µM	MCF7	0.723	0.108	-0.082	4973
138	690	brompheniramine	9 µM	MCF7	0.722	0.139	-0.051	4131
139	736	imipramine	13 µM	MCF7	0.722	0.133	-0.057	5440
140	699	salbutamol	17 µM	MCF7	0.721	0.1	-0.09	4700
141	626	trichostatin A	1 µM	MCF7	0.721	0.15	-0.04	1659
142	695	tocainide	17 µM	MCF7	0.721	0.138	-0.052	4838
143	764	aconitine	6 µM	PC3	0.719	0.149	-0.041	7149
144	703	CP-320650-01	1 µM	PC3	0.719	0.153	-0.037	4560
145	1094	meteneprost	10 µM	MCF7	0.719	0.136	-0.053	7552
146	647	dobutamine	12 µM	MCF7	0.718	0.141	-0.048	3206
147	702	piperacillin	7 µM	PC3	0.718	0.135	-0.054	4320
148	686	benfotiamine	9 µM	MCF7	0.717	0.136	-0.053	3837
149	699	griseofulvin	11 µM	MCF7	0.716	0.109	-0.079	4687
150	703	camptothecin	11 µM	PC3	0.714	0.149	-0.04	4541
151	513	valproic acid	500 µM	MCF7	0.714	0.124	-0.064	1078
152	771	nortriptyline	13 µM	MCF7	0.714	0.135	-0.054	7422
153	691	furazolidone	18 µM	MCF7	0.714	0.121	-0.067	4178
154	68	haloperidol	10 µM	MCF7	0.713	0.116	-0.072	492
155	745	syrosingopine	6 µM	MCF7	0.713	0.133	-0.055	6213
156	616	pindolol	16 µM	PC3	0.713	0.134	-0.054	2075
157	733	folic acid	9 µM	PC3	0.712	0.141	-0.047	5844
158	762	ribavirin	16 µM	PC3	0.712	0.141	-0.047	7316
159	681	karakoline	11 µM	PC3	0.712	0.157	-0.03	3741
160	686	helveticoside	7 µM	MCF7	0.712	0.14	-0.047	3851
161	761	isoxicam	12 µM	PC3	0.711	0.149	-0.038	7268
162	754	amitriptyline	13 µM	PC3	0.711	0.143	-0.044	6353
163	703	orphenadrine	13 µM	PC3	0.71	0.128	-0.059	4537
164	719	sulindac	11 µM	PC3	0.71	0.155	-0.032	5103
165	616	dihydroergotamine	3 µM	PC3	0.71	0.119	-0.068	2081
166	611	danazol	12 µM	PC3	0.71	0.11	-0.077	1954
167	617	aceclofenac	11 µM	PC3	0.71	0.154	-0.033	2117
168	698	sulfamethoxazole	16 µM	PC3	0.709	0.115	-0.072	7366
169	660	trichostatin A	100 nM	HL60	0.709	0.132	-0.055	3077
170	1087	IC-86621	1 µM	PC3	0.708	0.128	-0.058	7518
171	704	Prestwick-692	7 µM	PC3	0.708	0.15	-0.036	4599
172	55	troglitazone	10 µM	PC3	0.707	0.064	-0.122	431
173	677	Prestwick-1103	20 µM	MCF7	0.707	0.115	-0.072	3540
174	631	naringenin	15 µM	HL60	0.706	0.134	-0.052	1342
175	680	0173570-0000	1 µM	PC3	0.705	0.116	-0.07	3693
176	699	dilazep	6 µM	MCF7	0.705	0.136	-0.05	4688
177	633	verapamil	8 µM	MCF7	0.704	0.115	-0.07	1509
178	673	eticlopride	11 µM	MCF7	0.702	0.132	-0.053	3393
179	673	equilin	15 µM	MCF7	0.702	0.124	-0.061	3377
180	686	mexiletine	19 µM	MCF7	0.701	0.131	-0.054	3862
181	734	bucladesine	8 µM	PC3	0.701	0.12	-0.065	5886
182	693	doxylamine	10 µM	PC3	0.7	0.089	-0.095	4235
183	682	mexiletine	19 µM	PC3	0.699	0.115	-0.069	3781
184	761	dihydroergocristine	6 µM	PC3	0.696	0.135	-0.048	7275
185	706	oxolamine	9 µM	MCF7	0.696	0.123	-0.06	4969
186	630	estradiol	15 µM	HL60	0.696	0.119	-0.064	1299
187	715	zidovudine	15 µM	PC3	0.696	0.138	-0.045	6733
188	719	resveratrol	18 µM	PC3	0.696	0.106	-0.078	5084
189	712	guanabenz	14 µM	PC3	0.695	0.147	-0.036	4642
190	689	co-dergocrine mesilate	6 µM	PC3	0.695	0.151	-0.032	4071
191	765	sirolimus	100 nM	MCF7	0.694	0.139	-0.044	7001
192	690	trichostatin A	100 nM	MCF7	0.694	0.138	-0.045	4112
193	729	flupentixol	8 µM	MCF7	0.694	0.117	-0.066	5307
194	729	meglumine	20 µM	MCF7	0.693	0.119	-0.064	5285
195	655	neostigmine bromide	13 µM	MCF7	0.693	0.121	-0.061	3294
196	761	laudanosine	11 µM	PC3	0.693	0.154	-0.028	7270
197	1027	PF-00539758-00	10 µM	PC3	0.693	0.136	-0.046	6421
198	748	trichostatin A	100 nM	MCF7	0.692	0.146	-0.036	7236
199	628	carbamazepine	17 µM	PC3	0.692	0.106	-0.076	1805
200	762	tiletamine	15 µM	PC3	0.69	0.131	-0.05	7311
201	710	etynodiol	10 µM	PC3	0.69	0.133	-0.048	6678
202	630	benzbromarone	9 µM	HL60	0.689	0.084	-0.098	1291
203	629	dapsone	16 µM	HL60	0.689	0.126	-0.055	1868
204	762	Trolox C	16 µM	PC3	0.689	0.127	-0.055	7304
205	513	genistein	10 µM	MCF7	0.689	0.118	-0.064	1073
206	628	moxisylyte	13 µM	PC3	0.688	0.147	-0.034	1804
207	702	pempidine	13 µM	PC3	0.688	0.088	-0.093	4307
208	727	haloperidol	10 µM	PC3	0.688	0.121	-0.06	4427
209	720	withaferin A	1 µM	MCF7	0.687	0.102	-0.079	4376
210	771	trifluoperazine	8 µM	MCF7	0.687	0.113	-0.068	7420
211	712	perphenazine	10 µM	PC3	0.686	0.126	-0.055	4637
212	752	phenazopyridine	16 µM	MCF7	0.686	0.14	-0.04	6100
213	705	diphemanil metilsulfate	10 µM	MCF7	0.685	0.095	-0.086	4416
214	765	LY-294002	100 nM	MCF7	0.685	0.104	-0.076	6976
215	641	noscapine	10 µM	HL60	0.684	0.103	-0.077	1753
216	762	chenodeoxycholic acid	10 µM	PC3	0.684	0.143	-0.037	7310
217	670	levomepromazine	9 µM	MCF7	0.684	0.139	-0.042	3440
218	735	baclofen	19 µM	MCF7	0.684	0.113	-0.067	5414
219	611	loperamide	8 µM	PC3	0.683	0.116	-0.064	1949
220	658	nafcillin	9 µM	HL60	0.683	0.114	-0.066	2983
221	633	cyproheptadine	12 µM	MCF7	0.683	0.137	-0.043	1521
222	747	trichostatin A	100 nM	MCF7	0.683	0.148	-0.032	7179
223	705	captopril	17 µM	MCF7	0.682	0.112	-0.068	4410
224	681	6-benzylaminopurine	18 µM	PC3	0.682	0.139	-0.04	3726
225	627	trichostatin A	100 nM	MCF7	0.681	0.136	-0.043	1672
226	733	ketotifen	9 µM	PC3	0.681	0.135	-0.045	5842
227	693	SR-95531	11 µM	PC3	0.68	0.104	-0.076	4236
228	603	tanespimycin	1 µM	PC3	0.68	0.096	-0.083	1206
229	754	nomegestrol	11 µM	PC3	0.679	0.128	-0.05	6362
230	702	deferoxamine	6 µM	PC3	0.679	0.115	-0.064	4317
231	1011	estradiol	10 nM	PC3	0.678	0.105	-0.073	5960
232	1029	C-75	10 µM	PC3	0.678	0.137	-0.041	6428
233	727	trifluoperazine	10 µM	PC3	0.678	0.143	-0.036	4448
234	734	fluphenazine	8 µM	PC3	0.678	0.118	-0.06	5880
235	628	atracurium besilate	3 µM	PC3	0.677	0.149	-0.03	1824
236	663	succinylsulfathiazole	11 µM	MCF7	0.677	0.144	-0.034	2821
237	728	piretanide	11 µM	PC3	0.677	0.138	-0.041	4490
238	767	valproic acid	200 µM	MCF7	0.677	0.127	-0.051	6934
239	673	trichostatin A	100 nM	MCF7	0.677	0.133	-0.045	3395
240	764	vinburnine	14 µM	PC3	0.677	0.129	-0.05	7154
241	676	fursultiamine	9 µM	MCF7	0.676	0.111	-0.067	7349
242	700	meclofenoxate	14 µM	MCF7	0.676	0.1	-0.079	4729
243	695	picrotoxinin	14 µM	MCF7	0.676	0.098	-0.08	4842
244	705	3-acetamidocoumarin	20 µM	MCF7	0.675	0.104	-0.075	4426
245	699	PNU-0251126	10 µM	MCF7	0.675	0.113	-0.065	4711
246	626	acetylsalicylic acid	100 µM	MCF7	0.673	0.116	-0.062	1629
247	709	lasalocid	7 µM	PC3	0.673	0.131	-0.046	6639
248	1033	trichostatin A	1 µM	MCF7	0.673	0.141	-0.036	6551
249	747	sulfamonomethoxine	14 µM	MCF7	0.673	0.133	-0.045	7200
250	743	ribostamycin	7 µM	MCF7	0.673	0.141	-0.037	6765
251	695	tolazoline	20 µM	MCF7	0.672	0.089	-0.088	4844
252	700	etiocholanolone	14 µM	MCF7	0.671	0.124	-0.053	4764
253	632	cimetidine	16 µM	MCF7	0.671	0.128	-0.049	1464
254	698	guanadrel	8 µM	PC3	0.671	0.096	-0.081	7396
255	702	fluocinonide	8 µM	PC3	0.671	0.064	-0.113	4314
256	1029	F0447-0125	10 µM	PC3	0.67	0.121	-0.056	6429
257	754	iproniazid	14 µM	PC3	0.67	0.122	-0.055	6359
258	651	isoetarine	12 µM	HL60	0.67	0.066	-0.111	2711
259	683	PHA-00745360	10 µM	PC3	0.669	0.108	-0.068	3824
260	719	bethanechol	20 µM	PC3	0.669	0.115	-0.062	5114
261	710	ciclopirox	15 µM	PC3	0.669	0.133	-0.044	6677
262	506	estradiol	10 nM	MCF7	0.669	0.147	-0.029	1021
263	732	sulfamethizole	15 µM	PC3	0.668	0.123	-0.053	5798
264	611	moroxydine	19 µM	PC3	0.668	0.095	-0.081	1944
265	699	riluzole	15 µM	MCF7	0.667	0.092	-0.084	4689
266	686	trichostatin A	100 nM	MCF7	0.667	0.15	-0.026	3868
267	676	oxamniquine	14 µM	MCF7	0.666	0.109	-0.066	7344
268	112	benserazide	10 µM	MCF7	0.666	0.121	-0.055	641
269	636	nocodazole	13 µM	MCF7	0.666	0.108	-0.067	2239
270	761	flunarizine	8 µM	PC3	0.665	0.108	-0.067	7252
271	603	thioridazine	10 µM	PC3	0.665	0.138	-0.037	1230
272	708	doxorubicin	7 µM	MCF7	0.664	0.115	-0.06	5671
273	693	cyclobenzaprine	13 µM	PC3	0.663	0.138	-0.036	4252
274	1094	BCB000040	10 µM	MCF7	0.663	0.137	-0.037	7554
275	730	neostigmine bromide	13 µM	MCF7	0.663	0.141	-0.034	5335
276	757	clozapine	10 µM	MCF7	0.663	0.122	-0.053	5589
277	715	N6-methyladenosine	14 µM	PC3	0.663	0.106	-0.068	6732
278	651	bergenin	12 µM	HL60	0.663	0.136	-0.039	2726
279	698	riluzole	15 µM	PC3	0.662	0.123	-0.051	7365
280	602	prochlorperazine	10 µM	HL60	0.662	0.113	-0.062	1156
281	761	naftifine	12 µM	PC3	0.661	0.134	-0.04	7273
282	680	trichostatin A	100 nM	PC3	0.661	0.135	-0.039	3688
283	504	tretinoin	1 µM	MCF7	0.661	0.126	-0.048	849
284	688	tolazamide	13 µM	PC3	0.66	0.133	-0.041	4003
285	690	chlorogenic acid	11 µM	MCF7	0.659	0.14	-0.033	4142
286	725	prochlorperazine	10 µM	MCF7	0.659	0.142	-0.031	5212
287	728	oxyphenbutazone	12 µM	PC3	0.659	0.13	-0.044	4506
288	727	vorinostat	10 µM	PC3	0.658	0.148	-0.025	4444
289	655	melatonin	17 µM	MCF7	0.658	0.127	-0.046	3293
290	22a	fludrocortisone	1 µM	MCF7	0.658	0.105	-0.069	282
291	1067	SB-202190	1 µM	PC3	0.658	0.119	-0.055	7058
292	732	dexamethasone	9 µM	PC3	0.657	0.101	-0.072	5797
293	695	letrozole	14 µM	MCF7	0.657	0.128	-0.046	4824
294	653	thioguanosine	13 µM	MCF7	0.657	0.1	-0.073	2619
295	715	fusidic acid	7 µM	PC3	0.657	0.069	-0.105	6754
296	1011	tanespimycin	1 µM	PC3	0.656	0.111	-0.062	5958
297	649	thiamazole	35 µM	HL60	0.656	0.137	-0.036	2570
298	654	betulinic acid	9 µM	MCF7	0.656	0.123	-0.05	3281
299	1075	MS-275	10 µM	PC3	0.656	0.121	-0.052	7084
300	761	meclofenamic acid	12 µM	PC3	0.656	0.13	-0.043	7280
301	502	ikarugamycin	2 µM	MCF7	0.656	0.118	-0.055	974
302	504	resveratrol	10 µM	MCF7	0.656	0.129	-0.044	841
303	66	celecoxib	10 µM	PC3	0.655	0.102	-0.071	482
304	728	dacarbazine	22 µM	PC3	0.655	0.113	-0.059	4480
305	753	oxybenzone	18 µM	PC3	0.654	0.117	-0.055	6309
306	736	protriptyline	13 µM	MCF7	0.654	0.126	-0.046	5438
307	693	nifuroxazide	15 µM	PC3	0.653	0.119	-0.053	4253
308	767	sirolimus	100 nM	MCF7	0.652	0.135	-0.036	6958
309	603	rosiglitazone	10 µM	PC3	0.651	0.137	-0.034	1233
310	689	diflorasone	8 µM	PC3	0.65	0.129	-0.043	4077
311	719	cyclizine	13 µM	PC3	0.65	0.13	-0.042	5100
312	626	nordihydroguaiaretic acid	1 µM	MCF7	0.65	0.12	-0.052	1648
313	758	thioperamide	10 µM	MCF7	0.647	0.111	-0.059	5635
314	734	alimemazine	5 µM	PC3	0.647	0.096	-0.074	5881
315	1040	5155877	10 µM	PC3	0.647	0.129	-0.042	6569
316	1080	CP-319743	10 µM	MCF7	0.647	0.08	-0.091	7486
317	618	hydralazine	20 µM	HL60	0.647	0.094	-0.077	2349
318	747	isoetarine	12 µM	MCF7	0.647	0.106	-0.064	7170
319	1045	AG-028671	10 µM	MCF7	0.646	0.092	-0.078	6587
320	764	pimozide	9 µM	PC3	0.646	0.106	-0.064	7132
321	1041	5155877	10 µM	MCF7	0.646	0.107	-0.063	6574
322	628	dexpanthenol	19 µM	PC3	0.646	0.142	-0.028	1802
323	767	chlorpromazine	1 µM	MCF7	0.646	0.1	-0.07	6936
324	616	dizocilpine	12 µM	PC3	0.646	0.13	-0.04	2069
325	712	crotamiton	20 µM	PC3	0.645	0.133	-0.037	4628
326	642	phentolamine	13 µM	MCF7	0.644	0.068	-0.102	2323
327	618	phenformin	17 µM	HL60	0.644	0.11	-0.06	2350
328	654	pepstatin	6 µM	MCF7	0.644	0.14	-0.03	3264
329	630	ketoconazole	8 µM	HL60	0.644	0.088	-0.082	1285
330	712	Prestwick-860	35 µM	PC3	0.643	0.085	-0.085	4618
331	725	valproic acid	1 mM	MCF7	0.643	0.138	-0.031	5206
332	730	ceforanide	8 µM	MCF7	0.643	0.111	-0.058	5351
333	683	citalopram	1 µM	PC3	0.643	0.116	-0.053	3820
334	771	enalapril	8 µM	MCF7	0.642	0.123	-0.046	7428
335	1075	CAY-10397	10 µM	PC3	0.64	0.129	-0.039	7087
336	693	letrozole	14 µM	PC3	0.639	0.104	-0.064	4240
337	693	orciprenaline	8 µM	PC3	0.639	0.107	-0.061	4248
338	747	streptomycin	3 µM	MCF7	0.639	0.13	-0.038	7194
339	713	sulfafurazole	15 µM	PC3	0.639	0.097	-0.072	4661
340	712	josamycin	5 µM	PC3	0.638	0.113	-0.055	4631
341	762	econazole	9 µM	PC3	0.638	0.118	-0.05	7305
342	710	metixene	12 µM	PC3	0.638	0.14	-0.029	6672
343	728	isocorydine	12 µM	PC3	0.638	0.115	-0.053	4505
344	618	riluzole	15 µM	HL60	0.637	0.103	-0.065	2334
345	654	bacampicillin	8 µM	MCF7	0.637	0.129	-0.039	3273
346	647	clofazimine	8 µM	MCF7	0.637	0.117	-0.051	3239
347	676	sotalol	13 µM	MCF7	0.637	0.103	-0.064	7338
348	676	gabexate	10 µM	MCF7	0.637	0.108	-0.059	7357
349	703	diethylstilbestrol	15 µM	PC3	0.636	0.119	-0.049	4547
350	731	syrosingopine	6 µM	PC3	0.636	0.139	-0.029	5733
351	733	kaempferol	14 µM	PC3	0.636	0.128	-0.039	5839
352	506	tanespimycin	1 µM	MCF7	0.636	0.107	-0.061	998
353	654	7-aminocephalosporanic acid	15 µM	MCF7	0.636	0.124	-0.044	3258
354	660	terguride	12 µM	HL60	0.636	0.121	-0.046	3082
355	616	aminophenazone	17 µM	PC3	0.636	0.106	-0.062	2060
356	2	phenyl biguanide	10 µM	MCF7	0.636	0.095	-0.073	22
357	1079	colforsin	500 nM	PC3	0.636	0.103	-0.064	7104
358	747	albendazole	15 µM	MCF7	0.636	0.077	-0.09	7164
359	658	trimipramine	10 µM	HL60	0.636	0.122	-0.045	3004
360	713	dipyridamole	8 µM	PC3	0.635	0.096	-0.072	4656
361	690	fluticasone	8 µM	MCF7	0.635	0.114	-0.053	4129
362	755	phenoxybenzamine	12 µM	MCF7	0.635	0.106	-0.061	6451
363	681	ketoprofen	16 µM	PC3	0.635	0.135	-0.033	3729
364	641	trichostatin A	100 nM	HL60	0.635	0.125	-0.043	1785
365	611	cyproheptadine	12 µM	PC3	0.634	0.132	-0.035	1938
366	735	pralidoxime	23 µM	MCF7	0.634	0.087	-0.08	5383
367	1082	meteneprost	10 µM	MCF7	0.634	0.094	-0.073	7500
368	753	hexetidine	12 µM	PC3	0.634	0.138	-0.03	6319
369	655	cefotiam	7 µM	MCF7	0.634	0.103	-0.064	3319
370	602	haloperidol	10 µM	HL60	0.634	0.111	-0.056	1185
371	712	trichostatin A	100 nM	PC3	0.633	0.125	-0.042	4632
372	1073	alsterpaullone	10 µM	PC3	0.633	0.117	-0.05	7078
373	611	ciprofloxacin	11 µM	PC3	0.633	0.101	-0.066	1939
374	708	vanoxerine	8 µM	MCF7	0.633	0.091	-0.076	5702
375	602	genistein	10 µM	HL60	0.633	0.12	-0.047	1176
376	735	methotrexate	9 µM	MCF7	0.633	0.098	-0.068	5419
377	1093	16-phenyltetranorprostaglandin E2	10 µM	PC3	0.632	0.129	-0.038	7546
378	662	dipivefrine	10 µM	MCF7	0.632	0.122	-0.045	2744
379	1094	trichostatin A	1 µM	MCF7	0.631	0.133	-0.033	7550
380	676	gibberellic acid	12 µM	MCF7	0.631	0.13	-0.037	7330
381	698	trimethoprim	14 µM	PC3	0.631	0.129	-0.038	7377
382	603	geldanamycin	1 µM	PC3	0.631	0.124	-0.042	1228
383	745	dienestrol	15 µM	MCF7	0.631	0.079	-0.087	6208
384	695	zuclopenthixol	9 µM	MCF7	0.631	0.135	-0.032	4843
385	690	metronidazole	23 µM	MCF7	0.63	0.123	-0.043	4141
386	630	droperidol	11 µM	HL60	0.63	0.117	-0.049	1290
387	758	digoxigenin	10 µM	MCF7	0.63	0.109	-0.057	5640
388	616	dexamethasone	9 µM	PC3	0.629	0.121	-0.044	2079
389	513	valproic acid	1 mM	MCF7	0.628	0.104	-0.062	1047
390	690	cefotetan	7 µM	MCF7	0.628	0.093	-0.073	4116
391	699	kawain	17 µM	MCF7	0.627	0.073	-0.092	4693
392	715	zaprinast	15 µM	PC3	0.627	0.107	-0.059	6749
393	711	flecainide	8 µM	MCF7	0.627	0.113	-0.052	3937
394	506	fulvestrant	1 µM	MCF7	0.626	0.083	-0.082	985
395	678	oxyphenbutazone	12 µM	MCF7	0.626	0.122	-0.043	3582
396	676	methyldopate	15 µM	MCF7	0.626	0.116	-0.049	7360
397	704	Prestwick-642	14 µM	PC3	0.626	0.103	-0.062	4594
398	683	orphenadrine	13 µM	PC3	0.625	0.13	-0.035	3801
399	735	prazosin	10 µM	MCF7	0.625	0.092	-0.073	5416
400	718	etofylline	18 µM	PC3	0.624	0.104	-0.06	5048
401	655	trichostatin A	100 nM	MCF7	0.624	0.134	-0.031	3312
402	613	bromocriptine	5 µM	HL60	0.624	0.074	-0.09	2007
403	771	fenofibrate	11 µM	MCF7	0.624	0.114	-0.05	7432
404	714	desipramine	13 µM	PC3	0.623	0.129	-0.035	6693
405	1078	thapsigargin	100 nM	MCF7	0.623	0.09	-0.074	7100
406	626	prochlorperazine	10 µM	MCF7	0.623	0.12	-0.044	1640
407	1068	GW-8510	10 µM	MCF7	0.622	0.101	-0.063	7062
408	693	cefalonium	9 µM	PC3	0.622	0.108	-0.056	4245
409	757	genistein	10 µM	MCF7	0.622	0.103	-0.06	5595
410	691	co-dergocrine mesilate	6 µM	MCF7	0.621	0.093	-0.071	4152
411	734	bergenin	12 µM	PC3	0.62	0.114	-0.049	5870
412	702	dicoumarol	12 µM	PC3	0.62	0.12	-0.044	4323
413	733	iopamidol	5 µM	PC3	0.62	0.128	-0.036	5832
414	629	amitriptyline	13 µM	HL60	0.62	0.102	-0.061	1865
415	647	maprotiline	13 µM	MCF7	0.619	0.131	-0.033	3236
416	616	pirenzepine	9 µM	PC3	0.618	0.132	-0.031	2071
417	22a	quercetin	1 µM	MCF7	0.618	0.118	-0.045	283
418	660	estrone	15 µM	HL60	0.618	0.125	-0.038	3071
419	727	alvespimycin	100 nM	PC3	0.618	0.106	-0.057	4437
420	514	monensin	11 µM	MCF7	0.618	0.107	-0.056	1105
421	727	valproic acid	1 mM	PC3	0.617	0.118	-0.045	4433
422	702	sulfadimidine	13 µM	PC3	0.617	0.126	-0.037	4322
423	699	mephenesin	22 µM	MCF7	0.616	0.065	-0.097	4698
424	1046	PHA-00767505E	10 µM	PC3	0.616	0.113	-0.05	6591
425	1067	0316684-0000	10 µM	PC3	0.616	0.103	-0.06	7057
426	757	estradiol	100 nM	MCF7	0.616	0.104	-0.059	5568
427	728	amrinone	21 µM	PC3	0.616	0.076	-0.086	4488
428	692	pepstatin	6 µM	PC3	0.616	0.117	-0.045	4206
429	698	sulfadimethoxine	13 µM	PC3	0.614	0.122	-0.04	7400
430	1077	lomustine	100 µM	PC3	0.614	0.14	-0.022	7094
431	618	orphenadrine	13 µM	HL60	0.613	0.079	-0.083	2356
432	741	tranylcypromine	24 µM	MCF7	0.613	0.112	-0.05	5996
433	504	oxaprozin	300 µM	MCF7	0.613	0.115	-0.047	863
434	767	valproic acid	1 mM	MCF7	0.613	0.069	-0.093	6929
435	1041	Gly-His-Lys	1 µM	MCF7	0.613	0.114	-0.047	6575
436	38	dexamethasone	1 µM	ssMCF7	0.613	0.105	-0.056	374
437	741	lincomycin	9 µM	MCF7	0.612	0.095	-0.067	5992
438	502	depudecin	1 µM	MCF7	0.612	0.104	-0.058	982
439	727	wortmannin	10 nM	PC3	0.612	0.119	-0.043	4467
440	685	benzamil	11 µM	MCF7	0.612	0.109	-0.052	3635
441	1077	0316684-0000	10 µM	PC3	0.611	0.087	-0.075	7098
442	692	reserpine	7 µM	PC3	0.611	0.122	-0.039	4203
443	705	etilefrine	18 µM	MCF7	0.611	0.104	-0.057	4415
444	749	oxedrine	24 µM	HL60	0.611	0.098	-0.063	6156
445	648	naproxen	16 µM	HL60	0.611	0.097	-0.064	2533
446	623	desipramine	13 µM	HL60	0.61	0.096	-0.064	1596
447	700	finasteride	11 µM	MCF7	0.61	0.111	-0.05	4766
448	502	trichostatin A	1 µM	MCF7	0.609	0.137	-0.024	981
449	1027	orlistat	10 µM	PC3	0.609	0.118	-0.042	6420
450	626	vorinostat	10 µM	MCF7	0.608	0.126	-0.034	1645
451	725	wortmannin	10 nM	MCF7	0.608	0.122	-0.038	5240
452	661	halofantrine	7 µM	HL60	0.608	0.11	-0.05	3130
453	707	lisuride	12 µM	MCF7	0.608	0.103	-0.057	5028
454	614	astemizole	9 µM	HL60	0.608	0.101	-0.059	1365
455	628	benzonatate	7 µM	PC3	0.608	0.127	-0.033	1801
456	708	trichostatin A	100 nM	MCF7	0.608	0.118	-0.043	5693
457	699	mephentermine	9 µM	MCF7	0.607	0.097	-0.063	4707
458	731	terbutaline	7 µM	PC3	0.607	0.117	-0.043	5764
459	61	indometacin	100 µM	PC3	0.607	0.113	-0.047	452
460	663	cinchonine	14 µM	MCF7	0.607	0.123	-0.037	2789
461	741	dosulepin	12 µM	MCF7	0.607	0.124	-0.036	5986
462	628	metrifonate	16 µM	PC3	0.607	0.109	-0.051	1797
463	629	metformin	24 µM	HL60	0.606	0.116	-0.044	1858
464	654	carteolol	12 µM	MCF7	0.606	0.115	-0.044	3276
465	772	pimethixene	10 µM	MCF7	0.605	0.118	-0.042	7468
466	686	lanatoside C	4 µM	MCF7	0.605	0.118	-0.042	3852
467	1059	BAS-012416453	38 µM	MCF7	0.605	0.12	-0.039	6908
468	707	benzbromarone	9 µM	MCF7	0.604	0.101	-0.058	5015
469	502	resveratrol	10 µM	MCF7	0.604	0.1	-0.059	958
470	765	genistein	10 µM	MCF7	0.604	0.093	-0.066	6994
471	603	prochlorperazine	10 µM	PC3	0.603	0.113	-0.046	1215
472	1051	trichostatin A	1 µM	MCF7	0.602	0.128	-0.031	6879
473	734	bambuterol	10 µM	PC3	0.602	0.096	-0.063	5885
474	656	cefaclor	10 µM	MCF7	0.602	0.11	-0.048	2843
475	693	corynanthine	10 µM	PC3	0.601	0.099	-0.06	4227
476	714	biotin	16 µM	PC3	0.601	0.115	-0.044	6689
477	514	minocycline	11 µM	MCF7	0.601	0.092	-0.066	1135
478	745	physostigmine	6 µM	MCF7	0.6	0.11	-0.048	6226
479	626	fulvestrant	10 nM	MCF7	0.6	0.117	-0.041	1663
480	699	nalidixic acid	15 µM	MCF7	0.6	0.076	-0.082	4691
481	630	bezafibrate	11 µM	HL60	0.6	0.079	-0.079	1275
482	699	calcium folinate	8 µM	MCF7	0.599	0.123	-0.035	4725
483	708	perphenazine	10 µM	MCF7	0.599	0.111	-0.047	5698
484	771	isotretinoin	13 µM	MCF7	0.599	0.11	-0.048	7438
485	75	1,5-isoquinolinediol	100 µM	HL60	0.599	0.094	-0.064	543
486	641	isocorydine	12 µM	HL60	0.599	0.106	-0.052	1787
487	694	zardaverine	15 µM	MCF7	0.599	0.09	-0.068	4793
488	706	cefaclor	10 µM	MCF7	0.599	0.113	-0.045	4967
489	772	esculetin	22 µM	MCF7	0.598	0.119	-0.038	7459
490	685	cloperastine	11 µM	MCF7	0.598	0.075	-0.082	3608
491	712	ketoconazole	8 µM	PC3	0.598	0.087	-0.071	4624
492	720	diethylstilbestrol	15 µM	MCF7	0.598	0.123	-0.035	4369
493	687	withaferin A	1 µM	MCF7	0.597	0.108	-0.05	3902
494	719	enilconazole	13 µM	PC3	0.597	0.092	-0.066	5113
495	663	co-dergocrine mesilate	6 µM	MCF7	0.597	0.131	-0.027	2793
496	650	nordihydroguaiaretic acid	1 µM	HL60	0.597	0.112	-0.045	2683
497	683	CP-690334-01	10 µM	PC3	0.597	0.086	-0.071	3823
498	623	dobutamine	12 µM	HL60	0.597	0.101	-0.056	1589
499	709	theobromine	22 µM	PC3	0.596	0.119	-0.038	6613
500	685	myosmine	27 µM	MCF7	0.596	0.116	-0.041	3634
501	602	tanespimycin	1 µM	HL60	0.596	0.093	-0.064	1166
502	694	colistin	3 µM	MCF7	0.596	0.09	-0.067	4796
503	61	monorden	100 nM	PC3	0.596	0.098	-0.059	449
504	735	nimodipine	10 µM	MCF7	0.596	0.118	-0.039	5421
505	631	ciclosporin	3 µM	HL60	0.596	0.088	-0.069	1331
506	640	molsidomine	17 µM	HL60	0.595	0.12	-0.037	1711
507	713	azathioprine	14 µM	PC3	0.595	0.125	-0.032	4667
508	715	digoxin	5 µM	PC3	0.595	0.111	-0.046	6724
509	707	dicloxacillin	8 µM	MCF7	0.595	0.13	-0.027	5012
510	611	perphenazine	10 µM	PC3	0.595	0.102	-0.055	1956
511	650	alvespimycin	100 nM	HL60	0.595	0.076	-0.081	2673
512	719	bufexamac	18 µM	PC3	0.595	0.075	-0.082	5090
513	746	bupropion	14 µM	MCF7	0.595	0.093	-0.063	6256
514	699	Prestwick-665	12 µM	MCF7	0.595	0.106	-0.05	4704
515	1080	semustine	100 µM	MCF7	0.594	0.068	-0.089	7487
516	746	hexylcaine	13 µM	MCF7	0.594	0.107	-0.049	6244
517	664	trichostatin A	100 nM	HL60	0.594	0.126	-0.031	2904
518	728	labetalol	11 µM	PC3	0.594	0.122	-0.035	4473
519	749	kaempferol	14 µM	HL60	0.593	0.104	-0.053	6157
520	685	foliosidine	13 µM	MCF7	0.593	0.103	-0.053	3636
521	1030	trichostatin A	1 µM	MCF7	0.592	0.11	-0.046	6434
522	610	miconazole	10 µM	PC3	0.592	0.113	-0.043	1896
523	633	midecamycin	5 µM	MCF7	0.592	0.098	-0.058	1526
524	655	fluoxetine	12 µM	MCF7	0.592	0.115	-0.041	3314
525	691	betulinic acid	9 µM	MCF7	0.592	0.108	-0.048	4181
526	695	nifuroxazide	15 µM	MCF7	0.591	0.073	-0.083	4835
527	699	monensin	6 µM	MCF7	0.591	0.125	-0.031	4726
528	504	ionomycin	2 µM	MCF7	0.591	0.102	-0.054	871
529	644	yohimbic acid	11 µM	HL60	0.591	0.057	-0.099	2147
530	1092	IC-86621	1 µM	MCF7	0.591	0.072	-0.084	7543
531	728	(-)-isoprenaline	16 µM	PC3	0.59	0.117	-0.039	4495
532	650	trifluoperazine	10 µM	HL60	0.59	0.116	-0.039	2684
533	683	withaferin A	1 µM	PC3	0.59	0.114	-0.041	3819
534	699	atractyloside	5 µM	MCF7	0.589	0.095	-0.06	4717
535	95	monastrol	100 µM	MCF7	0.589	0.095	-0.06	596
536	687	lycorine	12 µM	MCF7	0.589	0.098	-0.058	3891
537	733	isoniazid	29 µM	PC3	0.589	0.116	-0.039	5840
538	772	fenofibrate	11 µM	MCF7	0.589	0.105	-0.05	7474
539	686	ethoxyquin	18 µM	MCF7	0.588	0.117	-0.038	3846
540	678	(-)-isoprenaline	16 µM	MCF7	0.588	0.083	-0.072	3571
541	651	corbadrine	22 µM	HL60	0.588	0.099	-0.056	2710
542	21	genistein	1 µM	MCF7	0.588	0.105	-0.05	268
543	1092	16-phenyltetranorprostaglandin E2	10 µM	MCF7	0.588	0.089	-0.066	7541
544	757	geldanamycin	1 µM	MCF7	0.588	0.09	-0.065	5588
545	695	sulfaguanidine	19 µM	MCF7	0.587	0.078	-0.077	4839
546	694	pyrimethamine	16 µM	MCF7	0.587	0.102	-0.053	4779
547	685	metoclopramide	12 µM	MCF7	0.587	0.091	-0.064	3625
548	1005	PF-00875133-00	10 µM	PC3	0.587	0.121	-0.034	5928
549	665	betulin	9 µM	HL60	0.587	0.121	-0.034	2952
550	712	altretamine	19 µM	PC3	0.586	0.103	-0.051	4627
551	1009	AG-013608	10 µM	PC3	0.586	0.117	-0.038	5949
552	772	penbutolol	6 µM	MCF7	0.586	0.118	-0.036	7476
553	685	PNU-0230031	1 µM	MCF7	0.586	0.119	-0.036	3632
554	33	valproic acid	10 mM	MCF7	0.586	0.107	-0.048	345
555	702	bendroflumethiazide	9 µM	PC3	0.586	0.117	-0.037	4315
556	635	quercetin	12 µM	HL60	0.586	0.103	-0.052	2499
557	747	ketotifen	9 µM	MCF7	0.586	0.113	-0.042	7199
558	619	minocycline	8 µM	HL60	0.586	0.101	-0.054	2405
559	690	levobunolol	12 µM	MCF7	0.585	0.118	-0.036	4134
560	686	flecainide	8 µM	MCF7	0.585	0.078	-0.076	3843
561	1050	0175029-0000	10 µM	PC3	0.585	0.107	-0.047	6875
562	658	trichostatin A	100 nM	HL60	0.585	0.098	-0.056	2993
563	646	mepacrine	8 µM	MCF7	0.585	0.066	-0.089	3179
564	657	raubasine	10 µM	MCF7	0.585	0.077	-0.077	2898
565	749	ciprofibrate	14 µM	HL60	0.585	0.106	-0.048	6138
566	602	valproic acid	50 µM	HL60	0.585	0.063	-0.091	1163
567	743	cefoxitin	9 µM	MCF7	0.585	0.116	-0.038	6796
568	714	loxapine	9 µM	PC3	0.584	0.09	-0.064	6694
569	714	profenamine	11 µM	PC3	0.584	0.108	-0.046	6697
570	671	sulfamonomethoxine	14 µM	MCF7	0.584	0.117	-0.037	3484
571	31	2-deoxy-D-glucose	10 mM	MCF7	0.583	0.098	-0.055	344
572	688	oxamniquine	14 µM	PC3	0.583	0.114	-0.04	4006
573	757	tanespimycin	1 µM	MCF7	0.583	0.083	-0.071	5578
574	766	dihydroergocristine	6 µM	MCF7	0.583	0.111	-0.043	7034
575	772	Prestwick-983	17 µM	MCF7	0.583	0.107	-0.047	7480
576	662	cinchonidine	14 µM	MCF7	0.583	0.113	-0.041	2772
577	755	etynodiol	10 µM	MCF7	0.582	0.105	-0.049	6479
578	685	nefopam	14 µM	MCF7	0.582	0.094	-0.06	3627
579	603	tanespimycin	1 µM	PC3	0.582	0.125	-0.029	1218
580	505	5109870	25 µM	MCF7	0.581	0.081	-0.072	904
581	676	zalcitabine	19 µM	MCF7	0.581	0.098	-0.056	7352
582	709	pyrazinamide	32 µM	PC3	0.581	0.067	-0.086	6617
583	611	hydroxyzine	9 µM	PC3	0.581	0.105	-0.048	1941
584	655	methoxsalen	19 µM	MCF7	0.58	0.126	-0.027	3302
585	771	flunarizine	8 µM	MCF7	0.58	0.085	-0.068	7412
586	765	15-delta prostaglandin J2	10 µM	MCF7	0.579	0.112	-0.041	6990
587	632	metronidazole	23 µM	MCF7	0.579	0.097	-0.056	1503
588	616	dihydrostreptomycin	3 µM	PC3	0.579	0.099	-0.054	2074
589	634	vigabatrin	31 µM	HL60	0.579	0.112	-0.041	2452
590	682	vincamine	11 µM	PC3	0.579	0.116	-0.036	3784
591	766	adiphenine	11 µM	MCF7	0.579	0.122	-0.03	7037
592	505	colforsin	50 µM	MCF7	0.579	0.116	-0.036	913
593	692	norcyclobenzaprine	15 µM	PC3	0.578	0.1	-0.052	4190
594	699	sulfamethoxazole	16 µM	MCF7	0.578	0.094	-0.059	4690
595	681	hydralazine	20 µM	PC3	0.578	0.074	-0.078	3724
596	602	LY-294002	10 µM	HL60	0.578	0.09	-0.062	1177
597	754	trifluoperazine	8 µM	PC3	0.578	0.109	-0.043	6341
598	502	5279552	22 µM	MCF7	0.577	0.1	-0.052	960
599	767	trichostatin A	1 µM	MCF7	0.577	0.126	-0.026	6951
600	688	pronetalol	15 µM	PC3	0.577	0.107	-0.045	3984
601	705	vancomycin	3 µM	MCF7	0.577	0.102	-0.051	4423
602	1046	16,16-dimethylprostaglandin E2	10 µM	PC3	0.577	0.094	-0.058	6592
603	672	arcaine	15 µM	MCF7	0.577	0.103	-0.049	3349
604	658	tetroquinone	21 µM	HL60	0.577	0.089	-0.063	2999
605	1077	AR-A014418	10 µM	PC3	0.577	0.11	-0.042	7097
606	686	flunisolide	9 µM	MCF7	0.576	0.097	-0.055	3828
607	755	butyl hydroxybenzoate	21 µM	MCF7	0.576	0.099	-0.053	6446
608	611	chlorhexidine	8 µM	PC3	0.576	0.11	-0.042	1942
609	758	haloperidol	11 µM	MCF7	0.576	0.111	-0.041	5638
610	603	vorinostat	10 µM	PC3	0.575	0.111	-0.041	1220
611	513	tanespimycin	1 µM	MCF7	0.575	0.084	-0.067	1064
612	754	raubasine	10 µM	PC3	0.575	0.119	-0.032	6360
613	704	bicuculline	11 µM	PC3	0.575	0.105	-0.047	4574
614	706	Chicago Sky Blue 6B	4 µM	MCF7	0.575	0.087	-0.065	4971
615	661	Prestwick-981	11 µM	HL60	0.575	0.094	-0.057	3125
616	771	dyclonine	12 µM	MCF7	0.574	0.108	-0.044	7423
617	628	todralazine	15 µM	PC3	0.574	0.122	-0.029	1799
618	616	disulfiram	13 µM	PC3	0.574	0.121	-0.03	2053
619	640	mometasone	8 µM	HL60	0.574	0.09	-0.061	1746
620	755	pipemidic acid	13 µM	MCF7	0.573	0.098	-0.053	6470
621	505	5186223	12 µM	MCF7	0.573	0.114	-0.037	885
622	755	dexibuprofen	19 µM	MCF7	0.573	0.081	-0.07	6471
623	712	terguride	9 µM	PC3	0.572	0.108	-0.043	4633
624	678	mesalazine	26 µM	MCF7	0.572	0.101	-0.05	3584
625	735	dobutamine	12 µM	MCF7	0.572	0.121	-0.03	5386
626	709	cefaclor	10 µM	PC3	0.572	0.078	-0.073	6622
627	1084	daunorubicin	1 µM	MCF7	0.572	0.077	-0.074	7507
628	61	tanespimycin	1 µM	PC3	0.571	0.126	-0.025	450
629	735	aminohippuric acid	21 µM	MCF7	0.571	0.092	-0.058	5394
630	694	pregnenolone	13 µM	MCF7	0.571	0.108	-0.043	4802
631	670	cefamandole	8 µM	MCF7	0.571	0.092	-0.058	3436
632	771	ifenprodil	8 µM	MCF7	0.571	0.084	-0.066	7404
633	670	piperacillin	7 µM	MCF7	0.571	0.076	-0.074	3420
634	746	hydroquinine	9 µM	MCF7	0.571	0.124	-0.026	6263
635	705	proscillaridin	8 µM	MCF7	0.57	0.096	-0.055	4404
636	695	iodixanol	3 µM	MCF7	0.57	0.103	-0.047	4848
637	756	trichostatin A	100 nM	MCF7	0.57	0.117	-0.033	6493
638	705	ethionamide	24 µM	MCF7	0.57	0.118	-0.032	4418
639	678	trifluridine	14 µM	MCF7	0.569	0.113	-0.037	3559
640	1055	SB-203580	1 µM	MCF7	0.569	0.098	-0.053	6899
641	603	tanespimycin	1 µM	PC3	0.569	0.107	-0.043	1225
642	690	canadine	12 µM	MCF7	0.569	0.095	-0.055	4138
643	610	amprolium	13 µM	PC3	0.569	0.105	-0.045	1898
644	656	R-atenolol	15 µM	MCF7	0.569	0.108	-0.042	2855
645	654	myricetin	13 µM	MCF7	0.569	0.116	-0.034	3270
646	687	phenelzine	17 µM	MCF7	0.569	0.102	-0.048	3884
647	676	tracazolate	12 µM	MCF7	0.568	0.107	-0.043	7339
648	603	genistein	10 µM	PC3	0.568	0.098	-0.052	1235
649	757	trichostatin A	100 nM	MCF7	0.568	0.117	-0.032	5572
650	735	butoconazole	8 µM	MCF7	0.568	0.107	-0.043	5388
651	1073	AH-6809	1 µM	PC3	0.567	0.103	-0.046	7075
652	673	felbinac	19 µM	MCF7	0.567	0.126	-0.023	3398
653	731	trichostatin A	100 nM	PC3	0.567	0.114	-0.035	5745
654	767	alvespimycin	100 nM	MCF7	0.566	0.072	-0.077	6933
655	735	metitepine	8 µM	MCF7	0.566	0.108	-0.041	5413
656	2	valproic acid	1 mM	MCF7	0.566	0.108	-0.042	23
657	748	bambuterol	10 µM	MCF7	0.566	0.102	-0.047	7239
658	611	hesperetin	13 µM	PC3	0.566	0.086	-0.063	1947
659	747	iopamidol	5 µM	MCF7	0.566	0.108	-0.041	7189
660	628	sulfadiazine	16 µM	PC3	0.566	0.107	-0.042	1810
661	1029	STOCK1N-35215	10 µM	PC3	0.566	0.096	-0.053	6427
662	758	timolol	9 µM	MCF7	0.565	0.067	-0.082	5645
663	633	perphenazine	10 µM	MCF7	0.565	0.119	-0.03	1540
664	506	sirolimus	100 nM	MCF7	0.565	0.111	-0.038	1022
665	729	fluvastatin	9 µM	MCF7	0.565	0.086	-0.063	5290
666	1082	suramin sodium	10 µM	MCF7	0.565	0.076	-0.073	7496
667	630	ritodrine	12 µM	HL60	0.565	0.061	-0.088	1280
668	646	guanethidine	13 µM	MCF7	0.565	0.094	-0.055	3171
669	688	nadolol	13 µM	PC3	0.564	0.119	-0.03	4021
670	676	benzathine benzylpenicillin	4 µM	MCF7	0.564	0.116	-0.033	7359
671	673	profenamine	11 µM	MCF7	0.563	0.091	-0.057	3376
672	658	nadolol	13 µM	HL60	0.563	0.102	-0.046	3020
673	627	thiamphenicol	11 µM	MCF7	0.563	0.098	-0.05	1704
674	725	chlorpromazine	1 µM	MCF7	0.563	0.079	-0.069	5214
675	690	mycophenolic acid	12 µM	MCF7	0.563	0.097	-0.052	4137
676	761	triprolidine	13 µM	PC3	0.562	0.101	-0.047	7248
677	650	trichostatin A	1 µM	HL60	0.562	0.094	-0.055	2694
678	628	trichostatin A	100 nM	PC3	0.562	0.125	-0.023	1793
679	695	gibberellic acid	12 µM	MCF7	0.562	0.107	-0.041	4818
680	771	clemastine	9 µM	MCF7	0.562	0.116	-0.032	7443
681	700	benzamil	11 µM	MCF7	0.562	0.097	-0.051	4760
682	751	finasteride	11 µM	MCF7	0.562	0.12	-0.028	6062
683	698	salbutamol	17 µM	PC3	0.561	0.099	-0.049	7376
684	654	cyclobenzaprine	13 µM	MCF7	0.561	0.101	-0.047	3268
685	757	tanespimycin	1 µM	MCF7	0.561	0.089	-0.059	5566
686	708	metyrapone	18 µM	MCF7	0.561	0.105	-0.043	5667
687	603	clozapine	10 µM	PC3	0.561	0.092	-0.056	1229
688	686	indapamide	11 µM	MCF7	0.561	0.096	-0.051	3859
689	731	ciprofibrate	14 µM	PC3	0.561	0.109	-0.038	5740
690	654	metrizamide	5 µM	MCF7	0.56	0.086	-0.061	3255
691	731	clotrimazole	12 µM	PC3	0.56	0.103	-0.045	5726
692	626	genistein	10 µM	MCF7	0.56	0.117	-0.031	1660
693	1095	meteneprost	10 µM	PC3	0.56	0.116	-0.032	7557
694	733	tomatidine	10 µM	PC3	0.56	0.081	-0.067	5808
695	753	metitepine	8 µM	PC3	0.559	0.077	-0.07	6312
696	692	lumicolchicine	10 µM	PC3	0.559	0.108	-0.039	4195
697	709	oxolamine	9 µM	PC3	0.559	0.109	-0.038	6624
698	613	perphenazine	10 µM	HL60	0.559	0.114	-0.033	2040
699	504	5253409	17 µM	MCF7	0.558	0.107	-0.04	844
700	651	pridinol	10 µM	HL60	0.558	0.093	-0.054	2715
701	735	clopamide	12 µM	MCF7	0.558	0.106	-0.041	5402
702	1044	dinoprostone	10 µM	PC3	0.558	0.105	-0.042	6586
703	630	clomifene	7 µM	HL60	0.557	0.088	-0.059	1269
704	699	0173570-0000	10 µM	MCF7	0.557	0.101	-0.045	4712
705	719	flucloxacillin	8 µM	PC3	0.557	0.093	-0.054	5102
706	640	dirithromycin	5 µM	HL60	0.557	0.087	-0.06	1712
707	705	beclometasone	8 µM	MCF7	0.557	0.071	-0.076	4403
708	626	valproic acid	1 mM	MCF7	0.557	0.106	-0.041	1634
709	506	genistein	10 µM	MCF7	0.556	0.086	-0.06	1015
710	1002	thioridazine	10 µM	MCF7	0.556	0.1	-0.046	5916
711	736	trichostatin A	100 nM	MCF7	0.556	0.112	-0.034	5441
712	603	tanespimycin	1 µM	PC3	0.555	0.101	-0.045	1226
713	690	sisomicin	3 µM	MCF7	0.555	0.08	-0.066	4132
714	725	tanespimycin	1 µM	MCF7	0.555	0.1	-0.046	5215
715	692	spectinomycin	10 µM	PC3	0.555	0.084	-0.062	4187
716	688	cefotetan	7 µM	PC3	0.555	0.083	-0.063	3997
717	648	terazosin	9 µM	HL60	0.554	0.089	-0.057	2530
718	686	spiramycin	5 µM	MCF7	0.554	0.092	-0.054	3844
719	1089	suramin sodium	10 µM	PC3	0.554	0.114	-0.032	7529
720	703	santonin	16 µM	PC3	0.554	0.093	-0.053	4531
721	767	genistein	10 µM	MCF7	0.553	0.105	-0.041	6952
722	706	khellin	15 µM	MCF7	0.553	0.12	-0.026	4987
723	676	3-acetamidocoumarin	20 µM	MCF7	0.552	0.094	-0.052	7361
724	658	theophylline	20 µM	HL60	0.552	0.101	-0.044	2986
725	630	hesperidin	7 µM	HL60	0.552	0.081	-0.064	1294
726	1019	PF-00539758-00	10 µM	PC3	0.551	0.096	-0.05	6379
727	647	desipramine	13 µM	MCF7	0.551	0.099	-0.047	3212
728	602	LY-294002	100 nM	HL60	0.551	0.077	-0.068	1157
729	656	tiaprofenic acid	15 µM	MCF7	0.551	0.116	-0.029	2852
730	654	SR-95639A	10 µM	MCF7	0.551	0.08	-0.065	3272
731	727	trichostatin A	1 µM	PC3	0.55	0.113	-0.032	4458
732	715	fluoxetine	12 µM	PC3	0.55	0.081	-0.064	6757
733	602	troglitazone	10 µM	HL60	0.55	0.083	-0.063	1173
734	1086	CP-645525-01	10 µM	MCF7	0.55	0.093	-0.052	7515
735	1073	PHA-00816795	10 µM	PC3	0.55	0.091	-0.054	7076
736	649	trichostatin A	100 nM	HL60	0.549	0.112	-0.033	2566
737	731	physostigmine	6 µM	PC3	0.549	0.12	-0.024	5749
738	708	dimethadione	31 µM	MCF7	0.549	0.091	-0.053	5668
739	741	moracizine	9 µM	MCF7	0.549	0.116	-0.029	6000
740	753	esculin	12 µM	PC3	0.549	0.091	-0.053	6310
741	755	timolol	9 µM	MCF7	0.549	0.108	-0.037	6483
742	713	trichostatin A	100 nM	PC3	0.548	0.101	-0.044	4665
743	657	dihydroergocristine	6 µM	MCF7	0.548	0.109	-0.035	2895
744	635	trichostatin A	100 nM	HL60	0.548	0.085	-0.06	2474
745	1093	BCB000038	10 µM	PC3	0.548	0.094	-0.051	7547
746	634	carbimazole	21 µM	HL60	0.548	0.09	-0.054	2437
747	757	sirolimus	100 nM	MCF7	0.548	0.085	-0.059	5581
748	654	piperine	14 µM	MCF7	0.548	0.101	-0.043	3263
749	627	metrifonate	16 µM	MCF7	0.547	0.084	-0.06	1675
750	706	lasalocid	7 µM	MCF7	0.547	0.1	-0.044	4985
751	683	Prestwick-1100	9 µM	PC3	0.546	0.068	-0.076	3798
752	505	5149715	10 µM	MCF7	0.546	0.096	-0.048	890
753	670	merbromin	5 µM	MCF7	0.546	0.123	-0.021	3439
754	757	nordihydroguaiaretic acid	1 µM	MCF7	0.546	0.111	-0.033	5583
755	715	oxantel	7 µM	PC3	0.546	0.092	-0.051	6738
756	630	trichostatin A	100 nM	HL60	0.546	0.106	-0.037	1284
757	602	acetylsalicylic acid	100 µM	HL60	0.546	0.086	-0.057	1145
758	735	carbimazole	21 µM	MCF7	0.546	0.086	-0.058	5399
759	737	levopropoxyphene	7 µM	MCF7	0.545	0.116	-0.028	5503
760	640	raubasine	10 µM	HL60	0.545	0.073	-0.071	1748
761	641	tomatidine	10 µM	HL60	0.545	0.077	-0.066	1754
762	618	mebendazole	14 µM	HL60	0.545	0.088	-0.056	2338
763	709	trichostatin A	100 nM	PC3	0.545	0.121	-0.023	6609
764	630	fusidic acid	7 µM	HL60	0.544	0.088	-0.056	1293
765	1091	CP-319743	10 µM	PC3	0.544	0.117	-0.027	7537
766	623	adenosine phosphate	11 µM	HL60	0.544	0.085	-0.058	1622
767	719	mometasone	8 µM	PC3	0.544	0.071	-0.072	5116
768	755	tonzonium bromide	7 µM	MCF7	0.544	0.084	-0.059	6457
769	671	mevalolactone	31 µM	MCF7	0.544	0.085	-0.058	3459
770	602	wortmannin	10 nM	HL60	0.544	0.095	-0.048	1184
771	693	oxetacaine	9 µM	PC3	0.544	0.081	-0.063	4246
772	736	iopanoic acid	7 µM	MCF7	0.543	0.111	-0.032	5448
773	719	oxolinic acid	15 µM	PC3	0.543	0.093	-0.051	5094
774	718	chloramphenicol	12 µM	PC3	0.543	0.086	-0.057	5047
775	630	naftidrofuryl	8 µM	HL60	0.542	0.08	-0.062	1267
776	634	ergocalciferol	10 µM	HL60	0.542	0.105	-0.038	2442
777	694	diflunisal	16 µM	MCF7	0.542	0.103	-0.039	4794
778	502	5224221	12 µM	MCF7	0.541	0.086	-0.057	956
779	513	nordihydroguaiaretic acid	1 µM	MCF7	0.541	0.1	-0.042	1061
780	745	raloxifene	8 µM	MCF7	0.541	0.103	-0.039	6235
781	73	SC-58125	10 µM	SKMEL5	0.541	0.063	-0.079	507
782	1006	H-7	100 µM	MCF7	0.541	0.05	-0.092	5936
783	676	decamethonium bromide	10 µM	MCF7	0.541	0.115	-0.027	7353
784	618	griseofulvin	11 µM	HL60	0.54	0.089	-0.053	2332
785	610	sulfathiazole	16 µM	PC3	0.54	0.098	-0.044	1883
786	692	colistin	3 µM	PC3	0.539	0.093	-0.049	4212
787	661	esculetin	22 µM	HL60	0.539	0.093	-0.049	3120
788	647	debrisoquine	9 µM	MCF7	0.538	0.054	-0.088	3207
789	677	pivmecillinam	8 µM	MCF7	0.538	0.105	-0.037	3535
790	619	fenoterol	10 µM	HL60	0.538	0.073	-0.069	2378
791	636	dexamethasone	9 µM	MCF7	0.537	0.077	-0.064	2242
792	733	benzydamine	12 µM	PC3	0.537	0.069	-0.072	5811
793	627	isoxicam	12 µM	MCF7	0.537	0.076	-0.065	1698
794	79	15-delta prostaglandin J2	10 µM	SKMEL5	0.537	0.103	-0.039	564
795	703	withaferin A	1 µM	PC3	0.537	0.09	-0.051	4554
796	765	estradiol	10 nM	MCF7	0.536	0.107	-0.034	7000
797	699	0175029-0000	1 µM	MCF7	0.536	0.088	-0.053	4716
798	655	metixene	12 µM	MCF7	0.535	0.081	-0.06	3313
799	678	cefepime	7 µM	MCF7	0.535	0.08	-0.061	3581
800	1007	PF-00539745-00	10 µM	PC3	0.534	0.084	-0.056	5939
801	514	phentolamine	12 µM	MCF7	0.534	0.087	-0.053	1138
802	731	racecadotril	10 µM	PC3	0.534	0.112	-0.029	5755
803	680	isocarboxazid	17 µM	PC3	0.534	0.1	-0.041	3684
804	728	acepromazine	9 µM	PC3	0.534	0.07	-0.07	4494
805	602	sirolimus	100 nM	HL60	0.533	0.075	-0.066	1162
806	686	dicoumarol	12 µM	MCF7	0.533	0.114	-0.026	3848
807	654	digitoxigenin	11 µM	MCF7	0.533	0.077	-0.063	3275
808	748	mesalazine	26 µM	MCF7	0.533	0.089	-0.051	7241
809	661	trapidil	19 µM	HL60	0.533	0.097	-0.044	3136
810	633	chlortetracycline	8 µM	MCF7	0.533	0.09	-0.051	1541
811	504	5279552	22 µM	MCF7	0.533	0.094	-0.047	843
812	707	(+)-isoprenaline	11 µM	MCF7	0.532	0.116	-0.024	5009
813	761	mecamylamine	20 µM	PC3	0.532	0.102	-0.038	7263
814	619	pergolide	10 µM	HL60	0.532	0.09	-0.051	2403
815	1013	H-7	100 µM	PC3	0.532	0.084	-0.056	5968
816	1012	H-7	100 µM	MCF7	0.532	0.06	-0.08	5963
817	764	alprenolol	14 µM	PC3	0.532	0.097	-0.043	7141
818	663	sparteine	17 µM	MCF7	0.532	0.08	-0.06	2790
819	602	valproic acid	1 mM	HL60	0.532	0.108	-0.032	1150
820	720	tinidazole	16 µM	MCF7	0.532	0.083	-0.057	4370
821	730	cefotiam	7 µM	MCF7	0.532	0.113	-0.027	5361
822	681	PNU-0230031	1 µM	PC3	0.532	0.089	-0.052	3735
823	504	ikarugamycin	2 µM	MCF7	0.532	0.087	-0.053	866
824	771	chenodeoxycholic acid	10 µM	MCF7	0.531	0.075	-0.065	7433
825	665	quinpirole	16 µM	HL60	0.531	0.097	-0.043	2977
826	731	butacaine	13 µM	PC3	0.531	0.104	-0.036	5748
827	614	terfenadine	8 µM	HL60	0.53	0.086	-0.054	1381
828	746	thioproperazine	6 µM	MCF7	0.53	0.091	-0.049	6265
829	640	trichostatin A	100 nM	HL60	0.529	0.101	-0.039	1732
830	737	trichostatin A	100 nM	MCF7	0.529	0.108	-0.031	5484
831	736	pyrvinium	3 µM	MCF7	0.529	0.067	-0.073	5439
832	747	streptozocin	15 µM	MCF7	0.529	0.1	-0.039	7193
833	656	quercetin	12 µM	MCF7	0.529	0.074	-0.065	2859
834	700	diphenylpyraline	13 µM	MCF7	0.529	0.092	-0.048	4765
835	767	trichostatin A	100 nM	MCF7	0.529	0.097	-0.042	6932
836	1055	0297417-0002B	10 µM	MCF7	0.529	0.077	-0.063	6900
837	662	aconitine	6 µM	MCF7	0.529	0.1	-0.039	2776
838	765	fulvestrant	10 nM	MCF7	0.529	0.101	-0.039	6997
839	632	minaprine	11 µM	MCF7	0.529	0.093	-0.046	1468
840	1055	pioglitazone	10 µM	MCF7	0.528	0.095	-0.044	6898
841	735	terguride	12 µM	MCF7	0.528	0.067	-0.072	5400
842	694	tolnaftate	13 µM	MCF7	0.528	0.084	-0.055	4805
843	622	mifepristone	9 µM	HL60	0.528	0.104	-0.035	1569
844	687	flutamide	14 µM	MCF7	0.528	0.102	-0.037	3885
845	729	nicotinic acid	32 µM	MCF7	0.528	0.11	-0.029	5301
846	733	ursolic acid	9 µM	PC3	0.527	0.078	-0.061	5825
847	704	thiostrepton	2 µM	PC3	0.527	0.078	-0.061	4563
848	735	nitrendipine	11 µM	MCF7	0.527	0.1	-0.039	5405
849	748	fluphenazine	8 µM	MCF7	0.527	0.106	-0.033	7234
850	1030	AG-013608	10 µM	MCF7	0.527	0.073	-0.066	6435
851	693	salsolidin	16 µM	PC3	0.526	0.101	-0.038	4226
852	752	strophanthidin	10 µM	MCF7	0.526	0.092	-0.046	6087
853	43	sodium phenylbutyrate	1 mM	MCF7	0.526	0.093	-0.046	407
854	752	alclometasone	8 µM	MCF7	0.526	0.078	-0.06	6094
855	1080	15(S)-15-methylprostaglandin E2	10 µM	MCF7	0.525	0.067	-0.072	7489
856	40	cobalt chloride	100 µM	MCF7	0.525	0.082	-0.056	383
857	745	mefloquine	10 µM	MCF7	0.525	0.072	-0.066	6205
858	715	ethaverine	9 µM	PC3	0.524	0.098	-0.04	6737
859	688	amiloride	13 µM	PC3	0.523	0.096	-0.042	3990
860	690	benzathine benzylpenicillin	4 µM	MCF7	0.523	0.094	-0.044	4140
861	767	tanespimycin	1 µM	MCF7	0.523	0.093	-0.044	6944
862	602	LY-294002	10 µM	HL60	0.523	0.08	-0.058	1180
863	654	SR-95531	11 µM	MCF7	0.523	0.098	-0.04	3253
864	31	sodium phenylbutyrate	100 µM	MCF7	0.522	0.082	-0.056	341
865	690	pheniramine	11 µM	MCF7	0.522	0.116	-0.022	4130
866	95	geldanamycin	1 µM	MCF7	0.522	0.101	-0.037	593
867	616	isoniazid	29 µM	PC3	0.522	0.104	-0.033	2083
868	705	chloropyramine	12 µM	MCF7	0.522	0.068	-0.07	4414
869	617	aztreonam	9 µM	PC3	0.521	0.094	-0.044	2118
870	704	vitexin	9 µM	PC3	0.521	0.1	-0.038	4588
871	1019	valdecoxib	10 µM	PC3	0.521	0.072	-0.065	6378
872	719	hyoscyamine	14 µM	PC3	0.521	0.08	-0.057	5099
873	502	felodipine	10 µM	MCF7	0.521	0.094	-0.043	965
874	95	resveratrol	50 µM	MCF7	0.521	0.074	-0.063	595
875	730	pilocarpine	15 µM	MCF7	0.52	0.095	-0.042	5341
876	663	trichostatin A	100 nM	MCF7	0.52	0.081	-0.056	2794
877	96	nifedipine	10 µM	MCF7	0.52	0.075	-0.062	603
878	735	chlorhexidine	8 µM	MCF7	0.519	0.09	-0.047	5403
879	622	fluphenazine	8 µM	HL60	0.519	0.062	-0.075	1577
880	611	aciclovir	18 µM	PC3	0.519	0.104	-0.033	1960
881	699	guanadrel	8 µM	MCF7	0.519	0.104	-0.033	4720
882	703	lithocholic acid	11 µM	PC3	0.519	0.108	-0.029	4551
883	733	cinchonidine	14 µM	PC3	0.519	0.093	-0.044	5833
884	711	piperacillin	7 µM	MCF7	0.519	0.074	-0.063	3939
885	611	azathioprine	14 µM	PC3	0.519	0.096	-0.041	1945
886	618	clemizole	11 µM	HL60	0.518	0.092	-0.045	2339
887	603	sirolimus	100 nM	PC3	0.518	0.103	-0.034	1221
888	617	iproniazid	14 µM	PC3	0.518	0.098	-0.039	2125
889	678	tropine	28 µM	MCF7	0.518	0.113	-0.024	3569
890	623	methotrexate	9 µM	HL60	0.518	0.077	-0.06	1599
891	60	trichostatin A	100 nM	PC3	0.518	0.109	-0.027	448
892	644	co-dergocrine mesilate	6 µM	HL60	0.518	0.087	-0.049	2136
893	738	resveratrol	18 µM	MCF7	0.517	0.076	-0.06	5509
894	33	valproic acid	2 mM	MCF7	0.517	0.102	-0.034	346
895	1013	fulvestrant	1 µM	PC3	0.516	0.081	-0.055	5969
896	690	fluvoxamine	9 µM	MCF7	0.516	0.057	-0.079	4114
897	736	flavoxate	9 µM	MCF7	0.516	0.085	-0.051	5427
898	619	econazole	9 µM	HL60	0.515	0.075	-0.061	2396
899	611	midecamycin	5 µM	PC3	0.515	0.102	-0.034	1943
900	746	saquinavir	5 µM	MCF7	0.515	0.073	-0.062	6246
901	1076	fulvestrant	1 µM	MCF7	0.515	0.082	-0.053	7091
902	651	carbinoxamine	10 µM	HL60	0.515	0.075	-0.061	2725
903	713	pentetic acid	10 µM	PC3	0.514	0.088	-0.047	4669
904	611	lynestrenol	14 µM	PC3	0.514	0.104	-0.031	1953
905	758	phenoxybenzamine	12 µM	MCF7	0.514	0.079	-0.057	5613
906	53	trifluoperazine	10 µM	MCF7	0.514	0.095	-0.04	421
907	743	chlortalidone	12 µM	MCF7	0.514	0.085	-0.05	6800
908	615	flufenamic acid	14 µM	HL60	0.513	0.075	-0.06	1420
909	646	etacrynic acid	13 µM	MCF7	0.513	0.09	-0.045	3181
910	1048	SC-560	10 µM	PC3	0.513	0.093	-0.042	6865
911	693	trichostatin A	100 nM	PC3	0.513	0.092	-0.043	4237
912	676	nifurtimox	14 µM	MCF7	0.512	0.096	-0.039	7328
913	691	gelsemine	12 µM	MCF7	0.512	0.101	-0.034	4177
914	651	hexylcaine	13 µM	HL60	0.511	0.062	-0.073	2708
915	715	(-)-atenolol	15 µM	PC3	0.511	0.103	-0.032	6725
916	632	levodopa	20 µM	MCF7	0.511	0.086	-0.049	1472
917	1010	estradiol	10 nM	MCF7	0.511	0.089	-0.045	5955
918	680	PNU-0251126	1 µM	PC3	0.511	0.102	-0.032	3692
919	644	quinisocaine	13 µM	HL60	0.511	0.1	-0.035	2151
920	703	tolbutamide	15 µM	PC3	0.51	0.079	-0.056	4540
921	715	nilutamide	13 µM	PC3	0.51	0.069	-0.065	6763
922	665	procarbazine	16 µM	HL60	0.51	0.107	-0.027	2971
923	703	parbendazole	16 µM	PC3	0.51	0.098	-0.036	4535
924	650	monorden	100 nM	HL60	0.51	0.08	-0.055	2679
925	732	mianserin	13 µM	PC3	0.509	0.095	-0.039	5786
926	757	sirolimus	100 nM	MCF7	0.509	0.093	-0.041	5567
927	707	ciclopirox	15 µM	MCF7	0.509	0.097	-0.038	5023
928	636	dihydroergotamine	3 µM	MCF7	0.509	0.052	-0.082	2244
929	741	Trolox C	16 µM	MCF7	0.508	0.099	-0.035	6007
930	756	isradipine	11 µM	MCF7	0.508	0.08	-0.054	6508
931	55	rosiglitazone	10 µM	PC3	0.508	0.078	-0.056	430
932	682	fludrocortisone	9 µM	PC3	0.508	0.085	-0.049	3785
933	708	hycanthone	11 µM	MCF7	0.508	0.081	-0.053	5691
934	65	troglitazone	10 µM	PC3	0.508	0.113	-0.021	462
935	649	guanadrel	8 µM	HL60	0.508	0.081	-0.053	2575
936	741	homochlorcyclizine	10 µM	MCF7	0.508	0.083	-0.05	5998
937	682	ethoxyquin	18 µM	PC3	0.508	0.077	-0.057	3764
938	650	tanespimycin	1 µM	HL60	0.508	0.059	-0.075	2666
939	631	dl-alpha tocopherol	9 µM	HL60	0.507	0.088	-0.046	1320
940	647	zidovudine	15 µM	MCF7	0.507	0.099	-0.034	3211
941	687	lithocholic acid	11 µM	MCF7	0.507	0.099	-0.034	3899
942	754	protriptyline	13 µM	PC3	0.507	0.092	-0.041	6338
943	61	TTNPB	100 nM	PC3	0.507	0.101	-0.032	451
944	627	heptaminol	22 µM	MCF7	0.506	0.084	-0.05	1703
945	655	ciclopirox	15 µM	MCF7	0.506	0.056	-0.077	3317
946	623	nicardipine	8 µM	HL60	0.506	0.077	-0.056	1600
947	633	guanabenz	14 µM	MCF7	0.506	0.097	-0.036	1544
948	631	carbarsone	15 µM	HL60	0.506	0.081	-0.052	1313
949	673	propranolol	14 µM	MCF7	0.506	0.098	-0.035	3396
950	756	halofantrine	7 µM	MCF7	0.506	0.088	-0.045	6509
951	758	loperamide	8 µM	MCF7	0.505	0.095	-0.038	5632
952	650	vorinostat	10 µM	HL60	0.505	0.101	-0.032	2680
953	743	carbinoxamine	10 µM	MCF7	0.504	0.087	-0.046	6786
954	660	butyl hydroxybenzoate	21 µM	HL60	0.504	0.095	-0.038	3069
955	767	tanespimycin	1 µM	MCF7	0.504	0.069	-0.064	6937
956	602	thioridazine	10 µM	HL60	0.504	0.1	-0.033	1171
957	110b	genistein	10 µM	PC3	0.504	0.077	-0.056	703
958	743	pimozide	9 µM	MCF7	0.504	0.071	-0.062	6780
959	75	SC-58125	10 µM	HL60	0.504	0.09	-0.043	542
960	686	sulfadimidine	13 µM	MCF7	0.503	0.067	-0.066	3847
961	741	Prestwick-1103	20 µM	MCF7	0.503	0.096	-0.036	6019
962	749	cyproterone	10 µM	HL60	0.503	0.103	-0.029	6124
963	688	nafcillin	9 µM	PC3	0.502	0.086	-0.046	3983
964	650	prochlorperazine	10 µM	HL60	0.502	0.101	-0.031	2675
965	725	LY-294002	10 µM	MCF7	0.502	0.084	-0.049	5224
966	602	fluphenazine	10 µM	HL60	0.502	0.091	-0.041	1178
967	661	Prestwick-920	14 µM	HL60	0.502	0.071	-0.061	3118
968	753	cefoperazone	6 µM	PC3	0.501	0.099	-0.033	6323
969	678	piretanide	11 µM	MCF7	0.501	0.102	-0.03	3567
970	765	trifluoperazine	10 µM	MCF7	0.501	0.1	-0.032	6984
971	611	azacyclonol	15 µM	PC3	0.501	0.085	-0.047	1937
972	649	spiramycin	5 µM	HL60	0.501	0.063	-0.069	2558
973	747	mifepristone	9 µM	MCF7	0.5	0.071	-0.061	7183
974	661	tiletamine	15 µM	HL60	0.5	0.083	-0.049	3137
975	631	SR-95531	11 µM	HL60	0.5	0.071	-0.061	1316
976	755	prasterone	12 µM	MCF7	0.5	0.091	-0.041	6474
977	733	Prestwick-689	10 µM	PC3	0.5	0.081	-0.051	5816
978	755	terguride	12 µM	MCF7	0.5	0.087	-0.044	6459
979	650	tanespimycin	1 µM	HL60	0.5	0.056	-0.075	2678
980	658	theobromine	22 µM	HL60	0.5	0.067	-0.065	2995
981	686	0317956-0000	1 µM	MCF7	0.499	0.109	-0.023	3858
982	733	proadifen	10 µM	PC3	0.499	0.105	-0.027	5807
983	618	fenbendazole	13 µM	HL60	0.499	0.075	-0.057	2360
984	693	theophylline	20 µM	PC3	0.498	0.102	-0.029	4228
985	678	thiethylperazine	6 µM	MCF7	0.498	0.086	-0.045	3576
986	709	betahistine	17 µM	PC3	0.497	0.073	-0.058	6611
987	627	metformin	24 µM	MCF7	0.497	0.078	-0.053	1694
988	633	lynestrenol	14 µM	MCF7	0.497	0.095	-0.036	1537
989	727	thioridazine	10 µM	PC3	0.497	0.089	-0.042	4454
990	752	propidium iodide	6 µM	MCF7	0.497	0.102	-0.029	6104
991	1010	tanespimycin	1 µM	MCF7	0.497	0.095	-0.036	5953
992	673	hymecromone	23 µM	MCF7	0.497	0.063	-0.068	3383
993	663	Prestwick-682	6 µM	MCF7	0.497	0.101	-0.03	2819
994	655	progesterone	13 µM	MCF7	0.496	0.091	-0.04	3287
995	505	carbamazepine	100 nM	MCF7	0.496	0.091	-0.039	919
996	753	prazosin	10 µM	PC3	0.496	0.089	-0.041	6315
997	771	doxepin	13 µM	MCF7	0.496	0.093	-0.038	7415
998	603	fulvestrant	10 nM	PC3	0.496	0.105	-0.026	1238
999	704	paromomycin	6 µM	PC3	0.496	0.091	-0.039	4595
1000	502	tanespimycin	1 µM	MCF7	0.496	0.08	-0.051	947
1001	644	gramine	23 µM	HL60	0.495	0.088	-0.043	2143
1002	736	budesonide	9 µM	MCF7	0.495	0.067	-0.064	5431
1003	661	adipiodone	4 µM	HL60	0.495	0.09	-0.041	3111
1004	672	etidronic acid	16 µM	MCF7	0.495	0.077	-0.054	3325
1005	661	atropine methonitrate	11 µM	HL60	0.495	0.097	-0.034	3116
1006	16	LM-1685	10 µM	MCF7	0.495	0.072	-0.058	207
1007	690	etofenamate	11 µM	MCF7	0.494	0.104	-0.026	4108
1008	633	bromocriptine	5 µM	MCF7	0.494	0.081	-0.05	1507
1009	719	aztreonam	9 µM	PC3	0.494	0.076	-0.054	5110
1010	602	monorden	100 nM	HL60	0.494	0.07	-0.06	1160
1011	685	etiocholanolone	14 µM	MCF7	0.494	0.083	-0.047	3639
1012	676	cyclopenthiazide	11 µM	MCF7	0.494	0.09	-0.04	7325
1013	661	alfadolone	10 µM	HL60	0.494	0.097	-0.033	3127
1014	1082	CP-944629	10 µM	MCF7	0.493	0.079	-0.051	7497
1015	671	amrinone	21 µM	MCF7	0.493	0.083	-0.047	3465
1016	637	thalidomide	15 µM	MCF7	0.493	0.069	-0.061	2258
1017	772	ioxaglic acid	3 µM	MCF7	0.493	0.086	-0.044	7470
1018	745	racecadotril	10 µM	MCF7	0.492	0.092	-0.037	6231
1019	626	estradiol	10 nM	MCF7	0.492	0.096	-0.034	1666
1020	627	atracurium besilate	3 µM	MCF7	0.492	0.075	-0.054	1702
1021	1	metformin	10 µM	MCF7	0.492	0.081	-0.049	1
1022	631	corticosterone	12 µM	HL60	0.492	0.099	-0.03	1307
1023	767	LY-294002	10 µM	MCF7	0.492	0.091	-0.038	6945
1024	698	isocarboxazid	17 µM	PC3	0.492	0.094	-0.035	7383
1025	725	tanespimycin	1 µM	MCF7	0.491	0.077	-0.052	5203
1026	686	proglumide	12 µM	MCF7	0.491	0.073	-0.057	3861
1027	735	verapamil	8 µM	MCF7	0.491	0.092	-0.038	5387
1028	728	napelline	11 µM	PC3	0.491	0.097	-0.033	4486
1029	650	fulvestrant	1 µM	HL60	0.491	0.083	-0.047	2665
1030	692	benperidol	10 µM	PC3	0.491	0.06	-0.069	4196
1031	513	tanespimycin	1 µM	MCF7	0.491	0.083	-0.047	1063
1032	626	tanespimycin	1 µM	MCF7	0.49	0.079	-0.051	1643
1033	649	sulfadimethoxine	13 µM	HL60	0.49	0.096	-0.033	2578
1034	636	disulfiram	13 µM	MCF7	0.49	0.09	-0.04	2215
1035	90	resveratrol	50 µM	PC3	0.49	0.095	-0.034	662
1036	731	dienestrol	15 µM	PC3	0.49	0.09	-0.039	5727
1037	622	albendazole	15 µM	HL60	0.489	0.096	-0.033	1547
1038	644	galantamine	11 µM	HL60	0.489	0.084	-0.045	2131
1039	714	apomorphine	6 µM	PC3	0.489	0.067	-0.061	6683
1040	626	chlorpromazine	1 µM	MCF7	0.489	0.072	-0.057	1642
1041	613	moroxydine	19 µM	HL60	0.489	0.057	-0.072	2027
1042	735	metolazone	11 µM	MCF7	0.489	0.062	-0.067	5392
1043	698	dilazep	6 µM	PC3	0.489	0.084	-0.045	7364
1044	55	LY-294002	10 µM	PC3	0.489	0.08	-0.049	429
1045	636	thioproperazine	6 µM	MCF7	0.488	0.084	-0.044	2236
1046	692	pyrimethamine	16 µM	PC3	0.488	0.083	-0.045	4194
1047	619	nortriptyline	13 µM	HL60	0.488	0.07	-0.058	2391
1048	699	cefamandole	8 µM	MCF7	0.488	0.079	-0.05	4718
1049	765	chlorpromazine	1 µM	MCF7	0.487	0.077	-0.051	6977
1050	702	flunisolide	9 µM	PC3	0.487	0.06	-0.069	4303
1051	737	isometheptene	8 µM	MCF7	0.487	0.072	-0.056	5502
1052	17	tomelukast	1 µM	MCF7	0.487	0.077	-0.051	222
1053	735	clebopride	8 µM	MCF7	0.487	0.101	-0.027	5412
1054	690	sulmazole	14 µM	MCF7	0.487	0.1	-0.028	4127
1055	753	vigabatrin	31 µM	PC3	0.487	0.075	-0.053	6314
1056	1048	fulvestrant	1 µM	PC3	0.486	0.084	-0.044	6867
1057	69	fluphenazine	10 µM	SKMEL5	0.486	0.072	-0.057	494
1058	33	valproic acid	500 µM	MCF7	0.486	0.063	-0.065	347
1059	631	N-acetylmuramic acid	14 µM	HL60	0.486	0.075	-0.053	1326
1060	1088	CP-645525-01	10 µM	MCF7	0.485	0.081	-0.047	7522
1061	732	hydroquinine	9 µM	PC3	0.484	0.088	-0.039	5789
1062	653	flupentixol	8 µM	MCF7	0.484	0.087	-0.04	2643
1063	690	memantine	19 µM	MCF7	0.484	0.094	-0.034	4135
1064	678	ramipril	10 µM	MCF7	0.484	0.074	-0.053	3572
1065	714	monobenzone	20 µM	PC3	0.484	0.074	-0.054	6713
1066	642	orphenadrine	13 µM	MCF7	0.483	0.061	-0.067	2318
1067	661	enilconazole	13 µM	HL60	0.483	0.094	-0.033	3139
1068	1025	PF-01378883-00	10 µM	PC3	0.483	0.095	-0.032	6410
1069	651	butacaine	13 µM	HL60	0.483	0.068	-0.059	2728
1070	703	rifabutin	5 µM	PC3	0.483	0.082	-0.045	4527
1071	751	myosmine	27 µM	MCF7	0.483	0.096	-0.031	6055
1072	645	pramocaine	12 µM	HL60	0.482	0.084	-0.043	2198
1073	1015	PF-00539745-00	10 µM	PC3	0.482	0.074	-0.054	5979
1074	766	laudanosine	11 µM	MCF7	0.482	0.095	-0.032	7030
1075	747	folic acid	9 µM	MCF7	0.482	0.08	-0.047	7201
1076	634	amphotericin B	4 µM	HL60	0.482	0.091	-0.036	2441
1077	627	diprophylline	16 µM	MCF7	0.482	0.075	-0.052	1689
1078	725	fulvestrant	10 nM	MCF7	0.482	0.092	-0.035	5235
1079	651	trichostatin A	100 nM	HL60	0.482	0.06	-0.067	2721
1080	685	bromopride	12 µM	MCF7	0.481	0.075	-0.052	3617
1081	44	valproic acid	10 mM	HL60	0.481	0.098	-0.029	410
1082	636	tetracycline	8 µM	MCF7	0.481	0.073	-0.053	2243
1083	1080	fulvestrant	1 µM	MCF7	0.481	0.066	-0.061	7490
1084	687	Prestwick-1080	15 µM	MCF7	0.481	0.1	-0.027	3878
1085	754	Prestwick-1083	9 µM	PC3	0.48	0.094	-0.032	6357
1086	695	dydrogesterone	13 µM	MCF7	0.48	0.087	-0.039	4836
1087	705	sulpiride	12 µM	MCF7	0.48	0.067	-0.06	4389
1088	738	parthenolide	16 µM	MCF7	0.48	0.082	-0.044	5530
1089	736	raubasine	10 µM	MCF7	0.48	0.094	-0.032	5459
1090	707	suloctidil	12 µM	MCF7	0.48	0.078	-0.049	5021
1091	651	proadifen	10 µM	HL60	0.48	0.065	-0.062	2707
1092	715	lynestrenol	14 µM	PC3	0.48	0.065	-0.061	6756
1093	656	methoxamine	16 µM	MCF7	0.479	0.101	-0.025	2848
1094	711	pempidine	13 µM	MCF7	0.479	0.09	-0.037	3926
1095	686	PHA-00851261E	10 µM	MCF7	0.479	0.063	-0.063	3854
1096	644	benzocaine	24 µM	HL60	0.479	0.09	-0.037	2167
1097	631	N-acetyl-L-aspartic acid	23 µM	HL60	0.478	0.07	-0.056	1329
1098	619	isotretinoin	13 µM	HL60	0.478	0.08	-0.046	2407
1099	731	mefloquine	10 µM	PC3	0.478	0.099	-0.027	5724
1100	715	adenosine phosphate	11 µM	PC3	0.478	0.084	-0.042	6760
1101	733	triamcinolone	10 µM	PC3	0.478	0.074	-0.052	5835
1102	506	haloperidol	10 µM	MCF7	0.478	0.098	-0.028	1024
1103	53	LY-294002	100 nM	MCF7	0.478	0.069	-0.057	424
1104	749	propoxycaine	12 µM	HL60	0.478	0.065	-0.061	6161
1105	626	trifluoperazine	10 µM	MCF7	0.478	0.072	-0.053	1649
1106	678	oxedrine	24 µM	MCF7	0.477	0.074	-0.052	3578
1107	636	pindolol	16 µM	MCF7	0.477	0.076	-0.05	2238
1108	90	splitomicin	20 µM	PC3	0.477	0.066	-0.06	661
1109	685	sulfamerazine	15 µM	MCF7	0.477	0.077	-0.049	3616
1110	670	guaifenesin	20 µM	MCF7	0.477	0.081	-0.045	3431
1111	1092	semustine	100 µM	MCF7	0.477	0.063	-0.063	7540
1112	732	saquinavir	5 µM	PC3	0.476	0.09	-0.036	5770
1113	762	netilmicin	3 µM	PC3	0.476	0.094	-0.031	7302
1114	736	scopolamine N-oxide	10 µM	MCF7	0.476	0.067	-0.058	5436
1115	627	sulfadiazine	16 µM	MCF7	0.476	0.076	-0.049	1688
1116	1014	PF-00539745-00	10 µM	MCF7	0.476	0.088	-0.038	5974
1117	602	trichostatin A	1 µM	HL60	0.476	0.095	-0.031	1175
1118	695	doxylamine	10 µM	MCF7	0.476	0.075	-0.051	4819
1119	728	altizide	10 µM	PC3	0.475	0.093	-0.032	4491
1120	602	nordihydroguaiaretic acid	1 µM	HL60	0.475	0.091	-0.034	1164
1121	725	tanespimycin	1 µM	MCF7	0.475	0.085	-0.041	5222
1122	704	N-acetylmuramic acid	14 µM	PC3	0.475	0.089	-0.036	4582
1123	623	alfuzosin	9 µM	HL60	0.474	0.089	-0.036	1586
1124	651	hecogenin	9 µM	HL60	0.474	0.075	-0.049	2716
1125	505	clotrimazole	50 µM	MCF7	0.473	0.092	-0.033	905
1126	506	valproic acid	500 µM	MCF7	0.473	0.102	-0.022	1020
1127	634	nitrofural	20 µM	HL60	0.473	0.088	-0.036	2459
1128	647	etoposide	7 µM	MCF7	0.473	0.088	-0.037	3241
1129	55	tanespimycin	1 µM	PC3	0.472	0.076	-0.049	432
1130	1015	trichostatin A	1 µM	PC3	0.472	0.086	-0.038	5981
1131	644	bicuculline	11 µM	HL60	0.472	0.063	-0.061	2139
1132	746	mianserin	13 µM	MCF7	0.472	0.082	-0.042	6260
1133	690	phenacetin	22 µM	MCF7	0.471	0.083	-0.041	4111
1134	627	allantoin	25 µM	MCF7	0.471	0.089	-0.035	1678
1135	661	nabumetone	18 µM	HL60	0.471	0.058	-0.066	3108
1136	733	doxycycline	8 µM	PC3	0.471	0.083	-0.042	5838
1137	747	strophanthidin	10 µM	MCF7	0.47	0.079	-0.045	7182
1138	693	(+/-)-catechin	14 µM	PC3	0.47	0.075	-0.049	4255
1139	755	pralidoxime	23 µM	MCF7	0.47	0.059	-0.065	6443
1140	758	latamoxef	7 µM	MCF7	0.47	0.095	-0.029	5609
1141	633	chlorhexidine	8 µM	MCF7	0.469	0.062	-0.062	1525
1142	636	midodrine	14 µM	MCF7	0.469	0.069	-0.055	2250
1143	715	pilocarpine	15 µM	PC3	0.469	0.07	-0.054	6741
1144	618	mephenesin	22 µM	HL60	0.469	0.067	-0.056	2342
1145	20	indometacin	20 µM	MCF7	0.468	0.082	-0.042	262
1146	677	lansoprazole	11 µM	MCF7	0.468	0.085	-0.038	3529
1147	758	pentetic acid	10 µM	MCF7	0.468	0.062	-0.061	5629
1148	622	clonidine	15 µM	HL60	0.468	0.062	-0.061	1555
1149	726	phenoxybenzamine	12 µM	MCF7	0.468	0.079	-0.045	5248
1150	117	monastrol	100 µM	MCF7	0.468	0.061	-0.062	681
1151	613	aciclovir	18 µM	HL60	0.468	0.083	-0.04	2044
1152	640	piracetam	28 µM	HL60	0.468	0.076	-0.047	1710
1153	658	benzthiazide	9 µM	HL60	0.467	0.072	-0.051	2989
1154	63	tetraethylenepentamine	100 µM	PC3	0.467	0.083	-0.04	457
1155	727	tanespimycin	1 µM	PC3	0.467	0.079	-0.044	4442
1156	602	alvespimycin	100 nM	HL60	0.467	0.08	-0.043	1154
1157	1007	H-7	100 µM	PC3	0.467	0.084	-0.039	5941
1158	641	monocrotaline	12 µM	HL60	0.467	0.081	-0.042	1757
1159	699	isocarboxazid	17 µM	MCF7	0.466	0.072	-0.051	4706
1160	658	simvastatin	10 µM	HL60	0.466	0.075	-0.048	3002
1161	630	androsterone	14 µM	HL60	0.465	0.067	-0.056	1296
1162	514	doxycycline	14 µM	MCF7	0.465	0.069	-0.053	1113
1163	741	hydrastine hydrochloride	10 µM	MCF7	0.465	0.065	-0.058	6011
1164	647	probucol	8 µM	MCF7	0.465	0.085	-0.037	3223
1165	736	naproxen	17 µM	MCF7	0.465	0.084	-0.039	5457
1166	660	oxybenzone	18 µM	HL60	0.465	0.082	-0.041	3092
1167	678	mephenytoin	18 µM	MCF7	0.464	0.088	-0.034	3580
1168	747	ticarcillin	9 µM	MCF7	0.464	0.074	-0.048	7185
1169	648	butamben	21 µM	HL60	0.463	0.083	-0.039	2531
1170	694	amantadine	10 µM	MCF7	0.463	0.089	-0.033	4806
1171	1	metformin	1 mM	MCF7	0.463	0.063	-0.059	4
1172	683	diethylstilbestrol	15 µM	PC3	0.463	0.069	-0.053	3812
1173	618	sulfamethoxazole	16 µM	HL60	0.463	0.067	-0.055	2335
1174	680	salbutamol	17 µM	PC3	0.462	0.081	-0.041	3677
1175	630	oxantel	7 µM	HL60	0.462	0.071	-0.051	1277
1176	727	tanespimycin	1 µM	PC3	0.462	0.091	-0.03	4450
1177	633	edrophonium chloride	20 µM	MCF7	0.461	0.087	-0.034	1519
1178	612	minoxidil	19 µM	HL60	0.461	0.081	-0.04	1996
1179	619	clemastine	9 µM	HL60	0.461	0.082	-0.039	2412
1180	701	etiocholanolone	14 µM	PC3	0.461	0.08	-0.041	4298
1181	24	monastrol	100 µM	MCF7	0.461	0.094	-0.027	311
1182	733	mifepristone	9 µM	PC3	0.461	0.078	-0.043	5827
1183	705	prednisone	11 µM	MCF7	0.46	0.084	-0.038	4400
1184	602	fulvestrant	1 µM	HL60	0.46	0.068	-0.053	1146
1185	735	oxybenzone	18 µM	MCF7	0.46	0.064	-0.058	5410
1186	680	atractyloside	5 µM	PC3	0.46	0.079	-0.043	3695
1187	736	nabumetone	18 µM	MCF7	0.46	0.085	-0.036	5428
1188	632	sulfathiazole	16 µM	MCF7	0.46	0.08	-0.041	1463
1189	687	Prestwick-1100	9 µM	MCF7	0.46	0.096	-0.026	3880
1190	1086	IC-86621	1 µM	MCF7	0.46	0.054	-0.067	7513
1191	736	trifluoperazine	8 µM	MCF7	0.459	0.084	-0.037	5442
1192	705	thiostrepton	2 µM	MCF7	0.459	0.058	-0.063	4385
1193	715	betamethasone	10 µM	PC3	0.459	0.08	-0.041	6728
1194	694	propantheline bromide	9 µM	MCF7	0.459	0.071	-0.05	4798
1195	661	isometheptene	8 µM	HL60	0.459	0.091	-0.029	3145
1196	623	chlorpropamide	14 µM	HL60	0.458	0.092	-0.029	1594
1197	1032	PHA-00767505E	10 µM	PC3	0.458	0.093	-0.027	6545
1198	43	sodium phenylbutyrate	1 mM	MCF7	0.458	0.049	-0.071	408
1199	661	gliquidone	8 µM	HL60	0.457	0.079	-0.042	3126
1200	692	canavanine	14 µM	PC3	0.457	0.063	-0.058	4197
1201	630	buspirone	9 µM	HL60	0.457	0.058	-0.062	1282
1202	21	thalidomide	100 µM	MCF7	0.456	0.087	-0.033	266
1203	741	iobenguane	11 µM	MCF7	0.456	0.061	-0.059	6002
1204	1059	SB-202190	1 µM	MCF7	0.456	0.092	-0.028	6909
1205	658	paromomycin	6 µM	HL60	0.456	0.056	-0.064	3017
1206	772	atracurium besilate	3 µM	MCF7	0.455	0.084	-0.036	7477
1207	619	chenodeoxycholic acid	10 µM	HL60	0.455	0.055	-0.065	2402
1208	755	bephenium hydroxynaphthoate	9 µM	MCF7	0.454	0.07	-0.05	6466
1209	677	iopanoic acid	7 µM	MCF7	0.454	0.088	-0.032	3527
1210	642	dantrolene	12 µM	MCF7	0.454	0.084	-0.035	2329
1211	1002	tanespimycin	1 µM	MCF7	0.454	0.091	-0.028	5914
1212	631	meclocycline	6 µM	HL60	0.453	0.066	-0.053	1341
1213	671	bergenin	12 µM	MCF7	0.453	0.075	-0.044	3467
1214	741	nortriptyline	13 µM	MCF7	0.453	0.079	-0.041	6003
1215	636	mianserin	13 µM	MCF7	0.453	0.082	-0.037	2231
1216	746	ondansetron	12 µM	MCF7	0.451	0.077	-0.042	6270
1217	641	quipazine	9 µM	HL60	0.451	0.074	-0.045	1789
1218	677	Prestwick-1083	9 µM	MCF7	0.45	0.09	-0.029	3538
1219	641	cytisine	21 µM	HL60	0.45	0.081	-0.038	1766
1220	743	cefapirin	9 µM	MCF7	0.45	0.075	-0.044	6790
1221	762	pivmecillinam	8 µM	PC3	0.45	0.092	-0.026	7312
1222	1021	5707885	50 µM	PC3	0.45	0.087	-0.032	6390
1223	753	pralidoxime	23 µM	PC3	0.449	0.077	-0.041	6283
1224	637	meclofenamic acid	12 µM	MCF7	0.449	0.075	-0.044	2291
1225	504	felodipine	10 µM	MCF7	0.449	0.084	-0.035	848
1226	502	oxaprozin	300 µM	MCF7	0.449	0.073	-0.045	971
1227	719	trichostatin A	100 nM	PC3	0.449	0.072	-0.046	5086
1228	622	diperodon	9 µM	HL60	0.449	0.069	-0.05	1575
1229	602	rosiglitazone	10 µM	HL60	0.448	0.063	-0.055	1174
1230	660	tonzonium bromide	7 µM	HL60	0.448	0.056	-0.062	3080
1231	709	harmaline	14 µM	PC3	0.448	0.074	-0.044	6623
1232	1005	pioglitazone	10 µM	PC3	0.447	0.078	-0.04	5930
1233	618	fenbufen	16 µM	HL60	0.447	0.072	-0.046	2346
1234	736	amitriptyline	13 µM	MCF7	0.447	0.066	-0.051	5453
1235	738	flumequine	15 µM	MCF7	0.447	0.079	-0.038	5529
1236	647	methapyrilene	13 µM	MCF7	0.447	0.069	-0.049	3205
1237	640	sulfasalazine	10 µM	HL60	0.446	0.064	-0.053	1733
1238	767	sirolimus	100 nM	MCF7	0.446	0.063	-0.054	6940
1239	504	tanespimycin	1 µM	MCF7	0.446	0.075	-0.042	831
1240	745	trichostatin A	100 nM	MCF7	0.445	0.092	-0.025	6222
1241	504	quinostatin	10 µM	MCF7	0.445	0.082	-0.036	865
1242	640	parthenolide	16 µM	HL60	0.445	0.068	-0.049	1736
1243	623	clopamide	12 µM	HL60	0.445	0.082	-0.035	1605
1244	715	propranolol	14 µM	PC3	0.445	0.081	-0.037	6759
1245	618	kawain	17 µM	HL60	0.445	0.051	-0.066	2337
1246	614	disulfiram	13 µM	HL60	0.445	0.049	-0.068	1369
1247	689	trimipramine	10 µM	PC3	0.444	0.08	-0.037	4083
1248	758	butyl hydroxybenzoate	21 µM	MCF7	0.444	0.063	-0.054	5608
1249	695	orciprenaline	8 µM	MCF7	0.444	0.074	-0.043	4831
1250	505	ikarugamycin	2 µM	MCF7	0.444	0.072	-0.045	918
1251	691	tiaprofenic acid	15 µM	MCF7	0.444	0.058	-0.059	4171
1252	682	0317956-0000	10 µM	PC3	0.443	0.082	-0.034	3774
1253	640	dihydroergocristine	6 µM	HL60	0.443	0.077	-0.04	1745
1254	678	ronidazole	20 µM	MCF7	0.443	0.065	-0.052	3557
1255	687	oxaprozin	14 µM	MCF7	0.443	0.074	-0.043	3876
1256	680	griseofulvin	11 µM	PC3	0.443	0.072	-0.045	3664
1257	677	bethanechol	20 µM	MCF7	0.443	0.069	-0.048	3537
1258	658	iocetamic acid	7 µM	HL60	0.443	0.08	-0.037	3022
1259	637	aceclofenac	11 µM	MCF7	0.441	0.069	-0.047	2281
1260	636	chlorphenamine	10 µM	MCF7	0.441	0.071	-0.045	2217
1261	602	tretinoin	1 µM	HL60	0.441	0.079	-0.037	1152
1262	648	sulfamethizole	15 µM	HL60	0.44	0.056	-0.06	2536
1263	602	LY-294002	10 µM	HL60	0.44	0.063	-0.053	1168
1264	610	doxylamine	10 µM	PC3	0.44	0.093	-0.024	1893
1265	17	TTNPB	100 nM	MCF7	0.44	0.053	-0.062	223
1266	33	valproic acid	50 µM	MCF7	0.439	0.058	-0.058	348
1267	653	cefalexin	11 µM	MCF7	0.439	0.08	-0.035	2628
1268	691	trimethadione	28 µM	MCF7	0.439	0.07	-0.046	4165
1269	659	thioperamide	10 µM	HL60	0.439	0.049	-0.067	3055
1270	646	trichostatin A	100 nM	MCF7	0.439	0.08	-0.035	3177
1271	614	pirenzepine	9 µM	HL60	0.439	0.074	-0.042	1388
1272	751	diphenylpyraline	13 µM	MCF7	0.438	0.08	-0.035	6061
1273	678	trichostatin A	100 nM	MCF7	0.438	0.062	-0.054	3566
1274	661	ketorolac	11 µM	HL60	0.438	0.06	-0.056	3110
1275	755	megestrol	10 µM	MCF7	0.438	0.071	-0.044	6468
1276	711	dicoumarol	12 µM	MCF7	0.438	0.085	-0.031	3941
1277	502	Y-27632	3 µM	MCF7	0.438	0.086	-0.03	948
1278	743	pyrithyldione	24 µM	MCF7	0.437	0.079	-0.036	6801
1279	687	pramocaine	12 µM	MCF7	0.437	0.077	-0.038	3894
1280	661	nisoxetine	13 µM	HL60	0.436	0.049	-0.066	3117
1281	649	merbromin	5 µM	HL60	0.436	0.079	-0.036	2577
1282	694	minoxidil	19 µM	MCF7	0.436	0.069	-0.046	4800
1283	653	arecoline	17 µM	MCF7	0.436	0.077	-0.038	2657
1284	735	nicardipine	8 µM	MCF7	0.436	0.058	-0.057	5397
1285	648	alclometasone	8 µM	HL60	0.436	0.071	-0.043	2532
1286	642	vincamine	11 µM	MCF7	0.436	0.083	-0.032	2327
1287	735	amphotericin B	4 µM	MCF7	0.435	0.081	-0.034	5404
1288	602	estradiol	10 nM	HL60	0.435	0.078	-0.037	1182
1289	745	tranexamic acid	25 µM	MCF7	0.435	0.079	-0.035	6238
1290	749	thiethylperazine	6 µM	HL60	0.435	0.085	-0.029	6154
1291	681	heliotrine	13 µM	PC3	0.434	0.063	-0.051	3717
1292	688	niclosamide	12 µM	PC3	0.434	0.068	-0.047	4018
1293	747	cinnarizine	11 µM	MCF7	0.434	0.068	-0.047	7174
1294	671	methazolamide	17 µM	MCF7	0.434	0.08	-0.034	3474
1295	692	trimethylcolchicinic acid	12 µM	PC3	0.434	0.055	-0.059	4202
1296	687	fenbendazole	13 µM	MCF7	0.433	0.075	-0.039	3888
1297	618	nefopam	14 µM	HL60	0.432	0.07	-0.044	2355
1298	613	verapamil	8 µM	HL60	0.432	0.08	-0.034	2009
1299	748	leflunomide	15 µM	MCF7	0.432	0.072	-0.042	7238
1300	733	cinnarizine	11 µM	PC3	0.431	0.079	-0.035	5817
1301	655	biperiden	11 µM	MCF7	0.431	0.073	-0.041	3321
1302	75	monorden	100 nM	HL60	0.431	0.087	-0.026	544
1303	630	domperidone	7 µM	HL60	0.431	0.081	-0.033	1301
1304	753	nimodipine	10 µM	PC3	0.431	0.079	-0.034	6320
1305	111	pentamidine	100 µM	MCF7	0.43	0.069	-0.045	639
1306	1064	lomustine	100 µM	MCF7	0.43	0.066	-0.048	7045
1307	646	clonidine	15 µM	MCF7	0.43	0.085	-0.029	3172
1308	634	serotonin	19 µM	HL60	0.43	0.068	-0.045	2449
1309	727	nordihydroguaiaretic acid	1 µM	PC3	0.43	0.066	-0.047	4447
1310	632	minoxidil	19 µM	MCF7	0.43	0.077	-0.036	1496
1311	613	dehydrocholic acid	10 µM	HL60	0.429	0.066	-0.048	2023
1312	622	glibenclamide	8 µM	HL60	0.429	0.072	-0.041	1546
1313	505	quercetin	1 µM	MCF7	0.429	0.071	-0.042	917
1314	693	seneciphylline	12 µM	PC3	0.429	0.074	-0.039	4238
1315	655	carbimazole	21 µM	MCF7	0.429	0.082	-0.031	3299
1316	650	haloperidol	10 µM	HL60	0.428	0.071	-0.041	2663
1317	514	cytochalasin B	21 µM	MCF7	0.428	0.065	-0.048	1122
1318	615	xylometazoline	14 µM	HL60	0.427	0.063	-0.05	1423
1319	653	ouabain	5 µM	MCF7	0.427	0.067	-0.046	2656
1320	732	naltrexone	10 µM	PC3	0.427	0.067	-0.046	5765
1321	661	ribavirin	16 µM	HL60	0.427	0.074	-0.038	3142
1322	112	W-13	10 µM	MCF7	0.427	0.084	-0.028	643
1323	612	troleandomycin	5 µM	HL60	0.427	0.051	-0.061	1965
1324	749	ondansetron	12 µM	HL60	0.427	0.084	-0.029	6153
1325	732	demecarium bromide	6 µM	PC3	0.427	0.083	-0.029	5795
1326	98	butein	10 µM	MCF7	0.427	0.05	-0.063	607
1327	733	hecogenin	9 µM	PC3	0.426	0.082	-0.03	5818
1328	681	myosmine	27 µM	PC3	0.426	0.085	-0.028	3737
1329	746	mephenytoin	18 µM	MCF7	0.426	0.072	-0.04	6275
1330	738	prednicarbate	8 µM	MCF7	0.426	0.06	-0.052	5544
1331	615	trichostatin A	100 nM	HL60	0.426	0.081	-0.031	1421
1332	661	adrenosterone	13 µM	HL60	0.426	0.062	-0.051	3107
1333	1043	STOCK1N-35696	15 µM	MCF7	0.426	0.072	-0.04	6577
1334	613	paclitaxel	5 µM	HL60	0.426	0.071	-0.041	2043
1335	629	betazole	27 µM	HL60	0.425	0.074	-0.039	1854
1336	630	guanfacine	14 µM	HL60	0.425	0.065	-0.047	1279
1337	745	calycanthine	12 µM	MCF7	0.425	0.07	-0.042	6221
1338	734	praziquantel	13 µM	PC3	0.425	0.073	-0.039	5874
1339	1066	colforsin	500 nM	MCF7	0.425	0.076	-0.036	7055
1340	748	acenocoumarol	11 µM	MCF7	0.424	0.078	-0.034	7232
1341	24	exisulind	50 µM	MCF7	0.424	0.076	-0.036	314
1342	672	fosfosal	18 µM	MCF7	0.423	0.069	-0.042	3336
1343	614	neomycin	4 µM	HL60	0.423	0.085	-0.026	1383
1344	644	seneciphylline	12 µM	HL60	0.423	0.069	-0.042	2140
1345	707	famotidine	12 µM	MCF7	0.423	0.076	-0.035	5011
1346	631	bacampicillin	8 µM	HL60	0.422	0.068	-0.044	1337
1347	1076	lomustine	100 µM	MCF7	0.422	0.063	-0.049	7089
1348	640	ajmaline	12 µM	HL60	0.421	0.065	-0.046	1749
1349	677	pyrvinium	3 µM	MCF7	0.421	0.057	-0.054	3518
1350	733	isoetarine	12 µM	PC3	0.42	0.079	-0.031	5812
1351	670	sulfadimethoxine	13 µM	MCF7	0.42	0.082	-0.029	3441
1352	757	fluphenazine	10 µM	MCF7	0.42	0.084	-0.027	5597
1353	618	mexiletine	19 µM	HL60	0.42	0.062	-0.048	2364
1354	755	(-)-MK-801	12 µM	MCF7	0.42	0.065	-0.046	6458
1355	693	indoprofen	14 µM	PC3	0.419	0.058	-0.053	4249
1356	659	(+)-isoprenaline	11 µM	HL60	0.419	0.056	-0.055	3046
1357	767	LY-294002	10 µM	MCF7	0.419	0.075	-0.035	6953
1358	655	butoconazole	8 µM	MCF7	0.419	0.067	-0.043	3288
1359	75	gefitinib	10 µM	HL60	0.418	0.06	-0.05	541
1360	736	pinacidil	16 µM	MCF7	0.418	0.081	-0.029	5456
1361	640	scoulerine	12 µM	HL60	0.418	0.045	-0.065	1742
1362	614	dihydroergotamine	3 µM	HL60	0.417	0.06	-0.05	1398
1363	614	mefloquine	10 µM	HL60	0.416	0.061	-0.049	1364
1364	649	isocarboxazid	17 µM	HL60	0.416	0.06	-0.05	2562
1365	650	valproic acid	200 µM	HL60	0.416	0.072	-0.038	2674
1366	758	equilin	15 µM	MCF7	0.415	0.078	-0.031	5620
1367	707	etynodiol	10 µM	MCF7	0.415	0.071	-0.038	5024
1368	653	fusidic acid	7 µM	MCF7	0.415	0.077	-0.032	2647
1369	691	thioridazine	10 µM	MCF7	0.415	0.078	-0.031	4164
1370	685	sulfamethoxypyridazine	14 µM	MCF7	0.414	0.062	-0.047	3609
1371	687	ciclacillin	12 µM	MCF7	0.414	0.089	-0.02	3882
1372	673	(+)-isoprenaline	11 µM	MCF7	0.414	0.066	-0.044	3384
1373	663	salsolinol	15 µM	MCF7	0.414	0.063	-0.046	2791
1374	755	meglumine	20 µM	MCF7	0.413	0.071	-0.038	6445
1375	1059	NS-398	10 µM	MCF7	0.413	0.067	-0.042	6911
1376	689	corticosterone	12 µM	PC3	0.413	0.067	-0.042	4064
1377	637	pentoxifylline	14 µM	MCF7	0.413	0.069	-0.039	2290
1378	752	altizide	10 µM	MCF7	0.413	0.073	-0.036	6089
1379	1020	5707885	50 µM	MCF7	0.412	0.048	-0.06	6385
1380	715	ioversol	5 µM	PC3	0.412	0.079	-0.03	6726
1381	1002	PF-00562151-00	10 µM	MCF7	0.412	0.057	-0.052	5917
1382	733	trifluridine	14 µM	PC3	0.411	0.074	-0.035	5819
1383	702	phentolamine	13 µM	PC3	0.411	0.068	-0.041	4336
1384	623	zidovudine	15 µM	HL60	0.411	0.08	-0.028	1595
1385	752	napelline	11 µM	MCF7	0.411	0.066	-0.042	6084
1386	729	urapidil	9 µM	MCF7	0.411	0.071	-0.037	5295
1387	618	nalidixic acid	15 µM	HL60	0.41	0.066	-0.042	2336
1388	749	Prestwick-1085	15 µM	HL60	0.41	0.079	-0.029	6131
1389	655	digoxin	5 µM	MCF7	0.41	0.064	-0.044	3283
1390	752	podophyllotoxin	10 µM	MCF7	0.41	0.066	-0.042	6103
1391	659	primidone	18 µM	HL60	0.409	0.064	-0.044	3065
1392	680	0173570-0000	10 µM	PC3	0.409	0.074	-0.033	3690
1393	20	MK-886	1 µM	MCF7	0.408	0.057	-0.051	264
1394	618	indapamide	11 µM	HL60	0.408	0.06	-0.048	2361
1395	41	wortmannin	10 nM	HL60	0.406	0.071	-0.036	389
1396	640	artemisinin	14 µM	HL60	0.406	0.065	-0.042	1714
1397	626	tanespimycin	1 µM	MCF7	0.405	0.069	-0.038	1651
1398	758	meclozine	9 µM	MCF7	0.405	0.068	-0.038	5607
1399	647	clenbuterol	13 µM	MCF7	0.405	0.074	-0.033	3228
1400	635	trimethadione	28 µM	HL60	0.405	0.062	-0.045	2486
1401	634	pilocarpine	15 µM	HL60	0.405	0.069	-0.037	2438
1402	661	trichostatin A	100 nM	HL60	0.403	0.063	-0.043	3114
1403	640	tetracaine	13 µM	HL60	0.403	0.078	-0.028	1739
1404	614	dihydrostreptomycin	3 µM	HL60	0.402	0.055	-0.051	1391
1405	612	hydrochlorothiazide	13 µM	HL60	0.402	0.072	-0.033	1987
1406	693	simvastatin	10 µM	PC3	0.402	0.08	-0.026	4244
1407	644	canadine	12 µM	HL60	0.401	0.08	-0.025	2163
1408	687	nialamide	13 µM	MCF7	0.4	0.079	-0.027	3871
1409	677	loracarbef	11 µM	MCF7	0.4	0.063	-0.043	3532
1410	623	ambroxol	10 µM	HL60	0.399	0.067	-0.038	1623
1411	735	arecoline	17 µM	MCF7	0.399	0.061	-0.044	5423
1412	613	trichostatin A	100 nM	HL60	0.399	0.08	-0.025	2035
1413	56	valproic acid	1 mM	PC3	0.399	0.075	-0.03	433
1414	19	rofecoxib	10 µM	MCF7	0.398	0.07	-0.035	256
1415	752	sulfapyridine	16 µM	MCF7	0.398	0.062	-0.043	6101
1416	111	genistein	10 µM	MCF7	0.398	0.077	-0.028	638
1417	656	pentamidine	7 µM	MCF7	0.398	0.074	-0.031	2834
1418	661	Prestwick-972	23 µM	HL60	0.398	0.069	-0.036	3132
1419	630	tacrine	16 µM	HL60	0.397	0.056	-0.049	1278
1420	658	cefsulodin	7 µM	HL60	0.397	0.066	-0.039	2988
1421	614	isoconazole	10 µM	HL60	0.397	0.074	-0.031	1372
1422	622	mepacrine	8 µM	HL60	0.397	0.071	-0.034	1563
1423	767	geldanamycin	1 µM	MCF7	0.396	0.075	-0.03	6946
1424	686	citiolone	25 µM	MCF7	0.396	0.065	-0.04	3836
1425	706	methyldopate	15 µM	MCF7	0.395	0.082	-0.023	4986
1426	613	dipyridamole	8 µM	HL60	0.395	0.063	-0.041	2017
1427	1084	CP-863187	10 µM	MCF7	0.394	0.063	-0.041	7508
1428	700	myosmine	27 µM	MCF7	0.394	0.073	-0.031	4759
1429	672	trichlormethiazide	11 µM	MCF7	0.394	0.067	-0.037	3337
1430	745	meprylcaine	15 µM	MCF7	0.394	0.07	-0.034	6204
1431	736	propafenone	11 µM	MCF7	0.394	0.067	-0.037	5437
1432	651	ribostamycin	7 µM	HL60	0.393	0.044	-0.06	2705
1433	631	SR-95639A	10 µM	HL60	0.393	0.062	-0.042	1336
1434	59	clofibrate	100 µM	MCF7	0.393	0.044	-0.06	444
1435	70	copper sulfate	100 µM	ssMCF7	0.393	0.057	-0.047	500
1436	757	rosiglitazone	10 µM	MCF7	0.392	0.06	-0.043	5593
1437	645	chlorcyclizine	12 µM	HL60	0.391	0.068	-0.035	2197
1438	650	rosiglitazone	10 µM	HL60	0.391	0.069	-0.034	2693
1439	673	propofol	22 µM	MCF7	0.39	0.067	-0.036	3386
1440	705	iocetamic acid	7 µM	MCF7	0.39	0.065	-0.037	4425
1441	626	15-delta prostaglandin J2	10 µM	MCF7	0.389	0.071	-0.032	1656
1442	513	prochlorperazine	10 µM	MCF7	0.389	0.068	-0.035	1053
1443	728	hydrocotarnine	13 µM	PC3	0.389	0.074	-0.029	4489
1444	709	acebutolol	11 µM	PC3	0.389	0.076	-0.026	6631
1445	741	tiletamine	15 µM	MCF7	0.389	0.077	-0.025	6013
1446	700	levonorgestrel	13 µM	MCF7	0.389	0.068	-0.035	4730
1447	634	biperiden	11 µM	HL60	0.388	0.071	-0.032	2460
1448	664	alprostadil	11 µM	HL60	0.388	0.061	-0.041	2938
1449	35	sodium phenylbutyrate	100 µM	HL60	0.387	0.061	-0.041	363
1450	677	mecamylamine	20 µM	MCF7	0.387	0.068	-0.034	3525
1451	690	pronetalol	15 µM	MCF7	0.385	0.057	-0.045	4104
1452	745	cytisine	21 µM	MCF7	0.384	0.076	-0.025	6217
1453	53	thioridazine	1 µM	MCF7	0.384	0.065	-0.036	422
1454	647	practolol	15 µM	MCF7	0.384	0.07	-0.031	3204
1455	731	cromoglicic acid	8 µM	PC3	0.384	0.069	-0.032	5754
1456	631	betulinic acid	9 µM	HL60	0.384	0.062	-0.039	1345
1457	636	picotamide	10 µM	MCF7	0.384	0.06	-0.041	2233
1458	17	tanespimycin	100 nM	MCF7	0.383	0.055	-0.046	221
1459	665	S-propranolol	14 µM	HL60	0.383	0.064	-0.037	2961
1460	691	trichostatin A	100 nM	MCF7	0.383	0.061	-0.04	4153
1461	96	ciclosporin	1 µM	MCF7	0.381	0.061	-0.039	602
1462	644	glimepiride	8 µM	HL60	0.381	0.064	-0.036	2154
1463	63	valproic acid	1 mM	PC3	0.38	0.055	-0.045	458
1464	750	fluphenazine	10 µM	HL60	0.378	0.061	-0.038	6196
1465	112	colchicine	100 nM	MCF7	0.378	0.057	-0.043	644
1466	681	finasteride	11 µM	PC3	0.378	0.068	-0.031	3744
1467	678	ondansetron	12 µM	MCF7	0.377	0.062	-0.037	3575
1468	660	(-)-MK-801	12 µM	HL60	0.377	0.058	-0.041	3081
1469	658	novobiocin	6 µM	HL60	0.376	0.047	-0.052	2990
1470	757	haloperidol	10 µM	MCF7	0.376	0.066	-0.033	5604
1471	618	salbutamol	17 µM	HL60	0.376	0.065	-0.034	2344
1472	613	lisuride	12 µM	HL60	0.375	0.054	-0.045	2046
1473	622	alprenolol	14 µM	HL60	0.374	0.069	-0.029	1571
1474	1006	trichostatin A	1 µM	MCF7	0.374	0.061	-0.038	5935
1475	644	harmaline	14 µM	HL60	0.374	0.062	-0.036	2149
1476	626	tanespimycin	1 µM	MCF7	0.373	0.072	-0.026	1650
1477	60	15-delta prostaglandin J2	10 µM	PC3	0.373	0.057	-0.041	446
1478	70	novobiocin	100 µM	ssMCF7	0.372	0.046	-0.052	499
1479	622	cinnarizine	11 µM	HL60	0.372	0.047	-0.051	1558
1480	647	methotrexate	9 µM	MCF7	0.372	0.058	-0.04	3214
1481	704	trichostatin A	100 nM	PC3	0.371	0.067	-0.031	4565
1482	647	colchicine	10 µM	MCF7	0.371	0.068	-0.03	3213
1483	715	erythromycin	5 µM	PC3	0.371	0.069	-0.029	6729
1484	1012	fulvestrant	1 µM	MCF7	0.371	0.065	-0.032	5964
1485	1017	3-nitropropionic acid	10 µM	PC3	0.371	0.057	-0.041	6372
1486	618	trichostatin A	100 nM	HL60	0.37	0.06	-0.038	2370
1487	651	ebselen	15 µM	HL60	0.37	0.043	-0.055	2717
1488	619	cortisone	11 µM	HL60	0.37	0.056	-0.042	2385
1489	646	sulfinpyrazone	10 µM	MCF7	0.369	0.057	-0.041	3192
1490	644	cinchonine	14 µM	HL60	0.368	0.059	-0.037	2133
1491	741	nifenazone	13 µM	MCF7	0.367	0.063	-0.034	6016
1492	98	monastrol	20 µM	MCF7	0.367	0.04	-0.057	605
1493	678	azaperone	12 µM	MCF7	0.367	0.055	-0.041	3573
1494	613	hesperetin	13 µM	HL60	0.366	0.049	-0.047	2031
1495	649	calcium folinate	8 µM	HL60	0.366	0.056	-0.041	2579
1496	650	troglitazone	10 µM	HL60	0.365	0.05	-0.046	2692
1497	640	iobenguane	11 µM	HL60	0.365	0.065	-0.031	1729
1498	641	(+)-chelidonine	11 µM	HL60	0.365	0.063	-0.033	1786
1499	711	mexiletine	19 µM	MCF7	0.365	0.054	-0.043	3973
1500	749	piperacetazine	10 µM	HL60	0.364	0.056	-0.04	6152
1501	749	tropine	28 µM	HL60	0.362	0.062	-0.033	6147
1502	647	zaprinast	15 µM	MCF7	0.361	0.061	-0.034	3226
1503	636	spironolactone	10 µM	MCF7	0.361	0.059	-0.036	2226
1504	753	terguride	12 µM	PC3	0.36	0.069	-0.026	6299
1505	661	bacitracin	3 µM	HL60	0.36	0.054	-0.041	3109
1506	741	imipenem	13 µM	MCF7	0.36	0.068	-0.027	5997
1507	650	LY-294002	100 nM	HL60	0.359	0.051	-0.043	2676
1508	757	alvespimycin	100 nM	MCF7	0.359	0.057	-0.038	5573
1509	633	josamycin	5 µM	MCF7	0.359	0.065	-0.029	1534
1510	613	lynestrenol	14 µM	HL60	0.358	0.054	-0.041	2037
1511	755	idazoxan	17 µM	MCF7	0.358	0.057	-0.038	6465
1512	755	nilutamide	13 µM	MCF7	0.358	0.06	-0.034	6481
1513	612	sulpiride	12 µM	HL60	0.358	0.054	-0.041	1967
1514	101	monastrol	100 µM	MCF7	0.357	0.068	-0.026	610
1515	614	tetracycline	8 µM	HL60	0.356	0.052	-0.042	1397
1516	710	hydroxyzine	9 µM	PC3	0.355	0.063	-0.031	6660
1517	746	cefuroxime	9 µM	MCF7	0.355	0.062	-0.032	6261
1518	673	pentetic acid	10 µM	MCF7	0.354	0.068	-0.026	3387
1519	650	LY-294002	10 µM	HL60	0.354	0.049	-0.044	2699
1520	734	nomifensine	11 µM	PC3	0.354	0.068	-0.025	5863
1521	641	lobeline	11 µM	HL60	0.353	0.056	-0.038	1770
1522	750	prochlorperazine	10 µM	HL60	0.353	0.057	-0.036	6174
1523	700	gossypol	8 µM	MCF7	0.352	0.061	-0.032	4762
1524	658	Prestwick-864	35 µM	HL60	0.352	0.051	-0.042	2994
1525	637	hydrastinine	16 µM	MCF7	0.352	0.056	-0.036	2283
1526	749	(-)-isoprenaline	16 µM	HL60	0.351	0.063	-0.029	6149
1527	646	fendiline	11 µM	MCF7	0.351	0.053	-0.04	3190
1528	736	procarbazine	16 µM	MCF7	0.351	0.052	-0.04	5452
1529	618	vincamine	11 µM	HL60	0.349	0.053	-0.039	2367
1530	619	perhexiline	10 µM	HL60	0.349	0.061	-0.031	2410
1531	732	spironolactone	10 µM	PC3	0.347	0.059	-0.033	5781
1532	614	tranexamic acid	25 µM	HL60	0.347	0.061	-0.031	1401
1533	750	sirolimus	100 nM	HL60	0.345	0.061	-0.03	6167
1534	644	Prestwick-692	7 µM	HL60	0.345	0.055	-0.036	2165
1535	619	dimenhydrinate	9 µM	HL60	0.345	0.047	-0.044	2400
1536	691	cinchocaine	12 µM	MCF7	0.345	0.058	-0.032	4149
1537	59	oligomycin	1 µM	MCF7	0.344	0.052	-0.039	442
1538	702	furaltadone	11 µM	PC3	0.343	0.064	-0.026	4313
1539	28	trichostatin A	100 nM	MCF7	0.342	0.067	-0.023	331
1540	651	drofenine	11 µM	HL60	0.341	0.057	-0.033	2714
1541	685	heliotrine	13 µM	MCF7	0.341	0.062	-0.027	3615
1542	736	betazole	27 µM	MCF7	0.339	0.07	-0.02	5445
1543	642	nefopam	14 µM	MCF7	0.338	0.057	-0.032	2317
1544	642	fenbufen	16 µM	MCF7	0.338	0.051	-0.038	2308
1545	689	yohimbic acid	11 µM	PC3	0.337	0.063	-0.026	4082
1546	614	ivermectin	5 µM	HL60	0.336	0.054	-0.035	1367
1547	623	hycanthone	11 µM	HL60	0.336	0.051	-0.038	1614
1548	613	naloxone	11 µM	HL60	0.336	0.049	-0.039	2006
1549	618	tiapride	11 µM	HL60	0.335	0.054	-0.034	2331
1550	673	bretylium tosilate	10 µM	MCF7	0.333	0.059	-0.029	3394
1551	650	valproic acid	50 µM	HL60	0.332	0.037	-0.05	2682
1552	1	metformin	100 nM	MCF7	0.331	0.043	-0.044	3
1553	757	LY-294002	10 µM	MCF7	0.33	0.059	-0.028	5599
1554	648	delsoline	9 µM	HL60	0.328	0.054	-0.033	2513
1555	658	Prestwick-857	12 µM	HL60	0.328	0.047	-0.039	3016
1556	641	vinburnine	14 µM	HL60	0.327	0.054	-0.032	1788
1557	623	colchicine	10 µM	HL60	0.326	0.053	-0.033	1598
1558	634	metixene	12 µM	HL60	0.326	0.058	-0.027	2451
1559	615	tolfenamic acid	15 µM	HL60	0.326	0.062	-0.024	1437
1560	655	epiandrosterone	14 µM	MCF7	0.325	0.059	-0.027	3306
1561	712	tonzonium bromide	7 µM	PC3	0.325	0.06	-0.025	4617
1562	637	etofylline	18 µM	MCF7	0.324	0.051	-0.034	2256
1563	622	oxybutynin	10 µM	HL60	0.324	0.047	-0.039	1551
1564	661	Prestwick-983	17 µM	HL60	0.322	0.046	-0.039	3141
1565	635	pregnenolone	13 µM	HL60	0.321	0.05	-0.035	2497
1566	39	cobalt chloride	100 µM	MCF7	0.318	0.049	-0.034	379
1567	677	ioxaglic acid	3 µM	MCF7	0.314	0.047	-0.036	3528
1568	623	kanamycin	7 µM	HL60	0.314	0.054	-0.028	1609
1569	659	2-aminobenzenesulfonamide	23 µM	HL60	0.31	0.05	-0.031	3063
1570	755	altretamine	19 µM	MCF7	0.303	0.048	-0.031	6467
1571	619	pimethixene	10 µM	HL60	0.296	0.051	-0.027	2395
1572	613	glipizide	9 µM	HL60	0.295	0.059	-0.019	2008
1573	738	flucloxacillin	8 µM	MCF7	0.291	0.052	-0.025	5527
1574	62	quinpirole	1 µM	MCF7	0.291	0.052	-0.025	456
1575	732	propidium iodide	6 µM	PC3	0.29	0.054	-0.023	5803
1576	646	oxytetracycline	8 µM	MCF7	0.289	0.052	-0.024	3170
1577	650	valproic acid	500 µM	HL60	0.281	0.047	-0.027	2700
1578	87	HNMPA-(AM)3	5 µM	PC3	0.276	0.042	-0.03	583
1579	21	genistein	1 µM	MCF7	0.268	0.035	-0.036	267
1580	713	digoxigenin	10 µM	PC3	0	0.201	0.032	4680
1581	617	pentoxifylline	14 µM	PC3	0	0.191	0.046	2127
1582	628	dapsone	16 µM	PC3	0	0.184	0.046	1827
1583	731	thiethylperazine	6 µM	PC3	0	0.184	0.031	5756
1584	611	trichostatin A	100 nM	PC3	0	0.181	0.03	1951
1585	702	lanatoside C	4 µM	PC3	0	0.18	0.042	4328
1586	628	diphenhydramine	14 µM	PC3	0	0.179	0.039	1830
1587	761	adiphenine	11 µM	PC3	0	0.177	0.026	7279
1588	628	hydroflumethiazide	12 µM	PC3	0	0.177	0.048	1809
1589	603	nordihydroguaiaretic acid	1 µM	PC3	0	0.176	0.028	1223
1590	616	trichostatin A	100 nM	PC3	0	0.176	0.039	2084
1591	727	sirolimus	100 nM	PC3	0	0.175	0.034	4466
1592	761	azapropazone	13 µM	PC3	0	0.173	0.03	7277
1593	656	trichostatin A	100 nM	MCF7	0	0.172	0.055	2835
1594	504	wortmannin	1 µM	MCF7	0	0.171	0.058	869
1595	603	haloperidol	10 µM	PC3	0	0.168	0.063	1244
1596	712	iohexol	5 µM	PC3	0	0.167	0.064	4643
1597	704	iocetamic acid	7 µM	PC3	0	0.167	0.034	4600
1598	1095	trichostatin A	1 µM	PC3	0	0.166	0.055	7555
1599	762	trichostatin A	100 nM	PC3	0	0.164	0.043	7285
1600	761	Prestwick-1082	12 µM	PC3	0	0.163	0.037	7267
1601	671	raloxifene	8 µM	MCF7	0	0.163	0.049	3480
1602	772	halofantrine	7 µM	MCF7	0	0.163	0.05	7469
1603	617	metampicillin	10 µM	PC3	0	0.162	0.047	2123
1604	712	androsterone	14 µM	PC3	0	0.162	0.03	4635
1605	765	nordihydroguaiaretic acid	1 µM	MCF7	0	0.16	0.04	6983
1606	654	trichostatin A	100 nM	MCF7	0	0.16	0.071	3243
1607	603	sirolimus	100 nM	PC3	0	0.159	0.032	1242
1608	772	clemastine	9 µM	MCF7	0	0.158	0.038	7485
1609	727	sirolimus	100 nM	PC3	0	0.158	0.038	4445
1610	698	trichostatin A	100 nM	PC3	0	0.157	0.035	7387
1611	682	trichostatin A	100 nM	PC3	0	0.156	0.063	3787
1612	704	etilefrine	18 µM	PC3	0	0.156	0.042	4590
1613	712	dioxybenzone	16 µM	PC3	0	0.155	0.069	4638
1614	1031	trichostatin A	1 µM	PC3	0	0.155	0.039	6439
1615	761	thiamphenicol	11 µM	PC3	0	0.155	0.053	7274
1616	726	loperamide	8 µM	MCF7	0	0.155	0.06	5267
1617	731	tetrahydroalstonine	11 µM	PC3	0	0.154	0.047	5728
1618	677	penbutolol	6 µM	MCF7	0	0.154	0.032	3534
1619	766	thiamphenicol	11 µM	MCF7	0	0.154	0.048	7033
1620	707	brinzolamide	10 µM	MCF7	0	0.154	0.039	5016
1621	603	trichostatin A	1 µM	PC3	0	0.153	0.041	1234
1622	699	trichostatin A	100 nM	MCF7	0	0.153	0.051	4710
1623	685	phenformin	17 µM	MCF7	0	0.153	0.034	3622
1624	687	rifabutin	5 µM	MCF7	0	0.153	0.064	3873
1625	682	dantrolene	12 µM	PC3	0	0.152	0.038	3786
1626	733	sulfamonomethoxine	14 µM	PC3	0	0.152	0.042	5843
1627	681	diphenylpyraline	13 µM	PC3	0	0.152	0.029	3743
1628	681	etiocholanolone	14 µM	PC3	0	0.152	0.03	3742
1629	686	methylbenzethonium chloride	9 µM	MCF7	0	0.151	0.029	3850
1630	506	wortmannin	10 nM	MCF7	0	0.151	0.039	1023
1631	682	helveticoside	7 µM	PC3	0	0.151	0.055	3770
1632	753	trichostatin A	100 nM	PC3	0	0.151	0.043	6316
1633	706	methoxamine	16 µM	MCF7	0	0.15	0.033	4972
1634	713	haloperidol	11 µM	PC3	0	0.15	0.051	4678
1635	681	nefopam	14 µM	PC3	0	0.15	0.044	3730
1636	765	haloperidol	10 µM	MCF7	0	0.149	0.039	7003
1637	751	chlorcyclizine	12 µM	MCF7	0	0.149	0.033	6053
1638	757	trichostatin A	1 µM	MCF7	0	0.149	0.048	5594
1639	628	isoxicam	12 µM	PC3	0	0.149	0.032	1820
1640	712	vanoxerine	8 µM	PC3	0	0.149	0.037	4641
1641	670	trichostatin A	100 nM	MCF7	0	0.148	0.021	3428
1642	1093	IC-86621	1 µM	PC3	0	0.148	0.038	7548
1643	617	mafenide	18 µM	PC3	0	0.148	0.056	2124
1644	703	PHA-00745360	1 µM	PC3	0	0.148	0.048	4562
1645	616	ampyrone	20 µM	PC3	0	0.148	0.057	2086
1646	772	triflupromazine	10 µM	MCF7	0	0.148	0.028	7466
1647	603	wortmannin	10 nM	PC3	0	0.147	0.045	1243
1648	686	0317956-0000	10 µM	MCF7	0	0.147	0.056	3855
1649	1011	valinomycin	100 nM	PC3	0	0.147	0.031	5962
1650	765	wortmannin	10 nM	MCF7	0	0.146	0.039	7002
1651	683	trichostatin A	100 nM	PC3	0	0.146	0.039	3791
1652	681	0179445-0000	1 µM	PC3	0	0.146	0.069	3736
1653	688	mycophenolic acid	12 µM	PC3	0	0.146	0.044	4019
1654	704	ciclosporin	3 µM	PC3	0	0.146	0.035	4586
1655	747	isoniazid	29 µM	MCF7	0	0.146	0.061	7197
1656	761	clorsulon	11 µM	PC3	0	0.145	0.032	7264
1657	506	LY-294002	10 µM	MCF7	0	0.145	0.058	1019
1658	730	fluoxetine	12 µM	MCF7	0	0.145	0.066	5356
1659	688	memantine	19 µM	PC3	0	0.145	0.039	4017
1660	713	loperamide	8 µM	PC3	0	0.145	0.045	4672
1661	706	acebutolol	11 µM	MCF7	0	0.145	0.034	4976
1662	1091	BCB000039	10 µM	PC3	0	0.144	0.049	7536
1663	761	viomycin	5 µM	PC3	0	0.144	0.046	7278
1664	1067	colforsin	500 nM	PC3	0	0.144	0.072	7059
1665	603	LY-294002	10 µM	PC3	0	0.144	0.058	1239
1666	761	pergolide	10 µM	PC3	0	0.144	0.055	7271
1667	707	metixene	12 µM	MCF7	0	0.144	0.028	5018
1668	688	amiprilose	12 µM	PC3	0	0.144	0.041	4000
1669	765	vorinostat	10 µM	MCF7	0	0.143	0.042	6980
1670	617	mefexamide	13 µM	PC3	0	0.143	0.043	2121
1671	747	podophyllotoxin	10 µM	MCF7	0	0.143	0.039	7198
1672	725	fluphenazine	10 µM	MCF7	0	0.143	0.04	5234
1673	636	dizocilpine	12 µM	MCF7	0	0.143	0.031	2232
1674	616	spironolactone	10 µM	PC3	0	0.142	0.034	2064
1675	1081	semustine	100 µM	PC3	0	0.142	0.035	7492
1676	682	ethisterone	13 µM	PC3	0	0.142	0.045	3783
1677	616	tranexamic acid	25 µM	PC3	0	0.142	0.046	2085
1678	688	chlorogenic acid	11 µM	PC3	0	0.142	0.025	4024
1679	705	lidocaine	15 µM	MCF7	0	0.141	0.031	4421
1680	713	timolol	9 µM	PC3	0	0.141	0.067	4685
1681	653	estradiol	15 µM	MCF7	0	0.141	0.063	2653
1682	688	brompheniramine	9 µM	PC3	0	0.141	0.048	4013
1683	502	wortmannin	1 µM	MCF7	0	0.141	0.023	977
1684	627	dapsone	16 µM	MCF7	0	0.141	0.048	1705
1685	603	sirolimus	100 nM	PC3	0	0.141	0.035	1207
1686	1032	trichostatin A	1 µM	PC3	0	0.141	0.038	6546
1687	761	trichostatin A	100 nM	PC3	0	0.14	0.049	7245
1688	1087	11-deoxy-16,16-dimethylprostaglandin E2	10 µM	PC3	0	0.14	0.034	7519
1689	647	trichostatin A	100 nM	MCF7	0	0.139	0.056	3227
1690	506	trichostatin A	1 µM	MCF7	0	0.139	0.062	1014
1691	603	trichostatin A	100 nM	PC3	0	0.139	0.038	1212
1692	686	acacetin	14 µM	MCF7	0	0.139	0.068	3849
1693	731	gallamine triethiodide	4 µM	PC3	0	0.139	0.037	5735
1694	704	vancomycin	3 µM	PC3	0	0.139	0.054	4598
1695	704	prednisone	11 µM	PC3	0	0.139	0.054	4577
1696	767	vorinostat	10 µM	MCF7	0	0.139	0.034	6939
1697	731	pheneticillin	10 µM	PC3	0	0.139	0.058	5763
1698	713	aciclovir	18 µM	PC3	0	0.138	0.031	4683
1699	765	fluphenazine	10 µM	MCF7	0	0.138	0.062	6996
1700	729	chlorprothixene	11 µM	MCF7	0	0.138	0.044	5291
1701	751	trichostatin A	100 nM	MCF7	0	0.138	0.062	6064
1702	761	Prestwick-972	23 µM	PC3	0	0.138	0.042	7266
1703	628	allantoin	25 µM	PC3	0	0.138	0.039	1800
1704	727	tanespimycin	1 µM	PC3	0	0.137	0.026	4449
1705	753	2-aminobenzenesulfonamide	23 µM	PC3	0	0.137	0.016	6321
1706	729	trichostatin A	100 nM	MCF7	0	0.136	0.041	5308
1707	729	mimosine	20 µM	MCF7	0	0.136	0.057	5302
1708	726	digoxigenin	10 µM	MCF7	0	0.136	0.055	5275
1709	682	PHA-00851261E	1 µM	PC3	0	0.136	0.044	3776
1710	688	rifampicin	5 µM	PC3	0	0.136	0.097	4008
1711	753	chlorhexidine	8 µM	PC3	0	0.135	0.025	6302
1712	688	benzathine benzylpenicillin	4 µM	PC3	0	0.135	0.033	4022
1713	720	PHA-00745360	10 µM	MCF7	0	0.135	0.04	4381
1714	663	benzocaine	24 µM	MCF7	0	0.135	0.031	2822
1715	626	valproic acid	500 µM	MCF7	0	0.135	0.035	1665
1716	765	trichostatin A	1 µM	MCF7	0	0.135	0.063	6993
1717	766	viomycin	5 µM	MCF7	0	0.135	0.068	7036
1718	703	CP-320650-01	10 µM	PC3	0	0.135	0.062	4557
1719	676	zuclopenthixol	9 µM	MCF7	0	0.134	0.05	7356
1720	1034	AG-028671	10 µM	PC3	0	0.134	0.034	6557
1721	1032	dinoprostone	10 µM	PC3	0	0.134	0.042	6547
1722	750	nordihydroguaiaretic acid	1 µM	HL60	0	0.134	0.042	6182
1723	676	trichostatin A	100 nM	MCF7	0	0.134	0.037	7324
1724	733	cefotaxime	8 µM	PC3	0	0.134	0.03	5830
1725	699	sulfadimethoxine	13 µM	MCF7	0	0.134	0.067	4724
1726	700	trichostatin A	100 nM	MCF7	0	0.134	0.03	4768
1727	662	noscapine	10 µM	MCF7	0	0.133	0.046	2745
1728	1009	monorden	100 nM	PC3	0	0.133	0.038	5952
1729	1083	suramin sodium	10 µM	PC3	0	0.133	0.031	7501
1730	680	monensin	6 µM	PC3	0	0.133	0.031	3704
1731	730	bisoprolol	9 µM	MCF7	0	0.132	0.032	5348
1732	681	metoclopramide	12 µM	PC3	0	0.132	0.043	3728
1733	761	articaine	12 µM	PC3	0	0.132	0.037	7272
1734	662	trichostatin A	100 nM	MCF7	0	0.132	0.067	2777
1735	662	convolamine	12 µM	MCF7	0	0.132	0.066	2771
1736	1094	vinblastine	100 nM	MCF7	0	0.132	0.034	7551
1737	1053	trichostatin A	1 µM	MCF7	0	0.132	0.04	6891
1738	765	thioridazine	10 µM	MCF7	0	0.132	0.039	6989
1739	713	3-hydroxy-DL-kynurenine	18 µM	PC3	0	0.132	0.03	4681
1740	720	spiradoline	1 µM	MCF7	0	0.131	0.039	4375
1741	689	alprostadil	11 µM	PC3	0	0.131	0.03	4099
1742	688	metronidazole	23 µM	PC3	0	0.131	0.031	4023
1743	673	xamoterol	5 µM	MCF7	0	0.131	0.065	3401
1744	676	etilefrine	18 µM	MCF7	0	0.131	0.049	7350
1745	754	naproxen	17 µM	PC3	0	0.131	0.05	6358
1746	513	LY-294002	10 µM	MCF7	0	0.131	0.043	1077
1747	513	vorinostat	10 µM	MCF7	0	0.13	0.032	1058
1748	713	clofazimine	8 µM	PC3	0	0.13	0.041	4682
1749	654	Chicago Sky Blue 6B	4 µM	MCF7	0	0.13	0.067	3266
1750	718	diprophylline	16 µM	PC3	0	0.13	0.057	5063
1751	617	etodolac	14 µM	PC3	0	0.129	0.061	2091
1752	617	meclofenamic acid	12 µM	PC3	0	0.129	0.041	2128
1753	627	diphenhydramine	14 µM	MCF7	0	0.129	0.043	1708
1754	737	loracarbef	11 µM	MCF7	0	0.129	0.043	5492
1755	628	triflupromazine	10 µM	PC3	0	0.129	0.024	1813
1756	1023	F0447-0125	10 µM	PC3	0	0.129	0.043	6401
1757	504	geldanamycin	1 µM	MCF7	0	0.129	0.037	864
1758	731	calycanthine	12 µM	PC3	0	0.129	0.043	5744
1759	602	trichostatin A	100 nM	HL60	0	0.129	0.051	1153
1760	750	trichostatin A	1 µM	HL60	0	0.129	0.056	6193
1761	690	nadolol	13 µM	MCF7	0	0.128	0.05	4139
1762	631	trichostatin A	100 nM	HL60	0	0.128	0.046	1306
1763	736	S-propranolol	14 µM	MCF7	0	0.128	0.048	5444
1764	680	cefamandole	8 µM	PC3	0	0.128	0.036	3696
1765	637	trichostatin A	100 nM	MCF7	0	0.128	0.027	2268
1766	1062	H-89	500 nM	PC3	0	0.128	0.036	6921
1767	1021	0225151-0000	10 µM	PC3	0	0.128	0.044	6389
1768	1000	trichostatin A	1 µM	MCF7	0	0.128	0.073	5903
1769	712	felbinac	19 µM	PC3	0	0.128	0.044	4639
1770	671	iopromide	5 µM	MCF7	0	0.128	0.076	3481
1771	676	harpagoside	8 µM	MCF7	0	0.128	0.052	7355
1772	707	etoposide	7 µM	MCF7	0	0.128	0.037	5027
1773	662	stachydrine	22 µM	MCF7	0	0.128	0.047	2743
1774	642	trichostatin A	100 nM	MCF7	0	0.128	0.043	2330
1775	772	mefexamide	13 µM	MCF7	0	0.127	0.033	7478
1776	718	trichostatin A	100 nM	PC3	0	0.127	0.031	5065
1777	746	trichostatin A	100 nM	MCF7	0	0.127	0.055	6276
1778	1015	sirolimus	100 nM	PC3	0	0.127	0.032	5980
1779	683	CP-320650-01	1 µM	PC3	0	0.127	0.056	3825
1780	610	dicycloverine	12 µM	PC3	0	0.127	0.041	1902
1781	731	cytisine	21 µM	PC3	0	0.127	0.027	5739
1782	680	merbromin	5 µM	PC3	0	0.127	0.057	3700
1783	762	heptaminol	22 µM	PC3	0	0.127	0.039	7313
1784	688	sisomicin	3 µM	PC3	0	0.127	0.039	4014
1785	764	antazoline	13 µM	PC3	0	0.127	0.05	7128
1786	709	methyldopate	15 µM	PC3	0	0.127	0.035	6640
1787	665	proguanil	14 µM	HL60	0	0.127	0.04	2944
1788	707	maprotiline	13 µM	MCF7	0	0.126	0.048	5022
1789	751	promazine	12 µM	MCF7	0	0.126	0.044	6028
1790	654	naringenin	15 µM	MCF7	0	0.126	0.042	3278
1791	673	digoxigenin	10 µM	MCF7	0	0.126	0.034	3397
1792	688	levobunolol	12 µM	PC3	0	0.126	0.054	4016
1793	627	homatropine	11 µM	MCF7	0	0.126	0.046	1684
1794	764	midodrine	14 µM	PC3	0	0.126	0.045	7156
1795	688	trichostatin A	100 nM	PC3	0	0.126	0.056	3993
1796	709	khellin	15 µM	PC3	0	0.126	0.036	6641
1797	506	vorinostat	10 µM	MCF7	0	0.126	0.027	1000
1798	71	LY-294002	10 µM	SKMEL5	0	0.126	0.048	501
1799	745	tetrahydroalstonine	11 µM	MCF7	0	0.126	0.048	6209
1800	683	chlorcyclizine	12 µM	PC3	0	0.125	0.05	3810
1801	654	lactobionic acid	11 µM	MCF7	0	0.125	0.057	3246
1802	731	(+)-chelidonine	11 µM	PC3	0	0.125	0.039	5760
1803	771	diethylcarbamazine	10 µM	MCF7	0	0.125	0.089	7425
1804	720	paroxetine	1 µM	MCF7	0	0.125	0.052	4378
1805	636	trichostatin A	100 nM	MCF7	0	0.125	0.032	2247
1806	1091	fulvestrant	1 µM	PC3	0	0.125	0.05	7539
1807	662	quipazine	9 µM	MCF7	0	0.125	0.073	2782
1808	757	sirolimus	100 nM	MCF7	0	0.125	0.048	5602
1809	766	meclofenamic acid	12 µM	MCF7	0	0.125	0.038	7038
1810	647	metergoline	10 µM	MCF7	0	0.125	0.062	3221
1811	727	valproic acid	500 µM	PC3	0	0.124	0.052	4464
1812	626	sirolimus	100 nM	MCF7	0	0.124	0.095	1667
1813	614	trichostatin A	100 nM	HL60	0	0.124	0.031	1400
1814	662	yohimbine	10 µM	MCF7	0	0.124	0.05	2755
1815	745	tetracycline	8 µM	MCF7	0	0.124	0.065	6233
1816	691	L-methionine sulfoximine	22 µM	MCF7	0	0.124	0.04	4151
1817	765	valproic acid	500 µM	MCF7	0	0.124	0.032	6999
1818	713	pirenperone	10 µM	PC3	0	0.124	0.046	4679
1819	683	CP-690334-01	1 µM	PC3	0	0.124	0.103	3826
1820	730	ergocalciferol	10 µM	MCF7	0	0.124	0.038	5346
1821	713	serotonin	19 µM	PC3	0	0.124	0.035	4673
1822	655	dicloxacillin	8 µM	MCF7	0	0.124	0.052	3307
1823	1014	pioglitazone	10 µM	MCF7	0	0.123	0.033	5972
1824	713	clozapine	12 µM	PC3	0	0.123	0.03	4670
1825	626	trichostatin A	100 nM	MCF7	0	0.123	0.059	1637
1826	725	trichostatin A	1 µM	MCF7	0	0.123	0.05	5231
1827	656	tolazamide	13 µM	MCF7	0	0.123	0.052	2842
1828	771	prednisolone	11 µM	MCF7	0	0.123	0.034	7424
1829	755	trichostatin A	100 nM	MCF7	0	0.123	0.053	6454
1830	738	isoflupredone	10 µM	MCF7	0	0.123	0.045	5545
1831	1061	trichostatin A	1 µM	MCF7	0	0.123	0.051	6916
1832	703	ciclacillin	12 µM	PC3	0	0.123	0.065	4536
1833	731	phenazopyridine	16 µM	PC3	0	0.123	0.036	5758
1834	65	LY-294002	10 µM	PC3	0	0.123	0.036	461
1835	750	15-delta prostaglandin J2	10 µM	HL60	0	0.123	0.024	6190
1836	703	chlorcyclizine	12 µM	PC3	0	0.123	0.037	4546
1837	1079	trichostatin A	1 µM	PC3	0	0.123	0.032	7105
1838	767	nordihydroguaiaretic acid	1 µM	MCF7	0	0.122	0.034	6942
1839	505	HC toxin	100 nM	MCF7	0	0.122	0.055	909
1840	676	Prestwick-967	26 µM	MCF7	0	0.122	0.039	7346
1841	720	CP-320650-01	1 µM	MCF7	0	0.122	0.067	4382
1842	630	procainamide	15 µM	HL60	0	0.122	0.035	1263
1843	633	lisuride	12 µM	MCF7	0	0.122	0.041	1545
1844	706	arcaine	15 µM	MCF7	0	0.122	0.048	4974
1845	687	homosalate	15 µM	MCF7	0	0.122	0.05	3879
1846	1014	trichostatin A	1 µM	MCF7	0	0.122	0.046	5976
1847	713	thioperamide	10 µM	PC3	0	0.122	0.052	4675
1848	719	carbamazepine	17 µM	PC3	0	0.122	0.041	5093
1849	720	CP-320650-01	10 µM	MCF7	0	0.122	0.066	4379
1850	704	3-acetamidocoumarin	20 µM	PC3	0	0.122	0.07	4601
1851	715	trichostatin A	100 nM	PC3	0	0.121	0.046	6736
1852	603	LY-294002	10 µM	PC3	0	0.121	0.033	1236
1853	692	trichostatin A	100 nM	PC3	0	0.121	0.038	4184
1854	1081	15(S)-15-methylprostaglandin E2	10 µM	PC3	0	0.121	0.052	7494
1855	513	haloperidol	10 µM	MCF7	0	0.121	0.042	1082
1856	505	celecoxib	10 µM	MCF7	0	0.121	0.033	922
1857	732	lidoflazine	8 µM	PC3	0	0.121	0.043	5804
1858	712	ritodrine	12 µM	PC3	0	0.121	0.027	4619
1859	664	cyclopenthiazide	11 µM	HL60	0	0.121	0.048	2905
1860	725	sirolimus	100 nM	MCF7	0	0.12	0.048	5239
1861	654	dl-alpha tocopherol	9 µM	MCF7	0	0.12	0.035	3256
1862	1081	CP-319743	10 µM	PC3	0	0.12	0.042	7491
1863	758	biperiden	11 µM	MCF7	0	0.12	0.07	5644
1864	617	oxolinic acid	15 µM	PC3	0	0.12	0.094	2103
1865	762	pentoxifylline	14 µM	PC3	0	0.12	0.031	7319
1866	690	boldine	12 µM	MCF7	0	0.12	0.064	4122
1867	645	karakoline	11 µM	HL60	0	0.12	0.039	2203
1868	719	rilmenidine	8 µM	PC3	0	0.12	0.039	5107
1869	704	diphemanil metilsulfate	10 µM	PC3	0	0.12	0.033	4591
1870	702	methylbenzethonium chloride	9 µM	PC3	0	0.12	0.034	4325
1871	729	profenamine	11 µM	MCF7	0	0.119	0.039	5296
1872	741	trichostatin A	100 nM	MCF7	0	0.119	0.034	5987
1873	665	cyclic adenosine monophosphate	12 µM	HL60	0	0.119	0.05	2969
1874	698	0173570-0000	10 µM	PC3	0	0.119	0.059	7389
1875	514	trichostatin A	100 nM	MCF7	0	0.119	0.068	1112
1876	656	lovastatin	10 µM	MCF7	0	0.119	0.034	2854
1877	748	nadide	6 µM	MCF7	0	0.119	0.048	7227
1878	626	tanespimycin	1 µM	MCF7	0	0.119	0.049	1631
1879	757	valproic acid	500 µM	MCF7	0	0.119	0.033	5600
1880	720	CP-690334-01	10 µM	MCF7	0	0.119	0.064	4380
1881	612	thioridazine	10 µM	HL60	0	0.119	0.027	1986
1882	772	cloxacillin	9 µM	MCF7	0	0.118	0.049	7483
1883	731	raloxifene	8 µM	PC3	0	0.118	0.042	5759
1884	504	trichostatin A	1 µM	MCF7	0	0.118	0.056	873
1885	725	tanespimycin	1 µM	MCF7	0	0.118	0.054	5223
1886	734	trichostatin A	100 nM	PC3	0	0.118	0.033	5882
1887	506	nordihydroguaiaretic acid	1 µM	MCF7	0	0.118	0.044	1003
1888	687	CP-320650-01	10 µM	MCF7	0	0.118	0.027	3905
1889	671	trichostatin A	100 nM	MCF7	0	0.118	0.061	3462
1890	743	tetryzoline	17 µM	MCF7	0	0.118	0.048	6769
1891	713	biperiden	11 µM	PC3	0	0.118	0.066	4684
1892	772	trichostatin A	100 nM	MCF7	0	0.118	0.031	7453
1893	731	cefepime	7 µM	PC3	0	0.118	0.033	5761
1894	632	thioridazine	10 µM	MCF7	0	0.117	0.1	1486
1895	671	bucladesine	8 µM	MCF7	0	0.117	0.061	3483
1896	685	gossypol	8 µM	MCF7	0	0.117	0.05	3637
1897	688	N-acetyl-L-aspartic acid	23 µM	PC3	0	0.117	0.04	4007
1898	647	adenosine phosphate	11 µM	MCF7	0	0.117	0.053	3237
1899	683	CP-320650-01	10 µM	PC3	0	0.117	0.076	3822
1900	705	bacampicillin	8 µM	MCF7	0	0.117	0.047	4417
1901	715	metanephrine	17 µM	PC3	0	0.117	0.047	6734
1902	762	nifenazone	13 µM	PC3	0	0.117	0.046	7314
1903	513	trichostatin A	1 µM	MCF7	0	0.117	0.069	1072
1904	712	dehydrocholic acid	10 µM	PC3	0	0.117	0.022	4620
1905	1003	thioridazine	10 µM	PC3	0	0.116	0.056	5921
1906	756	protriptyline	13 µM	MCF7	0	0.116	0.046	6498
1907	506	LY-294002	10 µM	MCF7	0	0.116	0.057	1016
1908	728	furosemide	12 µM	PC3	0	0.116	0.035	4503
1909	688	trihexyphenidyl	12 µM	PC3	0	0.116	0.05	4015
1910	686	piperacillin	7 µM	MCF7	0	0.116	0.054	3845
1911	1062	scriptaid	10 µM	PC3	0	0.116	0.032	6919
1912	710	maprotiline	13 µM	PC3	0	0.116	0.052	6676
1913	1054	scriptaid	10 µM	PC3	0	0.116	0.03	6896
1914	709	lovastatin	10 µM	PC3	0	0.116	0.043	6633
1915	735	2-aminobenzenesulfonamide	23 µM	MCF7	0	0.116	0.052	5422
1916	729	tacrine	16 µM	MCF7	0	0.116	0.049	5297
1917	626	wortmannin	10 nM	MCF7	0	0.115	0.057	1668
1918	727	LY-294002	10 µM	PC3	0	0.115	0.075	4460
1919	670	calcium folinate	8 µM	MCF7	0	0.115	0.042	3442
1920	647	ambroxol	10 µM	MCF7	0	0.115	0.028	3238
1921	1054	0297417-0002B	10 µM	PC3	0	0.115	0.06	6895
1922	727	geldanamycin	1 µM	PC3	0	0.115	0.052	4452
1923	626	fulvestrant	1 µM	MCF7	0	0.115	0.043	1630
1924	767	troglitazone	10 µM	MCF7	0	0.115	0.034	6949
1925	649	alpha-ergocryptine	7 µM	HL60	0	0.115	0.032	2572
1926	655	hexetidine	12 µM	MCF7	0	0.115	0.05	3318
1927	648	streptozocin	15 µM	HL60	0	0.115	0.03	2535
1928	726	pirenperone	10 µM	MCF7	0	0.115	0.1	5274
1929	505	wortmannin	10 nM	MCF7	0	0.115	0.05	911
1930	603	estradiol	10 nM	PC3	0	0.115	0.032	1241
1931	728	diperodon	9 µM	PC3	0	0.115	0.038	4498
1932	514	BW-B70C	32 µM	MCF7	0	0.114	0.057	1132
1933	706	SR-95639A	10 µM	MCF7	0	0.114	0.038	4977
1934	733	streptomycin	3 µM	PC3	0	0.114	0.076	5837
1935	732	trichostatin A	100 nM	PC3	0	0.114	0.049	5802
1936	692	molindone	13 µM	PC3	0	0.114	0.053	4199
1937	1007	trichostatin A	1 µM	PC3	0	0.114	0.04	5940
1938	665	penbutolol	6 µM	HL60	0	0.114	0.039	2972
1939	1031	AG-013608	10 µM	PC3	0	0.114	0.06	6440
1940	728	metoprolol	6 µM	PC3	0	0.114	0.031	4508
1941	728	clidinium bromide	9 µM	PC3	0	0.114	0.059	4499
1942	644	boldine	12 µM	HL60	0	0.113	0.04	2148
1943	681	foliosidine	13 µM	PC3	0	0.113	0.06	3739
1944	636	gentamicin	3 µM	MCF7	0	0.113	0.032	2245
1945	681	betonicine	25 µM	PC3	0	0.113	0.046	3745
1946	640	dosulepin	12 µM	HL60	0	0.113	0.028	1713
1947	693	tocainide	17 µM	PC3	0	0.113	0.039	4256
1948	1009	trichostatin A	1 µM	PC3	0	0.113	0.076	5950
1949	741	lansoprazole	11 µM	MCF7	0	0.113	0.054	6009
1950	627	acetohexamide	12 µM	MCF7	0	0.113	0.049	1707
1951	704	dicycloverine	12 µM	PC3	0	0.113	0.051	4581
1952	1008	trichostatin A	1 µM	MCF7	0	0.113	0.038	5945
1953	714	debrisoquine	9 µM	PC3	0	0.113	0.048	6688
1954	683	PHA-00745360	1 µM	PC3	0	0.113	0.042	3827
1955	637	pyrantel	11 µM	MCF7	0	0.113	0.042	2260
1956	649	monensin	6 µM	HL60	0	0.112	0.046	2580
1957	713	flurbiprofen	16 µM	PC3	0	0.112	0.039	4674
1958	644	sulmazole	14 µM	HL60	0	0.112	0.04	2153
1959	752	metoprolol	6 µM	MCF7	0	0.112	0.031	6106
1960	735	trichostatin A	100 nM	MCF7	0	0.112	0.05	5417
1961	681	isosorbide	17 µM	PC3	0	0.112	0.06	3720
1962	629	isoflupredone	10 µM	HL60	0	0.112	0.063	1873
1963	645	trichostatin A	100 nM	HL60	0	0.112	0.068	2208
1964	757	trifluoperazine	10 µM	MCF7	0	0.112	0.044	5584
1965	646	terbutaline	7 µM	MCF7	0	0.112	0.034	3202
1966	730	trichostatin A	100 nM	MCF7	0	0.112	0.056	5336
1967	670	diethylstilbestrol	15 µM	MCF7	0	0.112	0.032	3429
1968	635	colistin	3 µM	HL60	0	0.112	0.051	2491
1969	685	flumetasone	10 µM	MCF7	0	0.112	0.03	3610
1970	688	gramine	23 µM	PC3	0	0.111	0.036	3999
1971	1071	trichostatin A	1 µM	PC3	0	0.111	0.092	7073
1972	505	5151277	14 µM	MCF7	0	0.111	0.034	903
1973	767	fulvestrant	10 nM	MCF7	0	0.111	0.076	6955
1974	1005	fulvestrant	1 µM	PC3	0	0.111	0.055	5931
1975	772	ajmaline	12 µM	MCF7	0	0.111	0.046	7484
1976	738	trichostatin A	100 nM	MCF7	0	0.111	0.039	5511
1977	703	CP-690334-01	1 µM	PC3	0	0.111	0.019	4561
1978	730	digoxin	5 µM	MCF7	0	0.111	0.049	5324
1979	771	acemetacin	10 µM	MCF7	0	0.111	0.036	7442
1980	698	mephentermine	9 µM	PC3	0	0.111	0.032	7384
1981	614	thioproperazine	6 µM	HL60	0	0.111	0.033	1390
1982	738	proguanil	14 µM	MCF7	0	0.111	0.049	5506
1983	1038	16,16-dimethylprostaglandin E2	10 µM	PC3	0	0.111	0.044	6562
1984	731	tranexamic acid	25 µM	PC3	0	0.111	0.072	5762
1985	617	nimesulide	13 µM	PC3	0	0.111	0.029	2112
1986	513	LY-294002	10 µM	MCF7	0	0.111	0.066	1074
1987	676	epitiostanol	13 µM	MCF7	0	0.11	0.045	7342
1988	1061	SB-203580	1 µM	MCF7	0	0.11	0.052	6915
1989	687	orphenadrine	13 µM	MCF7	0	0.11	0.03	3883
1990	634	cefotiam	7 µM	HL60	0	0.11	0.033	2458
1991	633	trichostatin A	100 nM	MCF7	0	0.11	0.039	1535
1992	772	trapidil	19 µM	MCF7	0	0.11	0.047	7475
1993	23	exisulind	50 µM	MCF7	0	0.11	0.047	309
1994	1061	carmustine	100 µM	MCF7	0	0.11	0.09	6914
1995	756	esculetin	22 µM	MCF7	0	0.11	0.029	6499
1996	746	butamben	21 µM	MCF7	0	0.11	0.032	6266
1997	672	lasalocid	7 µM	MCF7	0	0.11	0.045	3360
1998	765	LY-294002	10 µM	MCF7	0	0.11	0.052	6995
[truncated: 4,102 more rows]
