# Supplementary material for: The ATPase hCINAP regulates 18S rRNA processing and is essential for embryogenesis and tumour growth
Source: Nat Commun. 2016 Aug 1;7:12310. doi: 10.1038/ncomms12310 (PMC4974663; doi:10.1038/ncomms12310)
Supplement: Supplementary Data 4 — Genes upregulated or downregulated > 2 fold and FDR <0.05 in cells with overexpressed hCINAP compared to the cells expressing control vector in RNA-seq analysis. [file ncomms12310-s5.xls]

## Sheet: Supplementary Data 4. RNA-seq 
Supplementary Data 4. RNA-seq with overexpressed hCINAP (only significantly changed genes were shown in the table).
Gene name	Gene_length	Sample_Ctr1-Expression	Sample_hCINAP-Expression	Sample-_Ctr1-RPKM	Sample_hCINAP-RPKM	log2 Ratio(Sample_PR2L_ZXF_R1/Sample_PR2L_ZXF_Ctr1)	Up-Down-Regulation(Sample_PR2L_ZXF_R1/Sample_PR2L_ZXF_Ctr1)	P-value	FDR
HIST2H3D	457	0	10	0.001	1.19036	10.2172	Up	0.000586028	0.00350168
AKR1C2	1663	0	16	0.001	0.523385	9.03173	Up	6.93e-06	7.37e-05
KLK9	1438	0	9	0.001	0.340469	8.41138	Up	0.00122775	0.0065744
KCNV2	2174	0	12	0.001	0.300272	8.23013	Up	0.000133517	0.000992214
FUT5	1988	0	10	0.001	0.273639	8.09613	Up	0.000586028	0.00349781
SLC39A5	2015	0	10	0.001	0.269972	8.07667	Up	0.000586028	0.00350556
TMPRSS11E	2136	0	10	0.001	0.254679	7.99253	Up	0.000586028	0.0034991
PI16	2205	0	10	0.001	0.246709	7.94667	Up	0.000586028	0.00350297
ACPP	3223	0	11	0.001	0.185663	7.53655	Up	0.000279722	0.00187636
MEI1	4006	0	12	0.001	0.162954	7.34832	Up	0.000133517	0.000993126
CPNE5	3339	0	10	0.001	0.162921	7.34803	Up	0.000586028	0.00350427
SOX30	3280	0	9	0.001	0.149267	7.22175	Up	0.00122775	0.00657223
PCDHGB4	4578	0	12	0.001	0.142593	7.15576	Up	0.000133517	0.00099267
FBXW10	3449	0	9	0.001	0.141953	7.14926	Up	0.00122775	0.00657658
IPCEF1	6858	0	10	0.001	0.0793225	6.30966	Up	0.000586028	0.00350039
GBP2	2595	2	24	0.0382875	0.503116	3.71594	Up	0.000127016	0.000952652
PPP1R3F	3448	2	22	0.0288156	0.347096	3.59041	Up	0.000132343	0.000985756
NOS1	12291	2	21	0.00808365	0.092945	3.5233	Up	0.000139111	0.00102625
CD4	3134	2	21	0.0317027	0.364514	3.5233	Up	0.000139111	0.00102578
NAALADL2	4912	2	19	0.0202272	0.210421	3.37891	Up	0.000176968	0.00126798
TAS2R4	900	2	18	0.110396	1.08799	3.30091	Up	0.000224318	0.00155496
SIX2	2178	2	17	0.0456181	0.424605	3.21844	Up	0.000314068	0.0020758
TAPBPL	1834	2	16	0.0541745	0.474586	3.13098	Up	0.000483296	0.00297794
ZNF546	4636	2	16	0.0214314	0.187746	3.13098	Up	0.000483296	0.0029768
ANGPTL1	3555	2	14	0.0279483	0.214231	2.93834	Up	0.00139126	0.00728613
DBH	2812	2	14	0.0353329	0.270836	2.93834	Up	0.00139126	0.00728848
NPL	3027	2	14	0.0328233	0.251599	2.93834	Up	0.00139126	0.00727907
LOC100287313	1228	2	14	0.0809089	0.620188	2.93834	Up	0.00139126	0.00728377
HLA-DPA1	1788	2	14	0.0555683	0.425946	2.93834	Up	0.00139126	0.00728142
NLRP5	3885	3	19	0.0383614	0.266046	2.79395	Up	0.000301328	0.00199976
CFB	2646	4	24	0.0750991	0.493418	2.71594	Up	9.29e-05	0.000723734
CASC1	2651	4	24	0.0749575	0.492488	2.71594	Up	9.29e-05	0.000723386
HOXD4	1298	3	17	0.114818	0.712472	2.63348	Up	0.000811198	0.00462363
FAM26E	3556	4	22	0.0558808	0.336554	2.59041	Up	0.000180283	0.00128775
ALX4	5466	3	16	0.0272657	0.159237	2.54602	Up	0.00140088	0.00731523
USP9Y	10048	4	20	0.0197763	0.108279	2.45291	Up	0.000457962	0.00284893
SGIP1	4694	4	20	0.0423332	0.231783	2.45291	Up	0.000457962	0.00284675
STEAP4	4587	4	20	0.0433207	0.237189	2.45291	Up	0.000457962	0.00284784
CGB5	880	4	20	0.225809	1.23635	2.45291	Up	0.000457962	0.00284566
IL21R	5006	5	24	0.0496185	0.260804	2.39402	Up	0.000159145	0.00115822
TAF9	1482	1983	9427	66.4721	346.034	2.3801	Up	3.28e-12	1.3e-10
VPREB3	602	4	19	0.330087	1.71692	2.37891	Up	0.000770388	0.00441745
KLK13	1258	6	28	0.236938	1.2108	2.35337	Up	5.99e-05	0.00049448
C2orf78	3045	8	37	0.130517	0.66101	2.34043	Up	9.66e-06	9.8e-05
DOCK8	7470	4	18	0.0266014	0.131083	2.30091	Up	0.00131584	0.00696094
OR7D2	3224	6	27	0.092453	0.455578	2.30091	Up	8.91e-05	0.000697632
BEAN1	3315	4	18	0.0599434	0.295381	2.30091	Up	0.00131584	0.00695639
CFH	4200	4	18	0.0473124	0.23314	2.30091	Up	0.00131584	0.00695412
CCDC160	1299	4	18	0.152973	0.753802	2.30091	Up	0.00131584	0.00695866
KCTD16	5183	11	44	0.105433	0.461812	2.13098	Up	2.49e-06	2.96e-05
NFASC	10351	8	32	0.0383948	0.168175	2.13098	Up	4.12e-05	0.000357226
DEM1	2217	6	24	0.134447	0.588897	2.13098	Up	0.000371888	0.00238683
ANK1	8486	6	24	0.0351247	0.153852	2.13098	Up	0.000371888	0.00238589
PDE3A	4124	6	22	0.0722765	0.2902	2.00545	Up	0.00103441	0.0056838
FLJ45513	2100	6	22	0.141937	0.569898	2.00545	Up	0.00103441	0.00568573
ANKRD22	3993	24	87	0.298591	1.18526	1.98896	Up	7.45e-10	1.81e-08
DTX1	3317	8	28	0.119814	0.459205	1.93834	Up	0.000279214	0.00187451
VWF	8833	6	21	0.0337449	0.129332	1.93834	Up	0.00172387	0.00868803
NTN5	1898	10	34	0.261739	0.974488	1.89652	Up	7.61e-05	0.000611188
APOL6	10156	9	30	0.0440235	0.160691	1.86795	Up	0.000237532	0.00162774
ALS2CR12	2013	8	26	0.197429	0.702625	1.83142	Up	0.000749688	0.00432325
TCTEX1D4	1278	16	50	0.621947	2.1283	1.77484	Up	4.07e-06	4.6e-05
MASP2	2471	16	50	0.321671	1.10076	1.77484	Up	4.07e-06	4.6e-05
TSPAN2	3213	12	37	0.185539	0.626448	1.75547	Up	8.71e-05	0.0006835
GPR20	1528	12	36	0.390142	1.28166	1.71594	Up	0.000139444	0.00102777
BTN1A1	2859	8	24	0.139008	0.456658	1.71594	Up	0.00197578	0.00977207
ZNF559-ZNF177	2856	14	42	0.24352	0.799991	1.71594	Up	3.78e-05	0.000331493
OR51I2	1070	14	42	0.649993	2.1353	1.71594	Up	3.78e-05	0.000331314
ZFPM2	4507	8	24	0.0881794	0.289679	1.71594	Up	0.00197578	0.00976909
ABI3BP	4488	10	30	0.110691	0.363632	1.71594	Up	0.000520588	0.00317032
PRG2	874	10	29	0.568399	1.80501	1.66703	Up	0.000832552	0.00471052
FXYD3	1588	38	108	1.18877	3.6997	1.63794	Up	1.28e-10	3.5e-09
HSD11B1L	1677	25	71	0.740579	2.30313	1.63687	Up	1.98e-07	3.02e-06
C17orf107	3099	10	28	0.160304	0.491508	1.61641	Up	0.00132273	0.00698599
KCNB1	3756	14	38	0.185168	0.550366	1.57155	Up	0.00023478	0.00161503
SCN4B	4579	14	38	0.151887	0.451447	1.57155	Up	0.00023478	0.00161298
CGB7	880	14	38	0.790333	2.34906	1.57155	Up	0.00023478	0.00161366
ATP6V1G2	1603	14	38	0.433869	1.28957	1.57155	Up	0.00023478	0.00161229
PLA2R1	5633	14	38	0.123468	0.366976	1.57155	Up	0.00023478	0.00161435
PDK4	3710	49	132	0.656125	1.9355	1.56067	Up	6.55e-12	2.31e-10
HIST2H2AA3	534	18	48	1.67454	4.88983	1.54602	Up	4.26e-05	0.000366698
PADI3	3189	24	64	0.373871	1.09174	1.54602	Up	2.19e-06	2.63e-05
DGKB	6686	14	37	0.104022	0.301043	1.53308	Up	0.000365702	0.00234806
KCNN3	13080	29	76	0.110142	0.316082	1.52093	Up	3.34e-07	4.88e-06
RGS6	6073	34	89	0.278125	0.797224	1.51925	Up	3.36e-08	5.99e-07
LOC375190	1386	14	36	0.501799	1.41297	1.49355	Up	0.000566144	0.00340549
ITGB1BP2	1235	14	36	0.563152	1.58573	1.49355	Up	0.000566144	0.00340675
SSPO	15580	28	70	0.0892802	0.244413	1.45291	Up	2.23e-06	2.67e-05
LOC100130932	934	19	47	1.01058	2.73744	1.43764	Up	0.000124437	0.000935476
CCDC152	3491	14	34	0.199225	0.529813	1.41109	Up	0.00133036	0.00701709
PLEKHH2	6972	232	555	1.65309	4.33041	1.38934	Up	4.33e-13	2.08e-11
IRAK1BP1	1157	32	75	1.37398	3.52632	1.3598	Up	3.17e-06	3.68e-05
HIST1H2AC	546	26	60	2.36562	5.97795	1.33743	Up	3.95e-05	0.000344302
LOC646021	1080	19	43	0.873966	2.1659	1.30932	Up	0.00063601	0.0037601
FBN1	11695	24	54	0.101947	0.251181	1.30091	Up	0.00013642	0.00100962
LOC100506127	1097	20	45	0.905707	2.23151	1.30091	Up	0.000505	0.00309284
GCHFR	713	18	40	1.25414	3.05186	1.28298	Up	0.0011901	0.00641946
NTNG2	3113	22	48	0.351082	0.838795	1.25651	Up	0.000468812	0.00290083
DNAH2	13505	25	54	0.0919623	0.217517	1.24201	Up	0.000233936	0.00161128
CNGA1	2872	26	56	0.449732	1.06071	1.2379	Up	0.000185667	0.00132154
OTUD1	3125	86	182	1.36714	3.16822	1.21251	Up	2.82e-11	8.56e-10
ARL2BP	2100	417	880	9.86464	22.7959	1.20844	Up	0	0
GPRIN3	6352	38	80	0.297192	0.685131	1.20498	Up	1.18e-05	0.000117303
PIK3IP1	2478	20	42	0.400953	0.922023	1.20137	Up	0.00160092	0.00813931
PVRL4	3520	20	42	0.282262	0.649083	1.20137	Up	0.00160092	0.00814186
COL6A3	10599	20	42	0.093741	0.215565	1.20137	Up	0.00160092	0.00814442
NCALD	3826	22	46	0.285655	0.654044	1.19511	Up	0.000998218	0.00551866
SHC2	2509	24	50	0.475199	1.08408	1.18987	Up	0.000623906	0.00369935
FRK	2864	49	101	0.849939	1.91841	1.17448	Up	1.39e-06	1.75e-05
ARRDC4	4074	379	778	4.6215	10.3885	1.16855	Up	0	0
IFIT2	3505	38	78	0.538592	1.2106	1.16846	Up	2.44e-05	0.000222803
ABCA1	10515	63	129	0.297643	0.667382	1.16493	Up	5.87e-08	9.98e-07
HIST1H1C	732	103	210	6.99022	15.6064	1.15873	Up	5.29e-12	1.92e-10
MRO	5265	27	55	0.254759	0.568274	1.15745	Up	0.00044505	0.00278143
ITGB8	8787	86	174	0.486208	1.07722	1.14766	Up	4.76e-10	1.2e-08
C14orf28	2906	30	60	0.51285	1.12318	1.13098	Up	0.000315564	0.00208059
LOC100653058	1974	23	46	0.578822	1.26767	1.13098	Up	0.00163605	0.0082945
BIRC3	5243	231	459	2.18875	4.76241	1.12158	Up	0	0
RASSF6	4323	75	149	0.861868	1.87497	1.12133	Up	1.57e-08	2.99e-07
SCN4A	7805	50	99	0.318245	0.690011	1.11648	Up	4.48e-06	5.01e-05
HYAL1	2518	73	144	1.44023	3.111	1.11108	Up	3.45e-08	6.15e-07
DLL4	3420	30	58	0.435772	0.922562	1.08207	Up	0.000633678	0.00374905
CARNS1	3983	48	91	0.598681	1.24287	1.05381	Up	2.72e-05	0.000246531
ANKRD56	2921	66	125	1.12248	2.32794	1.05237	Up	8.83e-07	1.16e-05
TCP11L2	2243	84	159	1.86044	3.85622	1.05155	Up	2.96e-08	5.35e-07
IQCD	1363	40	75	1.4579	2.99336	1.03787	Up	0.000170319	0.00122686
SAT1	1089	4278	8002	195.154	399.728	1.03441	Up	5.17e-12	1.89e-10
MITF	4815	30	56	0.309521	0.632682	1.03145	Up	0.00124667	0.00665588
GPR137C	3908	28	52	0.355933	0.72384	1.02407	Up	0.00199403	0.00983234
CYP4F3	2988	52	96	0.864544	1.74777	1.0155	Up	2.9e-05	0.000260317
CCDC39	3894	32	59	0.408243	0.824233	1.01362	Up	0.00108704	0.00593074
LOC100653251	1569	38	70	1.20317	2.427	1.01234	Up	0.00037463	0.00239968
NPR3	7450	31	57	0.206714	0.41621	1.00967	Up	0.00137287	0.00720844
ARSJ	4689	60	110	0.635676	1.27616	1.00545	Up	8.97e-06	9.2e-05
SPTSSB	2306	125	229	2.69287	5.40219	1.0044	Up	1.46e-10	3.95e-09
ALOX5	2568	52	95	1.00594	2.01244	1.0004	Up	3.99e-05	0.000347217
LOC100653249	1089	10	0	0.45618	0.001	-8.83346	Down	0.00159089	0.00811379
KRT16	1720	12	0	0.346591	0.001	-8.43709	Down	0.000434626	0.00272893
GPR45	1725	12	0	0.345586	0.001	-8.4329	Down	0.000434626	0.00272998
BEST4	2096	12	0	0.284416	0.001	-8.15186	Down	0.000434626	0.00273104
GFRA3	1980	10	0	0.250899	0.001	-7.97096	Down	0.00159089	0.00810613
SLC6A13	2224	10	0	0.223373	0.001	-7.80331	Down	0.00159089	0.00810358
ARSI	3225	12	0	0.184849	0.001	-7.5302	Down	0.000434626	0.00272787
KLHDC7B	3008	11	0	0.181668	0.001	-7.50516	Down	0.00083153	0.00470638
CPLX2	4726	16	0	0.168186	0.001	-7.39392	Down	3.24e-05	0.000288141
ADAMTSL2	4083	12	0	0.146005	0.001	-7.18987	Down	0.000434626	0.0027321
ROBO4	3859	10	0	0.128733	0.001	-7.00824	Down	0.00159089	0.00810868
SYCP2	5497	10	0	0.090373	0.001	-6.49782	Down	0.00159089	0.00811123
POTEJ	3117	13	1	0.207191	0.0174525	-3.56946	Down	0.00174479	0.00876619
LRGUK	2700	18	2	0.331187	0.0402958	-3.03894	Down	0.000472836	0.00292349
NPB	634	17	2	1.33206	0.171607	-2.95648	Down	0.000823148	0.00467037
PCDHGB3	4596	16	2	0.172944	0.0236725	-2.86902	Down	0.00142634	0.0074147
PROCA1	1263	16	2	0.629334	0.0861431	-2.86902	Down	0.00142634	0.00741232
MYLK2	2793	16	2	0.284586	0.0389541	-2.86902	Down	0.00142634	0.00740519
DKKL1	1034	16	2	0.768713	0.105221	-2.86902	Down	0.00142634	0.00740756
ASB11	2799	16	2	0.283976	0.0388706	-2.86902	Down	0.00142634	0.00740994
FAM184B	3855	24	4	0.30928	0.0564455	-2.45398	Down	0.000265248	0.00179339
TBXAS1	2385	27	6	0.562393	0.136854	-2.03894	Down	0.000523018	0.00318033
CFP	1785	27	6	0.751433	0.182855	-2.03894	Down	0.000523018	0.00318153
TM4SF18	3852	39	10	0.502971	0.141224	-1.83249	Down	9.1e-05	0.000710129
MRAP	1023	35	9	1.69964	0.478587	-1.82838	Down	0.00021986	0.0015339
F8A2	1116	66	17	2.93795	0.828664	-1.82595	Down	3.2e-07	4.68e-06
NRIP3	3809	30	8	0.391268	0.114254	-1.77591	Down	0.000825678	0.00467817
OR7E24	1020	38	11	1.85075	0.58666	-1.65751	Down	0.000315648	0.0020803
KLHL31	5743	32	10	0.276806	0.0947229	-1.54709	Down	0.00170646	0.0086137
P2RY11	1977	160	58	4.02048	1.59593	-1.33297	Down	1.93e-10	5.09e-09
MT1F	456	64	24	6.97236	2.86312	-1.28406	Down	9.95e-05	0.000767045
ZNF688	1839	42	16	1.13457	0.473295	-1.26134	Down	0.00196682	0.00973968
C10orf114	2006	60	23	1.48588	0.623722	-1.25235	Down	0.000221058	0.00154094
DOK3	2354	147	57	3.10224	1.31723	-1.2358	Down	8.75e-09	1.74e-07
ELFN1	3751	116	49	1.5363	0.710629	-1.11229	Down	2.65e-06	3.12e-05
CHAC1	1578	243	106	7.65004	3.6542	-1.06591	Down	4.61e-11	1.36e-09
EOMES	2756	132	58	2.37936	1.14483	-1.05543	Down	1.56e-06	1.93e-05
ZNF296	1604	146	66	4.52182	2.23838	-1.01445	Down	9.93e-07	1.29e-05
